# Supplementary material for: Dominant-acting CSF1R variants cause microglial depletion and altered astrocytic phenotype in zebrafish and adult-onset leukodystrophy
Source: Acta Neuropathol. 2022 Jun 17;144(2):211–39. doi: 10.1007/s00401-022-02440-5 (PMC9288387; doi:10.1007/s00401-022-02440-5)
Supplement: Supplementary file 2 — Supplementary file2 Clinical and demographic characteristics of ALSP and control donors (XLSX 11 KB) [file 401_2022_2440_MOESM2_ESM.xlsx]

## Sheet: Sheet2
	Paraffin tissue	Sex	Age of onset (y)	Age of death (y)	CSF1R mutations	PM delay (h)	Brain regions
	Late ALSP 1	m	46	49	c.2381T>C, p.(Ile794Thr)	08:30	F2, Occ., Cing.
	Late ALSP 2	m	45	52	c.1889T>G, p.(Leu630Arg)	05:10	F2, Occ., Cing.
	Late ALSP 3, 4, 5, 6	No information available, POLD diagnosed					F2
	Intermediate ALSP 1	f	31	32	c.2330G>A, p.(Arg777Gln)	-	F2
	Intermediate ALSP 2	m	48	49	c.2329C>T, p.(Arg777Trp)	-	F2
	CONTROL 1	m	-	53	-	14:25	F2, Occ., Cing.
	CONTROL 2	m	-	49	-	06:15	F2, Occ., Cing.
	CONTROL 3	f	-	12	-	<6:00	F2
	CONTROL 4	f	-	8 m	-	<6:00	F2
	CONTROL 5	m	-	29	-	<6:00	F2
	Frozen tissue	Sex	Age of onset	Age of death	CSF1R mutations	PM delay (h)	Brain regions
	Late ALSP 1	m		49	c.2381T>C, p.(Ile794Thr)	08:30	Occ.
	Late ALSP 2	m		52	c.1889T>G, p.(Leu630Arg)	05:10	Occ.
	CONTROL 6	m		56	-	09:15	Occ.
	CONTROL 7	m		55	-	07:15	Occ.
						F2:	Frontal gyrus
						Occ.	Occipital gyrus
						Cing.	Cingulate gyrus
