# Supplementary material for: Dominant-acting CSF1R variants cause microglial depletion and altered astrocytic phenotype in zebrafish and adult-onset leukodystrophy
Source: Acta Neuropathol. 2022 Jun 17;144(2):211–39. doi: 10.1007/s00401-022-02440-5 (PMC9288387; doi:10.1007/s00401-022-02440-5)
Supplement: Supplementary file 3 — Supplementary file3 Overview of all pathogenic ALSP variants identified in patients(XLSX 31 KB) [file 401_2022_2440_MOESM3_ESM.xlsx]

## Sheet: ALSP cases
Case	Sex	Origin	Age of onset	Age of death	gDNA mutation	Protein mutation	Type of variant	Domain	Exon	PolyPhen-2d	Reference	Reference [1]	Reference [2]	Reference [3]	Reference [4]
1	M	China	26	Alive	c.49G>T	p.G17C	Splice site mutation	IG	1		Art. 4	doi.org/10.3233/JAD-161193
2	M	China	25	31	c.49G>T	p.G17C	Splice site mutation	IG	1			doi.org/10.3233/JAD-161193
3	M	China	89	N.A.	c.236C>T	p.T79M	Missense	IG	3			https://doi.org/10.1002/acn3.51467
4	F	US	22	Alive	c.310delC	p.P104LfsT*8	Frameshift	IG	3		Art. 4	doi.org/10.1007/s00415-018-9017-2
5	M	Japan	25	Alive	c.1085A>G	p.H362R (HOMO)*	Missense	IG	5		Art. 4	doi.org/10.1007/s00415-018-9017-2
6	F	US	24	53	c.1699delA	p.T567fsX44	Frameshift	JM	12	N.A.	[19]	doi.org/10.1001/jamaneurol.2013.698
7	F	China	54	Alive	c.1736G>A	p.R579Q	Missense	TK1	12			DOI: 10.21037/atm-21-217
8	M	Germany	44	N.A.	c.1745T>C	p.L582P	Missense	TK1	12	Probably damaging Score 1.000	[29]	doi.org/10.1007%2Fs00115-014-4052-4
9	F	Norway	36	40	c.1754-2A>G	Gly585_Lys619delinsAla	Deletion	TK1	IVS12		[1, 16, 18]	doi.org/10.1038/ng.1027	doi.org/10.1212/WNL.0b013e318263575a	doi.org/10.1016/j.parkreldis.2013.05.013
10	F	Norway	38	41	c.1754-2A>G	Gly585_Lys619delinsAla	Deletion	TK1	IVS12		[1, 16, 18]	doi.org/10.1038/ng.1027	doi.org/10.1212/WNL.0b013e318263575a	doi.org/10.1016/j.parkreldis.2013.05.013
11	M	China	79	N.A.	c.1754dupT	p.K586*	Stop	TK1	12			https://doi.org/10.1002/acn3.51467
12	F	Japan	47	N.A.	c.1765G>A	p.G589R	Missense	TK1	13	Probably damaging Score 1.000	Unpublished	doi.org/10.2169/internalmedicine.8462-16
13	F	China	43	N.A.	c.1765G > A	p.G589R	Missense	TK1	13			https://doi.org/10.1002/acn3.51467
14	F	Japan	37	N.A. (at least 44)	c.1765G>A	p.G589R	Missense	TK1	13	Probably damaging Score 1.000	Unpublished	doi.org/10.3174/ajnr.A4938
15	M	US	58	61	c.1766G>A	p.G589E	Missense	TK1	13	Probably damaging Score 1.000	[1, 18, 22]	doi.org/10.1038/ng.1027	doi.org/10.3174/ajnr.A4938	doi.org/10.1007/s00415-013-7093-x	doi.org/10.1016/j.parkreldis.2013.05.013
16	F	US	47	58	c.1766G>A	p.G589E	Missense	TK1	13	Probably damaging Score 1.000	[1, 22]	doi.org/10.1038/ng.1027	doi.org/10.3174/ajnr.A4938	doi.org/10.1007/s00415-013-7093-x
17	F	UK/Greece/Irelanda	25	35	c.1786G>A	p.V596M	Missense	TK1	13	Probably damaging Score 1.000	[33]	doi.org/10.1136/jnnp-2015-310788
18	F	China	51	Alive	c.1837G>T	p.V613L	Missense	TK1	13			10.21037/atm-21-217
19	M	China	37	N.A.	c.1858+1G>T	-	Splice defect	TK1	IVS13			doi.org/10.3389/fgene.2019.00491
20	M	Netherlands	45	52	c.1888T>G	p.L630R	Missense	TK1	14	Probably damaging Score 1.000	[19]	doi.org/10.1001/jamaneurol.2013.698
21	F	Greece	46	54	c.1897G>A	p.E633K	Missense	TK1	14	Probably damaging Score 1.000	[19]	doi.org/10.1001/jamaneurol.2013.698
22	F	US	42	46	c.1897G>A	p.E633K	Missense	TK1	14	Probably damaging Score 1.000	[1, 16, 18]	doi.org/10.1038/ng.1027	doi.org/10.1212/WNL.0b013e318263575a	doi.org/10.1016/j.parkreldis.2013.05.013
23	M	US	67	74	c.1897G>A	p.E633K	Missense	TK1	14	Probably damaging Score 1.000	[1, 16, 18]	doi.org/10.1038/ng.1027	doi.org/10.1212/WNL.0b013e318263575a	doi.org/10.1016/j.parkreldis.2013.05.013
24	M	US	78	84	c.1897G>A	p.E633K	Missense	TK1	14	Probably damaging Score 1.000	[1]	doi.org/10.1038/ng.1027
25	F	Germany	41	N.A.	c.1897G>A	p.E633K	Missense	TK1	14	Probably damaging Score 1.000	[29]	doi.org/10.1007%2Fs00115-014-4052-4
26	NA	UK/Greece/Irelanda	29	N.A.	c.1897G>A	p.E633K	Missense	TK1	14	Probably damaging Score 1.000	[33]	doi.org/10.1136/jnnp-2015-310788
27	F	Europe	53	N.A.	c.1901T>G	p.L634R	Missense	TK1	14		Art. 3	doi.org/10.1093/brain/awx045
28	M	China	29	Alive (31y)	c.1907 T>A	p.I636N	Missense	TK1	14			https://doi.org/10.1186/s40035-019-0171-y
29	M	China	40	Alive	c.1952G>A	p.G651E	Missense	TK1	14			doi/org/10.21037/atm.2019.12.17
30	F	Japan	30	N.A.	c.1954G>C	p.A652P	Missense	TK1	14	Probably damaging Score 1.000	Unpublished	doi.org/10.1212/WNL.0000000000006642	doi.org/10.3174/ajnr.A4938	doi.org/10.3174/ajnr.A4938
31	F	Italy	43	Alive (48y)	c.1957T>C	p.C653R	Missense	TK1	14	Probably damaging Score 1.000	[24]	doi.org/10.1007/s00415-014-7257-3
32	F	Japan	48	63	c.1958G>A	p.C653Y	Missense	TK1	14	Probably damaging Score 1.000	[17]	doi.org/10.1002/ajmg.b.32100
33	M	US	40	Alive	c.1985T>C	p.I662T	Missense	TK1	14		Art. 4	doi.org/10.1007/s00415-018-9017-2
34	F	US	35	Alive	c.1990G>A	p.E664K	Missense	TK1	14		Art. 4	doi.org/10.1093/brain/aww066
35	M	US	56	Alive	c.1990G>A	p.E664K	Missense	TK1	14		Art. 4	doi.org/10.1093/brain/aww066
36	F	US	54	60	c.1990G>A	p.E664K	Missense	TK1	14		Art. 4	doi.org/10.1093/brain/aww066
37	F	US	55	60	c.1990G>A	p.E664K	Missense	TK1	14		Art. 4	doi.org/10.1093/brain/aww066
38	M	N.A.	37	Alive (49y)	c.1996C>T	p.C666R	Missense	TK1	14	Probably damaging Score 1.001		doi.org/10.1093/brain/awz390
39	F	N.A.	41	53	c.1996C>T	p.C666R	Missense	TK1	14	Probably damaging Score 1.002		doi.org/10.1093/brain/awz390
40	F	Japan	41	54	c.2060_2061insT	p.S688EfsTer1	Frameshift	KI	15		[12]	doi.org/10.1212/WNL.0000000000000046
41	F	China	27	30	c.2264T>C	p.L755P	Missense	TK2	17			https://doi.org/10.1007/s10072-021-05296-x
42	M	China	34	N.A.	c.2267 T > C	p.L756P	Missense	TK2	17			https://doi.org/10.1186/s12883-021-02182-z
43						p.F758S	Missense	TK2	17			Imai, T., Kato, B., Ohshima, J., Hasegawa, Y.
44	M	Japan	55	62	c.2276C>T	p.S759F	Missense	TK2	17	Probably damaging Score 1.000	[13]	doi.org/10.2169/internalmedicine.53.0863
45	M	UK/Greece/Irelanda	45	51	c.2287G>A	p.A763P	Missense	TK2	17	Probably damaging Score 1.000	[33]	doi.org/10.1136/jnnp-2015-310788
46	F	Japan	37	Alive (42y)	c.2294G>A	p.G765D	Missense	TK2	17	Probably damaging Score 1.000	[12]	doi.org/10.1212/WNL.0000000000000046
47	M	Japan	44	Alive (47y)	c.2294G>A	p.G765D	Missense	TK2	17	Probably damaging Score 1.000	Art. 4	doi.org/10.1007/s00415-018-9017-2
48	M	Korea	39	Alive	c.2296A>G	p.M766V	Missense	TK2	17	Probably damaging Score 1.000	[31]	doi.org/10.1016/j.jns.2014.12.021
49	F	US	18	Alive (30y)	c.2297T>C	p.M766T	Missense	TK2	17	Probably damaging Score 1.000	[1, 16, 18]	doi.org/10.1038/ng.1027	doi.org/10.1212/WNL.0b013e318263575a	doi.org/10.1016/j.parkreldis.2013.05.013	doi.org/10.3174/ajnr.A4938
50	M	US	43	Alive	c.2297T>C	p.M766T	Missense	TK2	17	Probably damaging Score 1.000	[1, 16, 18]	doi.org/10.1038/ng.1027	doi.org/10.1212/WNL.0b013e318263575a	doi.org/10.1016/j.parkreldis.2013.05.013
51	F	US	27	31	c.2997T>C	p.M766T	Missense	TK2	17	Probably damaging Score 1.000	[16, 18]	doi.org/10.1212/WNL.0b013e318263575a	doi.org/10.1016/j.parkreldis.2013.05.013
52	F	US	N.A.	Alive	c.2297T>C	p.M766T	Missense	TK2	17	Probably damaging Score 1.000	[3]	doi.org/10.1212/WNL.0b013e31828726a7
53	M	Germany	52	63	c.2308G>C	p.A770P	Missense	TK2	17	Probably damaging Score 1.000	[1, 16, 18]	doi.org/10.1038/ng.1027	doi.org/10.1212/WNL.0b013e318263575a	doi.org/10.1016/j.parkreldis.2013.05.013
54	M	US	50	55	c.2320-2A>G	p.C774_N814del	Deletion	TK2	IVS17		[1, 16, 18]	doi.org/10.1038/ng.1027	doi.org/10.1212/WNL.0b013e318263575a	doi.org/10.1016/j.parkreldis.2013.05.013
55	M	US	48	Alive	c.2324T>A	p.I775N	Missense	TK2	18	Probably damaging Score 1.000	[1, 16, 18]	doi.org/10.1038/ng.1027	doi.org/10.1212/WNL.0b013e318263575a	doi.org/10.1016/j.parkreldis.2013.05.013
56	M	Japan	53	56	c.2329C>T	p.R777W	Missense	TK2	18	Probably damaging Score 1.000	[13]	doi.org/10.2169/internalmedicine.53.0863
57	M	Japan	40	Alive	c.2329C>T	p.R777W	Missense	TK2	18	Probably damaging Score 1.000	[13]	doi.org/10.2169/internalmedicine.53.0863
58	F	UK	46	52	c.2329C>T	p.R777W	Missense	TK2	18	Probably damaging Score 1.000	[19]	doi.org/10.1001/jamaneurol.2013.698
59	M	Japan	24	Died (at least 32y)	c.2330G>A	p.R777Q	Missense	TK2	18	Probably damaging Score 1.000	[10]	doi.org/10.1016/j.jns.2013.08.020
60	F	Germany	38	Alive (45y)	c.2330G>A	p.R777Q	Missense	TK2	18	Probably damaging Score 1.000	[23]	doi.org/10.1212/01.wnl.0000436945.01023.ac
61	F	France	60	65	c.2330G>A	p.R777Q	Missense	TK2	18	Probably damaging Score 1.000	[19]	doi.org/10.1001/jamaneurol.2013.698
62	M	France	44	48	c.2330G>A	p.R777Q	Missense	TK2	18	Probably damaging Score 1.000	[19]	doi.org/10.1001/jamaneurol.2013.698
63	M	France	58	Alive (60y)	c.2330G>A	p.R777Q	Missense	TK2	18	Probably damaging Score 1.000	[19]	doi.org/10.1001/jamaneurol.2013.698
64	F	Germany	22	23	c.2330G>A	p.R777Q	Missense	TK2	18	Probably damaging Score 1.000	[26]	doi.org/10.1111/bpa.12120
65	M	Germany	40	Alive (47y)	c.2330G>A	p.R777Q	Missense	TK2	18	Probably damaging Score 1.000	[26]	doi.org/10.1111/bpa.12120
66	M	Germany	27	29	c.2330G>A	p.R777Q	Missense	TK2	18	Probably damaging Score 1.000	[26]	doi.org/10.1111/bpa.12120
67	F	US	40	N.A.	c.2330G>A	p.R777Q	Missense	TK2	18			doi.org/10.1177/1971400918822136
68	F	China	41	N.A.	c.2330G>A	p.R777Q	Missense	TK2	18			https://doi.org/10.1002/acn3.51467
69	F	Sweden	42	N.A.	c.2330G>A	p.R777Q	Missense	TK2	18			https://doi.org/10.21203/rs.3.rs-718394/v1
70	M	Sweden	48	N.A.	c.2330G>A	p.R777Q	Missense	TK2	18			https://doi.org/10.21203/rs.3.rs-718394/v1
71	F	US	60	66	c.2334C>A	p.D778E	Missense	TK2	18		Art. 4	doi.org/10.1007/s00415-018-9017-2
72	M	UK	48	Died but N.A.	c.2342C>T	p.A781V	Missense	TK2	18	Probably damaging Score 1.000	[21]	doi.org/10.1016/j.jns.2013.06.007
73	M	UK	67	N.A.	c.2342C>T	p.A781V	Missense	TK2	18	Probably damaging Score 1.000	[21]	doi.org/10.1016/j.jns.2013.06.007
74	M	UK	56	N.A.	c.2342C>T	p.A781V	Missense	TK2	18	Probably damaging Score 1.000	[21]	doi.org/10.1016/j.jns.2013.06.007
75	M	Germany	50	Alive (52y)	c.2342C>T	p.A781V	Missense	TK2	18	Probably damaging Score 1.000	[23]	doi.org/10.1212/01.wnl.0000436945.01023.ac
76	M	Korea	44	49	c.2342C>T	p.A781V	Missense	TK2	18	Probably damaging Score 1.000	[31]	doi.org/10.1016/j.jns.2014.12.021
77	F	Korea	41	Alive	c.2342C>T	p.A781V	Missense	TK2	18	Probably damaging Score 1.000	[31]	doi.org/10.1016/j.jns.2014.12.021
78	F	Japan	36	Alive (39y)	c.2342C>A	p.A781E	Missense	TK2	18	Probably damaging Score 1.000	[12]	doi.org/10.1212/WNL.0000000000000046
79	M	China	50	N.A.	c.2344C>T	p.R782C	Missense	TK2	18		Art. 4	https://doi.org/10.1002/acn3.51467
80	M	Sweden	41	N.A.	c.2344C>T	p.R782G	Missense	TK2	18			https://doi.org/10.21203/rs.3.rs-718394/v1
81	F	UK	38	40	c.2344C>G	p.R782G	Missense	TK2	18	Probably damaging Score 1.000	[32]	doi.org/10.1038/srep10042
82	M	UK	40	41	c.2344C>G	p.R782G	Missense	TK2	18	Probably damaging Score 1.000	[32]	doi.org/10.1038/srep10042
83	M	UK	57	59	c.2344C>G	p.R782G	Missense	TK2	18	Probably damaging Score 1.000	[32]	doi.org/10.1038/srep10042
84	F	Japan	51	Alive	c.2345G>A	p.R782H	Missense	TK2	18	Probably damaging Score 1.000	[6, 13,35]	doi.org/10.1016/j.jns.2012.03.012	doi.org/10.2169/internalmedicine.53.0863	doi.org/10.1186/s40478-015-0219-x	doi.org/10.1212/WNL.0b013e31828726a7
85	F	Korea	37	42	c.2345G>A	p.R782H	Missense	TK2	18	Probably damaging Score 1.000	[31, 35]	doi.org/10.1016/j.jns.2014.12.021	doi.org/10.1186/s40478-015-0219-x
86	F	US	50	56	c.2345G>A	p.R782H	Missense	TK2	18	Probably damaging Score 1.000	[35]	doi.org/10.1186/s40478-015-0219-x
87	F	US	54	57	c.2345G>A	p.R782H	Missense	TK2	18	Probably damaging Score 1.000	[35]	doi.org/10.1186/s40478-015-0219-x
88	M	US	50	55	c.2345G>A	p.R782H	Missense	TK2	18	Probably damaging Score 1.000	[35]	doi.org/10.1186/s40478-015-0219-x
89	F	US	51	N.A.	c.2345G>A	p.R782H	Missense	TK2	18	Probably damaging Score 1.000	[35]	doi.org/10.1186/s40478-015-0219-x	doi.org/10.1212/WNL.0b013e31828726a7
90	M	Europe	46	N.A.	c.2345G>A	p.R782H	Missense	TK2	18	Probably damaging Score 1.000	Art. 3	doi.org/10.1093/brain/awx045
91	F	China	30	31	c.2345G>A	p.R782H	Missense	TK2	18			doi.org/10.1186/s12883-016-0694-0
92	F	Croatia	39	N.A. (at least 47)	c.2350G>A	p.V784M	Missense	TK2	18	Probably damaging Score 1.000	[27]	doi.org/10.1007/s10048-014-0413-1
93	M	Japan	41	Alive (43y)	c.2375C>A	p.A792D	Missense	TK2	18	Probably damaging Score 1.000	[15]	doi.org/10.1016/j.ensci.2015.07.001
94	F	Japan	50	Alive (65y)	c.2375G>A	p.A792D	Missense	TK2	18	Probably damaging Score 1.000	[15]	doi.org/10.1016/j.ensci.2015.07.001
95	M	Poland	35	Alive (38y)	c.2375C > A	p.A792D	Missense	TK2	18			10.5603/PJNNS.a2021.0012
96	M	Japan	41	41	c.2378A>C	p.K793T	Missense	TK2	18	Probably damaging Score 1.000	[7, 13]	doi.org/10.2169/internalmedicine.52.8879	doi.org/10.2169/internalmedicine.53.0863
97	M	US	56	Alive	c.2380A>T	p.I794F	Missense	TK2	18		Art. 4	doi.org/10.1007/s00415-018-9017-2
98	M	Japan	40	Alive (46y)	c.2381T>C	p.I794T	Missense	TK2	18	Probably damaging Score 1.000	[12]	doi.org/10.1212/WNL.0000000000000046
99	F	Japan	55	Alive (69y)	c.2381T>C	p.I794T	Missense	TK2	18	Probably damaging Score 1.000	[12]	doi.org/10.1212/WNL.0000000000000046
100	F	Japan	27	Alive	c.2381T>C	p.I794T	Missense	TK2	18	Probably damaging Score 1.000	Art. 4	doi.org/10.2169/internalmedicine.53.0863
101	F	Japan	28	29	c.2381T>C	p.I794Tc	Missense	TK2	18	Probably damaging Score 1.000	[8]	doi.org/10.1177/1352458513489854
102	F	Japan	60	Alive	c.2381T>C	p.I794T	Missense	TK2	18	Probably damaging Score 1.000	[17]	doi.org/10.1002/ajmg.b.32100
103	M	Japan	52	60	c.2381T>C	p.I794T	Missense	TK2	18	Probably damaging Score 1.000	[17]	doi.org/10.1002/ajmg.b.32100
104	F	US	37	40	c.2381T>C	p.I794T	Missense	TK2	18	Probably damaging Score 1.000	[20]	doi.org/10.1007/s00415-012-6680-6
105	F	Germany	40	43	c.2381T>C	p.I794T	Missense	TK2	18	Probably damaging Score 1.000	[23]	doi.org/10.1212/01.wnl.0000436945.01023.ac
106	M	Netherlands	46	49	c.2381T>C	p.I794T	Missense	TK2	18	Probably damaging Score 1.000	[19]	doi.org/10.1001/jamaneurol.2013.698
107	F	US	35	Alive	c.2381T>C	p.I794T	Missense	TK2	18	Probably damaging Score 1.000	[1, 16, 18]	doi.org/10.1038/ng.1027	doi.org/10.1212/WNL.0b013e318263575a	doi.org/10.1016/j.parkreldis.2013.05.013
108	M	US	57	63	c.2381T>C	p.I794T	Missense	TK2	18	Probably damaging Score 1.000	[16, 18]	doi.org/10.1212/WNL.0b013e318263575a	doi.org/10.1016/j.parkreldis.2013.05.013
109	F	Japan	20	N.A.	c.2381T>C	p.I794T	Missense	TK2	18	Probably damaging Score 1.000	[14]	doi.org/10.2169/internalmedicine.53.1932
110	F	Taiwan	32	N.A.	c.2381T>C	p.I794T	Missense	TK2	18	Probably damaging Score 1.000	[39]	doi.org/10.1097/WAD.0000000000000067
111	F	Germany	29	N.A.	c.2381T>C	p.I794T	Missense	TK2	18	Probably damaging Score 1.000	[38]	doi.org/10.1186/s12883-015-0368-3
112	F	Japan	40	44	c.2381T>C	p.I794T	Missense	TK2	18	Probably damaging Score 1.000	[4]	doi.org/10.1007/s00401-004-0920-5
113	M	Japan			c.2381T>C	p.I794T	Missense	TK2	18	Probably damaging Score 1.000	Unpublished	Unpublished
114	F		33	Alive (36y)	c.2381T>C	p.I794T	Missense	TK2	18	Probably damaging Score 1.000	Art. 4	doi.org/10.1007/s00415-018-9017-2
115	M		43	Alive (56y)	c.2381T>C	p.I794T	Missense	TK2	18	Probably damaging Score 1.000	Art. 4	doi.org/10.1007/s00415-018-9017-2
116	F	China	43	N.A.	c.2381T>C	p.I794T	Missense	TK2	18	Probably damaging Score 1.000	Art. 4	doi.org/10.3233/JAD-161193
117	F	China	61	65	c.2381T>C	p.I794T	Missense	TK2	18	Probably damaging Score 1.000	Art. 4	doi.org/10.3233/JAD-161193
118	F	China	35	38	c.2381T>C	p.I794T	Missense	TK2	18	Probably damaging Score 1.000	Art. 4	doi.org/10.3233/JAD-161193
119	M	Europe	52	N.A.	c.2381T>C	p.I794T	Missense	TK2	18	Probably damaging Score 1.000	Art. 3/Art. 4	doi.org/10.1093/brain/awx045
120	F	China	41	46	c.2381T>C	p.I794T	Missense	TK3	18
121	M	China	37	39	c.2381T>C	p.I794T	Missense	TK4	18
122	M	China	43	Alive	c.2381T>C	p.I794T	Missense	TK5	18
123	F	Korea	47	N.A. (at least 51	c.2442+1G>T	-	Splice defect	TK2	IVS18		[34]	doi.org/10.1016/j.parkreldis.2015.04.010
124	M	Japan	53	57	c.2442+1G>T	-	Splice defect	TK2	IVS18		[12]	doi.org/10.1212/WNL.0000000000000046
125	F	Japan	22	N.A.	c.2442+1G>A	-	Splice defect	TK2	IVS18		[9]	doi.org/10.1111/cen3.12076
126	NA	UK/Greece/Irelanda	43	Alive	c.2442+1G>A	-	Splice defect	TK2	IVS18		[33]	doi.org/10.1136/jnnp-2015-310788
127	F	China	41	Alive	c.2442+2_2442+3dupT	-	Splice defect	TK2	IVS18			10.21037/atm-21-217
128	F	Japan	27	Alive (28y)	c.2442+5G>A	-	Splice defect	TK2	IVS18		Unpublished	doi.org/10.3174/ajnr.A4938
129	M	Japan	58	Alive (61y)	c.2442+5G>A	-	Splice defect	TK2	IVS18		Unpublished	doi.org/10.3174/ajnr.A4938
130	F	US	23	Alive	c.2442+5G>C	p.C774_N814delinsQG-LQSHVGPSLPSSSPQAQ	Splice defect	TK2	IVS18		[1, 16, 18]	doi.org/10.1038/ng.1027	doi.org/10.1212/WNL.0b013e318263575a	doi.org/10.1016/j.parkreldis.2013.05.013
131	M	US	21	36	c.2450T>C	p.L817P	Missense	TK2	19	Possibly damaging Score 0.562	[19]	doi.org/10.1001/jamaneurol.2013.698
132	F	N.A.	43	Alive (54y)	c.2450T>A	p.L817Q	Missense	TK2	19			doi.org/10.1093/brain/awz390
133	F	China	32	Alive	c.2461T>C	p.W821R	Missense	TK2	19			10.21037/atm-21-217
134	F	China	35	Alive	c.2463G >C	p.W821C	Missense	TK2	19			https://doi.org/10.2147/IJGM.S286421
135	F	Belgium	45	48	c.2466G >A	p.M822I	Missense	TK2	19			https://doi.org/10.1007/s13760-018-1023-8
136	F	Japan	52	N.A.	c.2468C>T	p.A823V	Missense	TK2	19	Probably damaging Score 0.998	[11]	doi.org/10.1016/j.jns.2013.08.027
137	M	China	45	Alive (47)	c.2468C>A	p.A823D	Missense	TK2	19			https://doi.org/10.1186/s40035-019-0171-y
138	N.A.	N.A.	N.A.	N.A.		p.P824R	Missense	TK2	19			https://doi.org/10.15252/emmm.202012889
139	F	Japan	45	Alive (46y)	c.2470C>T	p.P824S	Missense	TK2	19	Probably damaging Score 0.999	[12]	doi.org/10.1212/WNL.0000000000000046
140	NA	UK/Greece/Irelanda	42	Alive	c.2473G>A	p.E825K	Missense	TK2	19	Probably damaging Score 1.000	[32]	doi.org/10.1038/srep10042
141	F	France	42	Alive (44y)	c.2480T>C	p.I827T	Missense	TK2	19	Probably damaging Score 0.993	[19]	doi.org/10.1001/jamaneurol.2013.698
142	F	US	39	Alive	c.2483T>Cb	p.F828S	Missense	TK2	19	Probably damaging Score 0.998	[20]	doi.org/10.1007/s00415-012-6680-6
143	F	US	47	Alive	c.2483T>Cb	p.F828S	Missense	TK2	19	Probably damaging Score 0.998	[20]	doi.org/10.1007/s00415-012-6680-6
144	F	N.A.	N.A.	N.A.		p.T833K	Missense	TK2	19			DOI: 10.1002/mds.28734
145	F	US	43	50	c.2509G>T	p.D837Y	Missense	TK2	19	Probably damaging Score 1.000	[1]	doi.org/10.1038/ng.1027
146	M	Germany	53	Alive (56y)	c.2512G>C	p.V838L	Missense	TK2	19	Probably damaging Score 0.972	[23, 25, 29]	doi.org/10.1212/01.wnl.0000436945.01023.ac	doi.org/10.1016/j.clineuro.2014.04.022	doi.org/10.1007%2Fs00115-014-4052-4
147	M	Italy	55	Alive (59y)	c.2527A>T	p.I843F	Missense	TK2	19	Probably damaging Score 0.992	[24]	doi.org/10.1007/s00415-014-7257-3
148	F	Germany	43	Alive	c.2527_2530delinsGGCA	p.I843_L844delinsGI	Deletion	TK2	19		Art. 4	doi.org/10.1002/mgg3.595
149	F	Germany	40	Alive (43y)	c.2528T>A	p.I843N	Missense	TK2	19	Probably damaging Score 0.994	[23]	doi.org/10.1212/01.wnl.0000436945.01023.ac
150	F	China	29	Alive (31)	c.2534 T>C	p.L845P	Missense	TK2	19			https://doi.org/10.1007/s11682-020-00360-0
151	M	Italy	35	N.A.	c.2539G>A	p.E847K	Missense	TK2	19	Probably damaging Score 0.999	[36]	doi.org/10.3233/JAD-150097
152	F	US (African American)	33	N.A. (at least 35)	c.2340A>T	p.E847V	Missense	TK2	19			doi.org/10.1080/13554794.2016.1175635
153	F	UK	44	Alive (49y)	c.2541A/G>C/T	p.E847D	Missense	TK2	19	Probably damaging Score 0.978	[19]	doi.org/10.1001/jamaneurol.2013.698
154	F	US	63	67	c.2546_2548delTCT	p.F849del	Missense	TK2	19		[1]	doi.org/10.1038/ng.1027
155	F	Scotland	46	51	c.2546T>C	p.F849S	Missense	TK2	19	Probably damaging Score 1.000	[1]	doi.org/10.1038/ng.1027
156	F	Taiwan	58	N.A.	c.2546T>C	p.F849S	Missense	TK2	19	Probably damaging Score 1.000	[39]	doi.org/10.1097/WAD.0000000000000067
157	F	Sweden	29	Alive (34y)	c.2562T>A	p.N854K	Missense	TK2	20	Probably damaging Score 0.983	[30]	doi.org/10.1111/ene.12572
158	F	Sweden	38	Alive (43y)	c.2562T>A	p.N854K	Missense	TK2	20	Probably damaging Score 0.983	[30]	doi.org/10.1111/ene.12572
159	M	Sweden	44	Alive (48y)	c.2562T>A	p.N854K	Missense	TK2	20	Probably damaging Score 0.983	[30]	doi.org/10.1111/ene.12572
160	M	Sweden	42	Alive (47y)	c.2562T>A	p.N854K	Missense	TK2	20	Probably damaging Score 0.983	[30]	doi.org/10.1111/ene.12572
161	M	Sweden	45	Alive (48y)	c.2562T>A	p.N854K	Missense	TK2	20	Probably damaging Score 0.983	[30]	doi.org/10.1111/ene.12572
162	M	Sweden	50	Alive (55y)	c.2562T>A	p.N854K	Missense	TK2	20	Probably damaging Score 0.983	[30]	doi.org/10.1111/ene.12572
163	F	China	26	N.A.	c.2563C>A	p.P855T	Missense	TK2	20		Pubmed, Sci hub	www.ncbi.nlm.nih.gov/pubmed/25863088?dopt=Abstract	https://sci-hub.tw/10.1007/3-540-27660-2_70
164	M	China	55	N.A.	c.2563C>A	p.P855T	Missense	TK2	20		Pubmed, Sci hub	www.ncbi.nlm.nih.gov/pubmed/25863088?dopt=Abstract	https://sci-hub.tw/10.1007/3-540-27660-2_70
165	F	China	38	N.A.	c.2563C>A	p.P855T	Missense	TK2	20		Pubmed, Sci hub	www.ncbi.nlm.nih.gov/pubmed/25863088?dopt=Abstract	https://sci-hub.tw/10.1007/3-540-27660-2_71
166	F	France	47	Alive (51y)	c.2566T>C	p.Y856H	Missense	TK2	20	Probably damaging Score 1.000	[19]	doi.org/10.1001/jamaneurol.2013.698
167	F	France	39	42	c.2566T>C	p.Y856H	Missense	TK2	20	Probably damaging Score 1.000	[19]	doi.org/10.1001/jamaneurol.2013.698
168	F	France	42	Alive (48y)	c.2566T>C	p.Y856H	Missense	TK2	20	Probably damaging Score 1.000	[19]	doi.org/10.1001/jamaneurol.2013.698
169	M	France	42	Alive (43y)	c.2566T>C	p.Y856H	Missense	TK2	20	Probably damaging Score 1.000	[19]	doi.org/10.1001/jamaneurol.2013.698
170	M	France	55	64	c.2566T>C	p.Y856H	Missense	TK2	20	Probably damaging Score 1.000	[19]	doi.org/10.1001/jamaneurol.2013.698
171	F	Europe	38	N.A.	c.2570C>T	p.P857L	Missense	TK2	20		Art. 3	doi.org/10.1093/brain/awx045
172	F	US	55	63	c.2603T>C	p.L868P	Missense	TK2	20	Probably damaging Score 0.995	[1]	doi.org/10.1038/ng.1027
173	F	US	N.A.	77	c.2624T>C	p.M875T	Missense	TK2	20	Probably damaging Score 1.000	[1]	doi.org/10.1038/ng.1027
174	M	US	58	66	c.2624T>C	p.M875T	Missense	TK2	20	Probably damaging Score 1.000	[1, 16, 18]	doi.org/10.1038/ng.1027	doi.org/10.1212/WNL.0b013e318263575a	doi.org/10.1016/j.parkreldis.2013.05.013
175	M	US	71	Alive	c.2624T>C	p.M875T	Missense	TK2	20	Probably damaging Score 1.000	[1, 16, 18]	doi.org/10.1038/ng.1027	doi.org/10.1212/WNL.0b013e318263575a	doi.org/10.1016/j.parkreldis.2013.05.013
176	M	US	41	43	c.2624T>C	p.M875T	Missense	TK2	20	Probably damaging Score 1.000	[1]	doi.org/10.1038/ng.1027
177	M	US	46	49	c.2624T>C	p.M875T	Missense	TK2	20	Probably damaging Score 1.000	[1]	doi.org/10.1038/ng.1027
178	F	US	43	N.A.	c.2625G > A	p.M875I	Missense	TK2	20			DOI: 10.1002/mds.28515
179	M	Germany	28	Alive (30y)	c.2629C>T	p.Q877*	Stop	TK2	20		[23]	doi.org/10.1212/01.wnl.0000436945.01023.ac
180	M	US	57	64	c.2632C>G	p.P878A	Missense	TK2	20		Art. 4	doi.org/10.1007/s00415-018-9017-2
181	M	US	45	Alive	c.2632C>T	p.P878S	Missense	TK2	20		Art. 4	doi.org/10.1007/s00415-018-9017-2
182	F	US	39	49	c.2632C>A	p.P878T	Missense	TK2	20	Probably damaging Score 1.000	[1]	doi.org/10.1038/ng.1027
183	M	US	33	43	c.2632C>A	p.P878T	Missense	TK2	20	Probably damaging Score 1.000	[1]	doi.org/10.1038/ng.1027
184	M	China	24	N.A.	c.2645delC	p.P882Pfs*70	Frameshift	TK2	20			https://doi.org/10.1007/s10072-018-3693-7
185	F	UK	50	52	c.2655-2A>G	-	Splice defect	TK2	IVS20		[19]	doi.org/10.1001/jamaneurol.2013.698
186	M	US	46	Alive	c.2655_2656delAT	p.T886Qfs*55	Frameshift	TK2	21		Art. 4	doi.org/10.1007/s00415-018-9017-2
187	M	South Korea	52	N.A.	c.2675_2683del	p.C892_A894del	Deletion	TK2	21			doi: 10.1093/jnen/nlx086
188	M	Germany	53	N.A.	c.2699G>A	p.R900K	Missense	TK2	21	Probably damaging Score 1.000	[37]	doi.org/10.1016/j.jns.2015.09.370
189	NA	US	20	45	c.2701C>T	p.P901S	Missense	TK2	21	Probably damaging Score 1.000	[19]	doi.org/10.1001/jamaneurol.2013.698
190	M	Italy	36	Alive (37y)	c.2717T>C	p.I906T	Missense	TK2	21	Probably damaging Score 0.996	[24]	doi.org/10.1007/s00415-014-7257-3
191	M	China	29	Alive	c.2909_2910insATCA	p.970Sfs*108	Frameshift	TK2	22			doi.org/10.3233/JAD-161193
192	M	China	30	Alive	c.2909_2910ins ATCA	p.970Sfs*108	Frameshift	TK2	22		Art. 4	doi.org/10.3233/JAD-161193
193	M	China	30	N.A.		p.F971Sfs*7	Frameshift	TK2	22			DOI: 10.3233/JAD-161193
TKD1	=	Tyrosine Kinase Domain 1 (582-682 aa)
KID	=	Kinase Insert Domain (682-749 aa)			Frameshifts	8
TKD2	=	Tyrosine Kinase Domain 2 (749-910 aa)			Missense	166
					Missense %	86.0104
					Frameshifts %	4.14508
