# Supplementary material for: Dominant-acting CSF1R variants cause microglial depletion and altered astrocytic phenotype in zebrafish and adult-onset leukodystrophy
Source: Acta Neuropathol. 2022 Jun 17;144(2):211–39. doi: 10.1007/s00401-022-02440-5 (PMC9288387; doi:10.1007/s00401-022-02440-5)
Supplement: Supplementary file 4 — Supplementary file4 Differentially expressed genes in the occipital gyrus of ALSP patients (XLSX 9483 KB) [file 401_2022_2440_MOESM4_ESM.xlsx]

## Sheet: All
	LogFC	FDR	external_gene_name	wikigene_name	wikigene_description	description	CPM_c2_01	CPM_c2_02	CPM_c2_03	CPM_c3_01	CPM_c3_02	CPM_c3_03	CPM_p5_01	CPM_p5_02	CPM_p5_03	CPM_p8_01	CPM_p8_02	CPM_p8_03	CONTROL1_vs_CONTROL2_FDR	PATIENT1_vs_PATIENT2_LogFC	PATIENT1_vs_PATIENT2_FDR
ENSG00000239830	-9.5652	6.90166e-05	RPS4XP22			ribosomal protein S4X pseudogene 22 [Source:HGNC Symbol;Acc:HGNC:36125]	8.57893	5.92994	5.73189	5.23284	7.33131	5.74167	5.74616	9.5629	6.44945	0	0	0	0.759948	9.92241	8.01871e-05
ENSG00000253570	-9.26138	0.000515017	RNF5P1			ring finger protein 5 pseudogene 1 [Source:HGNC Symbol;Acc:HGNC:31053]	2.52772	1.79134	1.38118	4.31836	2.16247	1.47643	0	0	0	1.12928	1.29356	0.865527	0.486262	-7.20295	0.00967874
ENSG00000226864	-7.75503	0.00299748	ATE1-AS1			ATE1 antisense RNA 1 [Source:HGNC Symbol;Acc:HGNC:49496]	2.22133	1.97665	0.62153	2.03217	3.21734	1.36707	1.82525	3.12968	1.63969	0	0	0	0.574143	8.20346	0.00666127
ENSG00000134184	10.7097	3.5755e-05	GSTM1	GSTM1	glutathione S-transferase mu 1	glutathione S-transferase mu 1 [Source:HGNC Symbol;Acc:HGNC:4632]	0	0.741242	0.0690589	0.508043	0.15823	0.273413	19.6045	29.5001	15.0852	6.49337	8.86086	7.17151	0.935751	1.51067	0.126067
ENSG00000232177	-6.76235	4.93856e-06	MTND4P24			mitochondrially encoded NADH:ubiquinone oxidoreductase core subunit 4 pseudogene 24 [Source:HGNC Symbol;Acc:HGNC:42220]	556.558	404.965	545.496	0.812868	0.791148	0.820239	3.92091	3.3615	1.96763	0.903425	1.22888	1.54558	1.35602e-08	1.32229	0.039686
ENSG00000226278	-6.01891	0.00116531	PSPHP1			phosphoserine phosphatase pseudogene 1 [Source:HGNC Symbol;Acc:HGNC:9578]	2.91071	2.10019	1.31212	5.63928	3.85025	3.445	2.23086	4.28881	2.18625	0	0.129356	0	0.135705	5.91482	0.00419713
ENSG00000128564	-1.45876	0.020673	VGF	VGF	VGF nerve growth factor inducible	VGF nerve growth factor inducible [Source:HGNC Symbol;Acc:HGNC:12684]	6.97038	3.82975	4.14353	108.772	62.7117	101.436	6.42218	5.15817	7.2693	19.706	28.9757	29.6134	1.0909e-05	-2.05193	0.00510739
ENSG00000141469	-0.000769376	0.999495	SLC14A1	SLC14A1	solute carrier family 14 member 1 (Kidd blood group)	solute carrier family 14 member 1 (Kidd blood group) [Source:HGNC Symbol;Acc:HGNC:10918]	246.721	197.294	147.786	15.0889	13.2913	11.8661	51.8507	45.3803	48.1523	81.8729	39.9062	41.9781	1.77571e-05	-0.172536	0.767945
ENSG00000157005	-5.86508	0.00135618	SST	SST	somatostatin	somatostatin [Source:HGNC Symbol;Acc:HGNC:11329]	1.14896	2.16196	1.58836	27.5359	26.3189	28.6537	0.202806	0	0.491907	6.04166	1.29356	2.16382	0.00103079	-3.71069	0.0312959
ENSG00000210154	0.768951	0.169873	MT-TD			mitochondrially encoded tRNA aspartic acid [Source:HGNC Symbol;Acc:HGNC:7478]	148.14	184.816	214.497	18.0863	10.2322	12.1942	159	94.0641	75.7537	35.9111	38.742	40.4325	2.65827e-05	1.51396	0.024293
ENSG00000140022	1.13534	0.00793353	STON2	STON2	stonin 2	stonin 2 [Source:HGNC Symbol;Acc:HGNC:30652]	59.1333	48.3661	48.8937	13.3615	9.12458	9.84287	42.792	38.7152	33.559	27.8368	34.732	34.0647	2.65827e-05	0.2517	0.467779
ENSG00000205696	0.0581686	0.939976	ADARB2-AS1			ADARB2 antisense RNA 1 [Source:HGNC Symbol;Acc:HGNC:23299]	8.11934	10.1921	7.04401	0.508043	0.421946	0.328096	1.41964	0.75344	1.09313	4.00895	3.42792	2.9057	2.7197e-05	-1.66412	0.027821
ENSG00000279400	-5.62332	0.000116339	AC008957.3				4.97884	4.01506	3.8673	10.8721	7.48954	9.18668	1.75765	0.927311	1.36641	0.621105	0.194033	0.927351	0.049092	1.1922	0.173621
ENSG00000276171	0.824392	0.137206					209.954	146.395	181.211	18.3403	10.9178	19.0295	105.594	80.0965	89.6364	34.7819	65.0659	67.202	3.92234e-05	0.721099	0.171247
ENSG00000188211	-1.33311	0.0298972	NCR3LG1	NCR3LG1	natural killer cell cytotoxicity receptor 3 ligand 1	natural killer cell cytotoxicity receptor 3 ligand 1 [Source:HGNC Symbol;Acc:HGNC:42400]	1.99154	1.42071	2.00271	15.6477	15.5065	25.5368	3.5829	3.47742	4.97373	3.38784	2.97518	3.7094	3.92292e-05	0.25787	0.650066
ENSG00000166682	-0.128251	0.802484	TMPRSS5	TMPRSS5	transmembrane serine protease 5	transmembrane serine protease 5 [Source:HGNC Symbol;Acc:HGNC:14908]	55.9928	69.9239	50.413	9.14477	11.0761	7.65557	54.6899	47.119	69.031	6.21105	9.96038	10.2009	5.66835e-05	2.69694	0.000178444
ENSG00000015520	8.74724	0.000514757	NPC1L1	NPC1L1	NPC1 like intracellular cholesterol transporter 1	NPC1 like intracellular cholesterol transporter 1 [Source:HGNC Symbol;Acc:HGNC:7898]	0.919171	0	0.276236	0	0.15823	0.109365	1.28444	1.73871	2.84213	9.48596	7.63198	7.04787	0.184402	-2.03192	0.115775
ENSG00000212694	1.32056	0.00160212	LINC01089			long intergenic non-protein coding RNA 1089 [Source:HGNC Symbol;Acc:HGNC:27886]	74.606	67.7619	57.9404	22.9127	21.5192	18.8655	65.1682	57.3194	64.6585	47.091	61.0558	61.1433	9.06353e-05	0.144824	0.646725
ENSG00000214263	-1.69705	0.413983	RPSAP53			ribosomal protein SA pseudogene 53 [Source:HGNC Symbol;Acc:HGNC:36641]	0	0.0617702	0	6.24893	4.21946	5.68699	0	0	0	5.53348	7.30859	7.29516	9.60353e-05	-9.80918	0.000168669
ENSG00000275910	7.85392	0.000343234	AC138932.5				0.612781	0.185311	0.345295	0	0.316459	0.0546826	4.46172	3.30355	2.40488	2.59735	3.29857	4.26581	0.198401	-0.00110793	0.999582
ENSG00000137959	-5.23376	1.54217e-06	IFI44L	IFI44L	interferon induced protein 44 like	interferon induced protein 44 like [Source:HGNC Symbol;Acc:HGNC:17817]	20.4516	15.8749	14.088	61.778	64.9269	63.6506	6.76019	8.57763	6.28548	3.44431	3.55728	4.7604	0.00010299	0.878176	0.0501472
ENSG00000124145	0.269993	0.490997	SDC4	SDC4	syndecan 4	syndecan 4 [Source:HGNC Symbol;Acc:HGNC:10661]	159.17	123.046	125.756	41.0499	24.4729	34.8328	76.3225	96.0347	82.1485	60.473	69.3993	64.1108	9.60353e-05	0.391937	0.285946
ENSG00000185149	7.43936	0.00157782	NPY2R	NPY2R	neuropeptide Y receptor Y2	neuropeptide Y receptor Y2 [Source:HGNC Symbol;Acc:HGNC:7957]	0	0	0.966825	0.457239	0.949378	0.929604	4.86734	2.72398	6.66808	15.5841	5.56229	6.98604	0.376546	-0.980322	0.484414
ENSG00000137727	-0.278177	0.598777	ARHGAP20	ARHGAP20	Rho GTPase activating protein 20	Rho GTPase activating protein 20 [Source:HGNC Symbol;Acc:HGNC:18357]	3.67668	2.84143	3.10765	21.3378	15.7702	26.6851	7.43621	5.50591	8.30777	8.69547	8.53747	6.55328	9.60353e-05	-0.162655	0.762743
ENSG00000132744	-4.93267	0.0198572	ACY3	ACY3	aminoacylase 3	aminoacylase 3 [Source:HGNC Symbol;Acc:HGNC:24104]	4.90224	3.08851	3.17671	1.72735	2.84813	0.382778	0	1.27505	0.874502	0.0564641	0.452745	0.309117	0.325853	1.42314	0.486917
ENSG00000210077	-0.0220323	0.979013	MT-TV			mitochondrially encoded tRNA valine [Source:HGNC Symbol;Acc:HGNC:7500]	22.1367	11.4893	18.4387	1.87976	1.42407	2.07794	10.5459	9.44698	6.8867	3.04906	4.46277	2.78205	0.00010258	1.38333	0.0428451
ENSG00000230528	7.14416	6.39789e-05	NOS2P3			nitric oxide synthase 2 pseudogene 3 [Source:HGNC Symbol;Acc:HGNC:35124]	0.995768	0.679472	0.345295	0.762064	0.738405	0.164048	8.04463	4.92634	5.68426	8.07436	10.0251	7.97522	0.757379	-0.484184	0.550862
ENSG00000173110	7.13837	0.000513777	HSPA6	HSPA6	heat shock protein family A (Hsp70) member 6	heat shock protein family A (Hsp70) member 6 [Source:HGNC Symbol;Acc:HGNC:5239]	0.612781	0.494162	0.552471	0.35563	0.316459	0.382778	1.69005	7.59236	1.2571	12.2527	6.4031	5.31681	0.581068	-1.18273	0.282856
ENSG00000100376	0.850966	0.0481249	FAM118A	FAM118A	family with sequence similarity 118 member A	family with sequence similarity 118 member A [Source:HGNC Symbol;Acc:HGNC:1313]	69.0144	63.0056	52.0014	15.2413	15.19	13.6707	41.9808	64.9118	36.893	35.7982	34.926	31.0972	0.000118514	0.497819	0.198002
ENSG00000261135	-4.81746	0.0114907	AL137802.2				4.67245	2.77966	1.174	1.87976	3.32282	2.62477	0.811223	0	0.273282	0.959889	0.258711	0.989174	0.910827	-1.06979	0.54917
ENSG00000115602	-0.974765	0.390364	IL1RL1	IL1RL1	interleukin 1 receptor like 1	interleukin 1 receptor like 1 [Source:HGNC Symbol;Acc:HGNC:5998]	25.8134	15.3808	17.8863	0.863673	0.263716	0.164048	0.338009	0.695483	0.437251	4.46066	10.2191	11.8701	0.000138967	-4.14015	0.0047452
ENSG00000108604	0.655813	0.0438474	SMARCD2	SMARCD2	SWI/SNF related, matrix associated, actin dependent regulator of chromatin, subfamily d, member 2	SWI/SNF related, matrix associated, actin dependent regulator of chromatin, subfamily d, member 2 [Source:HGNC Symbol;Acc:HGNC:11107]	74.5294	68.4414	59.1144	25.3513	24.1036	22.4199	45.9693	38.3095	54.7657	53.5844	55.2348	55.7647	0.000138967	-0.243038	0.405341
ENSG00000105552	1.00361	0.013451	BCAT2	BCAT2	branched chain amino acid transaminase 2	branched chain amino acid transaminase 2 [Source:HGNC Symbol;Acc:HGNC:977]	57.4482	49.8486	43.2999	13.9204	15.0318	16.2954	30.6913	43.062	30.9902	37.3792	46.3093	46.7385	0.000142664	-0.315822	0.346999
ENSG00000131401	-4.80506	0.000910311	NAPSB			napsin B aspartic peptidase, pseudogene [Source:HGNC Symbol;Acc:HGNC:13396]	2.60432	2.22373	1.174	4.97882	7.43679	3.99183	0.202806	0.811397	0.60122	1.01635	0.5821	0.494587	0.0385076	-0.356918	0.764118
ENSG00000185262	1.01822	0.00190286	UBALD2	UBALD2	UBA like domain containing 2	UBA like domain containing 2 [Source:HGNC Symbol;Acc:HGNC:28438]	35.4647	34.5913	32.2505	15.1397	15.2955	14.7096	36.9106	33.4991	33.1764	28.9096	32.0155	29.4279	0.000146337	0.197035	0.404428
ENSG00000172348	-1.09567	0.00906674	RCAN2	RCAN2	regulator of calcineurin 2	regulator of calcineurin 2 [Source:HGNC Symbol;Acc:HGNC:3041]	84.6403	93.3965	113.049	264.894	304.961	395.082	104.783	105.829	119.643	141.725	123.599	132.611	0.000146337	-0.268912	0.435412
ENSG00000168329	-4.78731	0.000291909	CX3CR1	CX3CR1	C-X3-C motif chemokine receptor 1	C-X3-C motif chemokine receptor 1 [Source:HGNC Symbol;Acc:HGNC:2558]	11.8726	8.33898	6.07718	22.9635	36.7093	27.9428	1.41964	5.27408	3.11541	3.44431	2.84582	2.10199	0.008144	0.231058	0.808256
ENSG00000263934	-4.73879	0.0386236	SNORD3A			small nucleolar RNA, C/D box 3A [Source:HGNC Symbol;Acc:HGNC:33189]	1.91494	5.37401	0	0.965281	2.42619	3.11691	0.405611	1.15914	0.60122	0.225856	0.388067	0.18547	0.910274	1.43109	0.537278
ENSG00000185432	1.01124	0.0243622	METTL7A	METTL7A	methyltransferase like 7A	methyltransferase like 7A [Source:HGNC Symbol;Acc:HGNC:24550]	287.854	193.773	194.746	68.3826	46.6777	57.9636	192.868	212.18	154.24	143.532	138.281	139.968	0.00015252	0.407023	0.293227
ENSG00000197142	0.503953	0.30372	ACSL5	ACSL5	acyl-CoA synthetase long chain family member 5	acyl-CoA synthetase long chain family member 5 [Source:HGNC Symbol;Acc:HGNC:16526]	39.1414	30.0203	25.0684	5.84249	5.27432	7.05406	30.218	38.3095	22.7917	6.88862	9.76635	9.95356	0.000161381	1.77934	0.00510739
ENSG00000227827	0.955647	0.441719	AC138969.2				0.229793	0.0617702	0.276236	14.1236	9.38829	13.8347	4.05611	9.62085	7.32395	0.28232	0.388067	1.29829	0.0001619	3.41066	0.0102891
ENSG00000170745	0.421126	0.430004	KCNS3	KCNS3	potassium voltage-gated channel modifier subfamily S member 3	potassium voltage-gated channel modifier subfamily S member 3 [Source:HGNC Symbol;Acc:HGNC:6302]	1.91494	1.11186	1.93365	9.95764	10.4432	9.07731	5.67856	6.37526	4.53648	4.29127	4.0747	3.40029	0.0001619	0.493763	0.318936
ENSG00000079931	-0.466978	0.188006	MOXD1	MOXD1	monooxygenase DBH like 1	monooxygenase DBH like 1 [Source:HGNC Symbol;Acc:HGNC:21063]	42.0521	40.5213	39.0873	16.2066	11.1816	10.9365	16.7653	15.8802	20.6055	21.287	21.4084	20.649	0.0001619	-0.249741	0.469288
ENSG00000180440	-0.593641	0.391289	SERTM1	SERTM1	serine rich and transmembrane domain containing 1	serine rich and transmembrane domain containing 1 [Source:HGNC Symbol;Acc:HGNC:33792]	0.842573	1.97665	1.24306	11.8374	10.9706	18.1546	2.23086	1.56484	2.84213	5.70287	6.01504	5.06952	0.000173543	-1.33397	0.0640789
ENSG00000111652	-0.755356	0.0116033	COPS7A	COPS7A	COP9 signalosome subunit 7A	COP9 signalosome subunit 7A [Source:HGNC Symbol;Acc:HGNC:16758]	48.7161	42.9303	42.0569	106.232	92.0896	105.866	50.9718	48.51	52.1422	48.8979	51.6776	58.2994	0.000183114	-0.0673035	0.817975
ENSG00000204388	6.7812	3.15288e-05	HSPA1B	HSPA1B	heat shock protein family A (Hsp70) member 1B	heat shock protein family A (Hsp70) member 1B [Source:HGNC Symbol;Acc:HGNC:5233]	48.6395	54.4813	48.5484	31.4478	30.6965	47.5739	205.848	581.772	211.52	818.616	497.114	516.534	0.3889	-0.874824	0.224835
ENSG00000228314	6.06264	0.000993339	CYP4F29P			cytochrome P450 family 4 subfamily F member 29, pseudogene [Source:HGNC Symbol;Acc:HGNC:2647]	0.382988	0.988323	0.0690589	0.71126	0.316459	0.382778	5.34055	2.89785	4.15388	2.08917	3.75131	5.74957	0.963031	0.0961931	0.948438
ENSG00000130517	0.834268	0.0141171	PGPEP1	PGPEP1	pyroglutamyl-peptidase I	pyroglutamyl-peptidase I [Source:HGNC Symbol;Acc:HGNC:13568]	56.0694	44.8452	44.543	17.2735	21.3083	18.7015	38.8035	47.5827	39.2979	38.3956	39.8415	39.9379	0.000215063	0.0890467	0.784338
ENSG00000086717	-4.60838	0.00175923	PPEF1	PPEF1	protein phosphatase with EF-hand domain 1	protein phosphatase with EF-hand domain 1 [Source:HGNC Symbol;Acc:HGNC:9243]	0.842573	1.85311	2.62424	8.53512	7.17308	4.92144	0.473213	0.115914	0.765189	1.29867	0.840811	1.11282	0.01518	-1.2463	0.267882
ENSG00000053438	-0.408749	0.293724	NNAT	NNAT	neuronatin	neuronatin [Source:HGNC Symbol;Acc:HGNC:7860]	17.5408	18.284	18.3697	66.0456	46.4668	71.5795	23.5255	18.4303	29.4598	35.403	33.8265	35.9812	0.00021564	-0.558457	0.140402
ENSG00000152049	5.50724	0.000116061	KCNE4	KCNE4	potassium voltage-gated channel subfamily E regulatory subunit 4	potassium voltage-gated channel subfamily E regulatory subunit 4 [Source:HGNC Symbol;Acc:HGNC:6244]	4.36606	7.22711	6.14624	2.89584	2.00424	2.89818	20.4834	56.7978	18.7471	18.125	23.09	24.7294	0.0539176	0.543002	0.459866
ENSG00000261115	-0.878909	0.0420197	TMEM178B	TMEM178B	transmembrane protein 178B	transmembrane protein 178B [Source:HGNC Symbol;Acc:HGNC:44112]	17.1579	18.0369	18.3697	58.0693	51.8993	81.2584	27.176	17.2712	24.0488	29.2484	24.7716	27.3259	0.00021564	-0.249029	0.533064
ENSG00000132002	5.49889	1.181e-05	DNAJB1	DNAJB1	DnaJ heat shock protein family (Hsp40) member B1	DnaJ heat shock protein family (Hsp40) member B1 [Source:HGNC Symbol;Acc:HGNC:5270]	99.5768	78.3246	78.589	47.8068	44.3043	57.198	224.844	477.044	236.881	741.317	545.299	558.08	0.056647	-0.974493	0.0851126
ENSG00000133424	-0.267475	0.373099	LARGE1	LARGE1	LARGE xylosyl- and glucuronyltransferase 1	LARGE xylosyl- and glucuronyltransferase 1 [Source:HGNC Symbol;Acc:HGNC:6511]	23.2091	26.87	27.1402	72.2945	53.2179	69.3376	31.9081	35.9913	36.3465	36.871	42.8814	40.1852	0.000217002	-0.201763	0.492278
ENSG00000102760	1.07685	0.0146711	RGCC	RGCC	regulator of cell cycle	regulator of cell cycle [Source:HGNC Symbol;Acc:HGNC:20369]	187.587	174.748	160.976	48.8737	69.2518	38.1138	149.603	152.717	138.554	121.793	136.858	132.611	0.000217002	0.172232	0.664515
ENSG00000275465	0.927909	0.211498	AL449403.2				5.20863	4.01506	3.93636	0.558847	0.263716	0.328096	3.5829	3.24559	2.67816	1.35514	0.970167	0.741881	0.000218231	1.6189	0.0444052
ENSG00000102144	-0.270529	0.375998	PGK1	PGK1	phosphoglycerate kinase 1	phosphoglycerate kinase 1 [Source:HGNC Symbol;Acc:HGNC:8896]	121.714	108.901	125.273	290.753	261.448	357.077	169.072	161.12	178.726	186.275	166.481	174.342	0.000220479	-0.050645	0.891188
ENSG00000186352	5.38624	1.52968e-05	ANKRD37	ANKRD37	ankyrin repeat domain 37	ankyrin repeat domain 37 [Source:HGNC Symbol;Acc:HGNC:29593]	8.50233	6.17702	7.04401	7.77305	4.90512	8.91327	59.8277	50.8862	28.8586	38.0568	53.9413	48.5932	0.990368	-0.0110765	0.989385
ENSG00000185352	-0.679633	0.181696	HS6ST3	HS6ST3	heparan sulfate 6-O-sulfotransferase 3	heparan sulfate 6-O-sulfotransferase 3 [Source:HGNC Symbol;Acc:HGNC:19134]	13.2514	9.20376	10.7732	43.6917	40.876	75.462	22.7818	16.17	20.6601	16.1487	17.7217	21.7618	0.000248179	0.0993046	0.869094
ENSG00000005381	-4.47458	0.0111885	MPO	MPO	myeloperoxidase	myeloperoxidase [Source:HGNC Symbol;Acc:HGNC:7218]	1.60855	2.03842	1.174	1.2193	0.896635	1.74984	0.135204	0.521613	0.327938	0	0.517422	0.309117	0.758199	0.298369	0.883119
ENSG00000169116	-0.201281	0.661225	PARM1	PARM1	prostate androgen-regulated mucin-like protein 1	prostate androgen-regulated mucin-like protein 1 [Source:HGNC Symbol;Acc:HGNC:24536]	23.0559	20.4459	22.7894	78.2386	60.7074	111.881	43.9412	44.8007	39.2433	32.2974	33.8265	46.8621	0.000252922	0.179794	0.690818
ENSG00000185022	5.32399	7.02583e-05	MAFF	MAFF	MAF bZIP transcription factor F	MAF bZIP transcription factor F [Source:HGNC Symbol;Acc:HGNC:6780]	4.44266	4.50922	3.8673	4.97882	2.47893	5.30421	23.6607	52.567	23.6662	16.8828	24.1248	24.7912	0.991393	0.603197	0.3536
ENSG00000123689	5.2969	9.81997e-05	G0S2	G0S2	G0/G1 switch 2	G0/G1 switch 2 [Source:HGNC Symbol;Acc:HGNC:30229]	2.06813	1.42071	2.41706	1.2193	0.738405	1.31238	4.46172	8.69354	4.15388	10.3329	16.6869	17.0633	0.140375	-1.34588	0.0685104
ENSG00000083720	-0.833928	0.0277528	OXCT1	OXCT1	3-oxoacid CoA-transferase 1	3-oxoacid CoA-transferase 1 [Source:HGNC Symbol;Acc:HGNC:8527]	36.537	41.8802	47.5816	119.441	99.1572	134.136	55.9068	41.2653	54.7657	59.9648	54.394	49.7678	0.000279867	-0.11159	0.764518
ENSG00000114805	0.771558	0.128624	PLCH1	PLCH1	phospholipase C eta 1	phospholipase C eta 1 [Source:HGNC Symbol;Acc:HGNC:29185]	2.52772	1.97665	1.58836	10.2117	7.12033	10.9365	5.40815	6.02752	5.30167	5.53348	6.27375	5.74957	0.000281748	-0.0683698	0.910033
ENSG00000247627	-4.24824	6.90166e-05	MTND4P12			mitochondrially encoded NADH:ubiquinone oxidoreductase core subunit 4 pseudogene 12 [Source:HGNC Symbol;Acc:HGNC:42199]	1369.26	926.368	965.651	6.90938	5.27432	4.81207	32.7869	22.893	16.5062	9.93768	14.8759	15.7031	2.77422e-07	0.832332	0.131199
ENSG00000152931	-1.14077	0.0412746	PART1			prostate androgen-regulated transcript 1 (non-protein coding) [Source:HGNC Symbol;Acc:HGNC:17263]	5.43843	6.73295	10.2207	36.0202	29.4835	41.9416	10.0051	7.88215	13.0082	13.3255	10.4778	11.4991	0.000289204	-0.192056	0.729527
ENSG00000164292	0.185047	0.509036	RHOBTB3	RHOBTB3	Rho related BTB domain containing 3	Rho related BTB domain containing 3 [Source:HGNC Symbol;Acc:HGNC:18757]	164.225	159.923	177.067	71.5832	81.0136	71.2514	170.086	152.137	136.258	100.111	89.3847	88.7166	0.000293068	0.720479	0.0272264
ENSG00000171227	-4.23809	0.0118464	TMEM37	TMEM37	transmembrane protein 37	transmembrane protein 37 [Source:HGNC Symbol;Acc:HGNC:18216]	1.99154	0.988323	1.45024	0.863673	1.84601	1.47643	0.135204	1.39097	0.382595	0.225856	0.129356	0.123647	0.943415	1.94704	0.209091
ENSG00000115112	-0.00251791	0.999385	TFCP2L1	TFCP2L1	transcription factor CP2 like 1	transcription factor CP2 like 1 [Source:HGNC Symbol;Acc:HGNC:17925]	16.4685	13.1571	11.3257	1.77815	0.949378	1.47643	6.96299	5.62182	5.84823	1.75039	5.04487	2.59658	0.000308469	0.975735	0.168494
ENSG00000275367	-4.23606	6.42058e-05	AC092111.1				9.11511	9.3273	11.3257	14.022	11.1816	7.16342	5.54336	5.04225	3.82595	1.07282	1.1642	1.29829	0.770852	2.01959	0.00666127
ENSG00000008394	-0.281546	0.48698	MGST1	MGST1	microsomal glutathione S-transferase 1	microsomal glutathione S-transferase 1 [Source:HGNC Symbol;Acc:HGNC:7061]	52.7757	50.7751	44.1286	18.4928	12.0782	15.5845	32.2461	31.7025	26.5083	25.917	18.7566	17.3105	0.000323869	0.543973	0.158689
ENSG00000204262	-1.16691	0.069958	COL5A2	COL5A2	collagen type V alpha 2 chain	collagen type V alpha 2 chain [Source:HGNC Symbol;Acc:HGNC:2210]	12.7918	8.15367	7.45836	58.7806	40.1903	78.6336	29.2716	37.4981	23.1196	5.70287	9.24893	10.0154	0.000332124	1.84925	0.0153578
ENSG00000249109	-4.2309	0.00461683	AC140125.2				2.06813	1.29717	4.00542	2.43861	2.58442	4.21056	2.56887	0.811397	3.0061	0.225856	0.129356	0.18547	0.680721	3.49656	0.0272264
ENSG00000137834	5.08573	0.00284451	SMAD6	SMAD6	SMAD family member 6	SMAD family member 6 [Source:HGNC Symbol;Acc:HGNC:6772]	13.328	11.8599	10.566	4.82641	3.48105	8.09303	18.3877	127.331	18.9111	29.7566	46.7621	44.3892	0.228831	0.44657	0.734419
ENSG00000106366	5.0816	0.00997389	SERPINE1	SERPINE1	serpin family E member 1	serpin family E member 1 [Source:HGNC Symbol;Acc:HGNC:8583]	1.14896	2.53258	1.58836	1.06689	0.580175	0.984287	1.96045	31.007	4.15388	4.2348	5.2389	3.40029	0.428141	1.52897	0.300665
ENSG00000177575	5.04184	0.0091363	CD163	CD163	CD163 molecule	CD163 molecule [Source:HGNC Symbol;Acc:HGNC:1631]	0.995768	1.29717	1.38118	1.2193	0.632919	2.35135	1.89285	31.2968	29.6784	2.9926	1.61695	3.52393	0.898013	2.94677	0.0709881
ENSG00000137501	-0.834467	0.0207107	SYTL2	SYTL2	synaptotagmin like 2	synaptotagmin like 2 [Source:HGNC Symbol;Acc:HGNC:15585]	23.5155	28.0437	29.5572	80.474	59.2834	65.4551	33.0573	28.6307	37.1663	29.3049	33.6325	31.5299	0.000332124	0.0658176	0.864523
ENSG00000141367	-0.899347	0.0119464	CLTC	CLTC	clathrin heavy chain	clathrin heavy chain [Source:HGNC Symbol;Acc:HGNC:2092]	182.992	199.765	208.765	451.04	453.275	535.397	231.942	202.675	237.318	255.556	213.113	210.818	0.000332124	-0.0161602	0.971527
ENSG00000110455	-4.12975	0.00296104	ACCS	ACCS	1-aminocyclopropane-1-carboxylate synthase homolog (inactive)	1-aminocyclopropane-1-carboxylate synthase homolog (inactive) [Source:HGNC Symbol;Acc:HGNC:23989]	6.58739	3.5209	3.59106	14.9365	17.6162	13.2332	2.43367	6.95483	1.80366	1.86331	0.646778	0.618234	0.026501	1.81718	0.109051
ENSG00000196305	-0.986575	0.00614719	IARS	IARS	isoleucyl-tRNA synthetase	isoleucyl-tRNA synthetase [Source:HGNC Symbol;Acc:HGNC:5330]	36.1541	35.5179	43.5071	88.1962	82.1739	96.6789	39.3443	41.5551	45.6927	47.6557	37.1897	37.7123	0.000362693	0.0466468	0.897475
ENSG00000112146	-0.959599	0.00524764	FBXO9	FBXO9	F-box protein 9	F-box protein 9 [Source:HGNC Symbol;Acc:HGNC:13588]	44.5032	46.1423	51.3798	101.05	92.7753	119.153	53.8787	50.5964	55.7495	52.8504	43.5928	46.1821	0.000363439	0.167652	0.547338
ENSG00000161132	4.99707	0.00521057	AC007663.1				1.37876	0.0617702	0.759648	0.406434	0.316459	0.328096	1.35204	3.94107	1.2571	2.87967	4.39809	4.01852	0.371292	-0.780293	0.541407
ENSG00000135063	0.458044	0.132454	FAM189A2	FAM189A2	family with sequence similarity 189 member A2	family with sequence similarity 189 member A2 [Source:HGNC Symbol;Acc:HGNC:24820]	27.3453	32.7382	28.0379	14.276	12.1309	11.2646	18.2525	20.3429	19.4577	28.1756	24.2542	26.1513	0.00037761	-0.436615	0.13514
ENSG00000183486	-4.12277	7.01629e-05	MX2	MX2	MX dynamin like GTPase 2	MX dynamin like GTPase 2 [Source:HGNC Symbol;Acc:HGNC:7533]	5.28523	3.76798	3.38389	13.4123	10.2322	13.0691	2.23086	1.73871	2.18625	1.12928	1.81098	1.29829	0.00232307	0.539386	0.339328
ENSG00000006327	4.95198	0.00335239	TNFRSF12A	TNFRSF12A	TNF receptor superfamily member 12A	TNF receptor superfamily member 12A [Source:HGNC Symbol;Acc:HGNC:18152]	0.842573	0.247081	0.828707	0.304826	0.632919	1.09365	1.41964	6.14344	2.51419	2.48442	5.69165	3.77123	0.937379	-0.238552	0.866321
ENSG00000160221	4.90633	0.0013896	C21orf33	C21orf33	chromosome 21 open reading frame 33	chromosome 21 open reading frame 33 [Source:HGNC Symbol;Acc:HGNC:1273]	0.153195	0.803013	0.414353	1.11769	0.316459	0.710874	4.19132	2.31828	2.35022	2.65381	3.75131	4.08034	0.492249	-0.245672	0.829618
ENSG00000171790	4.89131	0.000498501	SLFNL1	SLFNL1	schlafen like 1	schlafen like 1 [Source:HGNC Symbol;Acc:HGNC:26313]	1.07237	0.308851	1.38118	0.558847	0.527432	0.437461	3.31249	2.20236	4.15388	4.57359	4.01002	4.45128	0.241446	-0.429823	0.614024
ENSG00000197822	-0.110627	0.798013	OCLN	OCLN	occludin	occludin [Source:HGNC Symbol;Acc:HGNC:8104]	24.2048	26.4376	22.9276	9.39879	8.75537	6.56191	19.8074	20.4588	14.1013	10.1635	10.1544	10.6954	0.000400779	0.808715	0.0562456
ENSG00000149257	4.71165	0.000613106	SERPINH1	SERPINH1	serpin family H member 1	serpin family H member 1 [Source:HGNC Symbol;Acc:HGNC:1546]	19.992	14.9484	9.53013	11.6342	5.59078	8.42112	30.9617	102.932	30.3343	60.5295	60.9912	60.4633	0.227836	-0.14753	0.890313
ENSG00000276166	4.54651	0.00142544	AC092118.2				1.76174	0.679472	0.62153	0.152413	0.738405	0.546826	2.56887	1.91258	1.80366	4.63005	5.62697	6.18234	0.175358	-1.38695	0.133723
ENSG00000185049	1.26172	0.000487608	NELFA	NELFA	negative elongation factor complex member A	negative elongation factor complex member A [Source:HGNC Symbol;Acc:HGNC:12768]	55.2268	48.7985	50.4821	27.4851	25.3167	26.9585	53.5407	51.3499	49.8466	58.6097	65.0012	67.3875	0.000413024	-0.303719	0.184077
ENSG00000186212	-4.02133	0.00722514	SOWAHB	SOWAHB	sosondowah ankyrin repeat domain family member B	sosondowah ankyrin repeat domain family member B [Source:HGNC Symbol;Acc:HGNC:32958]	1.99154	2.53258	3.03859	12.9043	9.44103	15.8033	1.08163	0.115914	2.67816	1.29867	1.68162	1.54558	0.0148886	-0.207559	0.8943
ENSG00000139112	-0.801651	0.0283285	GABARAPL1	GABARAPL1	GABA type A receptor associated protein like 1	GABA type A receptor associated protein like 1 [Source:HGNC Symbol;Acc:HGNC:4068]	158.863	152.325	182.246	418.17	339.666	486.074	176.171	176.885	209.826	205.416	205.352	214.774	0.000413024	-0.152227	0.65611
ENSG00000260249	4.4822	0.00663498	AC007608.3				1.07237	0.741242	0.345295	0.508043	1.16035	0.984287	3.31249	11.9971	1.80366	3.21845	1.87566	2.41111	0.793888	1.18506	0.321285
ENSG00000262877	-1.25425	0.0135073	AC110285.2				63.6526	66.5883	58.7001	21.1346	22.7851	11.4833	30.218	25.4431	31.8647	16.0923	18.3038	15.765	0.00041565	0.803148	0.0794085
ENSG00000148926	4.36029	0.00015196	ADM	ADM	adrenomedullin	adrenomedullin [Source:HGNC Symbol;Acc:HGNC:259]	3.2171	3.82975	3.93636	4.26756	3.5338	3.28096	13.4528	31.5865	13.3362	12.1962	18.1098	12.7356	0.983505	0.440792	0.484414
ENSG00000258498	0.302634	0.672189	DIO3OS			DIO3 opposite strand/antisense RNA (head to head) [Source:HGNC Symbol;Acc:HGNC:20348]	34.2391	21.0636	16.9885	3.70871	2.6899	4.04651	13.25	18.9519	11.0406	4.51713	8.08473	8.96439	0.000431387	1.00511	0.128491
ENSG00000164830	-1.2131	0.0348415	OXR1	OXR1	oxidation resistance 1	oxidation resistance 1 [Source:HGNC Symbol;Acc:HGNC:15822]	25.2006	36.3209	44.9574	131.177	142.248	197.732	59.3545	52.3931	53.29	60.9812	37.3838	32.7664	0.000439877	0.330903	0.527466
ENSG00000171951	-1.30069	0.048586	SCG2	SCG2	secretogranin II	secretogranin II [Source:HGNC Symbol;Acc:HGNC:10575]	21.9835	21.3725	23.7563	134.682	104.854	145.018	33.4629	12.9244	35.9092	50.9306	33.6325	42.72	0.000459426	-0.629904	0.286986
ENSG00000214193	-0.371278	0.446794	SH3D21	SH3D21	SH3 domain containing 21	SH3 domain containing 21 [Source:HGNC Symbol;Acc:HGNC:26236]	4.36606	3.82975	4.21259	16.5114	12.4474	17.6078	4.86734	7.88215	4.86442	7.90497	8.1494	9.27351	0.00047664	-0.522289	0.252911
ENSG00000119888	-3.97526	0.0101656	EPCAM	EPCAM	epithelial cell adhesion molecule	epithelial cell adhesion molecule [Source:HGNC Symbol;Acc:HGNC:11529]	3.2171	5.25047	7.80366	1.11769	3.42831	1.74984	0.743621	1.04323	0.109313	1.46807	0.5821	1.36011	0.117604	-0.860006	0.534533
ENSG00000054803	-0.179961	0.842655	CBLN4	CBLN4	cerebellin 4 precursor	cerebellin 4 precursor [Source:HGNC Symbol;Acc:HGNC:16231]	2.45112	1.97665	2.55518	18.5944	12.6584	34.122	8.65304	3.30355	6.55876	6.38044	7.63198	7.78975	0.000534607	-0.238272	0.778902
ENSG00000185291	4.30552	0.00128	IL3RA	IL3RA	interleukin 3 receptor subunit alpha	interleukin 3 receptor subunit alpha [Source:HGNC Symbol;Acc:HGNC:6012]	4.44266	2.10019	1.86459	2.337	1.84601	2.40603	10.4107	27.3557	9.78349	4.79945	7.43795	10.7573	0.647214	1.04944	0.227764
ENSG00000100027	0.0139949	0.968132	YPEL1	YPEL1	yippee like 1	yippee like 1 [Source:HGNC Symbol;Acc:HGNC:12845]	38.2222	42.189	36.7393	19.1024	17.3525	17.4984	28.9336	22.7191	28.2027	26.3687	29.299	24.2966	0.000548957	-0.00208275	0.996342
ENSG00000132031	0.0230899	0.980093	MATN3	MATN3	matrilin 3	matrilin 3 [Source:HGNC Symbol;Acc:HGNC:6909]	11.0301	9.38907	9.25389	1.37172	1.10761	1.69516	9.32906	17.8507	8.1438	0.734033	1.22888	1.60741	0.000550441	3.30498	0.00168212
ENSG00000074590	-0.366099	0.254814	NUAK1	NUAK1	NUAK family kinase 1	NUAK family kinase 1 [Source:HGNC Symbol;Acc:HGNC:14311]	60.8185	65.4764	76.172	150.838	151.057	175.203	86.936	67.288	91.8774	109.992	90.743	103.801	0.000550441	-0.307438	0.316728
ENSG00000235423	4.18329	0.00999116	AC068768.1				0.153195	0.494162	0	1.47332	0.843891	0.546826	1.82525	3.24559	1.58503	1.69392	2.26372	1.48376	0.0644057	0.291675	0.836613
ENSG00000109436	-1.23238	0.0153713	TBC1D9	TBC1D9	TBC1 domain family member 9	TBC1 domain family member 9 [Source:HGNC Symbol;Acc:HGNC:21710]	14.3237	14.5778	19.8199	48.2133	41.3507	71.1421	22.917	15.9382	20.8241	18.125	18.6272	19.1034	0.000550441	0.0949029	0.856867
ENSG00000276445	4.1658	0.00083965	AC005393.1				1.53195	2.10019	2.76236	0.762064	1.47681	0.656191	7.57141	2.78193	3.98991	8.92132	8.21408	6.36781	0.0822495	-0.716886	0.355301
ENSG00000130829	0.869507	0.167304	DUSP9	DUSP9	dual specificity phosphatase 9	dual specificity phosphatase 9 [Source:HGNC Symbol;Acc:HGNC:3076]	5.13204	5.86817	5.87001	1.1685	0.632919	1.2577	3.24489	5.04225	5.08304	2.25856	2.58711	2.22564	0.000596785	0.919975	0.128491
ENSG00000167114	-0.847523	0.00890509	SLC27A4	SLC27A4	solute carrier family 27 member 4	solute carrier family 27 member 4 [Source:HGNC Symbol;Acc:HGNC:10998]	31.7114	30.5762	28.2451	63.7086	56.9099	64.5802	25.9591	26.4863	32.5752	33.5397	38.4833	37.5268	0.000596785	-0.36491	0.168494
ENSG00000010818	-0.694272	0.0492673	HIVEP2	HIVEP2	human immunodeficiency virus type I enhancer binding protein 2	human immunodeficiency virus type I enhancer binding protein 2 [Source:HGNC Symbol;Acc:HGNC:4921]	54.9205	58.3728	63.1889	135.292	118.83	167.219	68.9539	55.8125	76.6829	81.9858	70.7575	75.3627	0.000616364	-0.179324	0.592553
ENSG00000031698	-0.858917	0.00975051	SARS	SARS	seryl-tRNA synthetase	seryl-tRNA synthetase [Source:HGNC Symbol;Acc:HGNC:10537]	79.8147	73.9389	79.1415	158.306	147.47	180.781	69.4271	86.124	88.598	88.0839	80.3298	87.4183	0.000616364	-0.0672485	0.837877
ENSG00000047617	4.13645	0.00812858	ANO2	ANO2	anoctamin 2	anoctamin 2 [Source:HGNC Symbol;Acc:HGNC:1183]	2.22133	2.9032	2.27894	0.254021	0.474689	1.31238	2.83928	11.3596	2.40488	3.6137	6.85585	5.62593	0.0652972	0.0484262	0.978079
ENSG00000162377	-0.672123	0.0685576	COA7	COA7	cytochrome c oxidase assembly factor 7 (putative)	cytochrome c oxidase assembly factor 7 (putative) [Source:HGNC Symbol;Acc:HGNC:25716]	9.03851	11.7981	12.7759	28.8568	25.9497	29.7473	11.5599	11.4175	14.8119	16.6004	15.3286	15.2704	0.000647908	-0.319924	0.346022
ENSG00000125398	0.897344	0.0548234	SOX9	SOX9	SRY-box 9	SRY-box 9 [Source:HGNC Symbol;Acc:HGNC:11204]	156.642	118.413	106.489	45.7747	31.224	42.0509	113.639	126.23	74.4966	84.7526	92.4893	91.9314	0.000647908	0.223754	0.618815
ENSG00000157077	-0.308648	0.292733	ZFYVE9	ZFYVE9	zinc finger FYVE-type containing 9	zinc finger FYVE-type containing 9 [Source:HGNC Symbol;Acc:HGNC:6775]	39.3712	30.3909	36.0488	72.9549	69.9902	83.1176	47.8621	39.6426	46.6219	52.8504	44.8864	46.1821	0.000647908	-0.101962	0.745336
ENSG00000125734	0.642613	0.0350873	GPR108	GPR108	G protein-coupled receptor 108	G protein-coupled receptor 108 [Source:HGNC Symbol;Acc:HGNC:17829]	64.4952	61.276	53.5897	31.0414	27.2155	28.3803	48.8086	57.0296	43.1785	52.3422	57.5632	52.9208	0.000663301	-0.127824	0.65903
ENSG00000140105	-0.50096	0.12687	WARS	WARS	tryptophanyl-tRNA synthetase	tryptophanyl-tRNA synthetase [Source:HGNC Symbol;Acc:HGNC:12729]	32.937	32.7382	37.1537	79.4579	66.0872	91.4293	41.5076	50.3646	48.7535	34.4431	45.3391	42.6581	0.000664954	0.200384	0.531415
ENSG00000146147	-0.103668	0.883768	MLIP	MLIP	muscular LMNA interacting protein	muscular LMNA interacting protein [Source:HGNC Symbol;Acc:HGNC:21355]	1.91494	2.22373	2.62424	12.3454	8.43891	12.9051	6.42218	3.07172	5.46564	4.2348	5.2389	4.7604	0.000664954	0.0702036	0.925687
ENSG00000187513	4.13335	0.0097623	GJA4	GJA4	gap junction protein alpha 4	gap junction protein alpha 4 [Source:HGNC Symbol;Acc:HGNC:4278]	8.27254	7.96836	4.69601	1.77815	1.79327	2.67945	11.2895	65.2016	8.25311	5.42055	11.0599	10.6954	0.0843496	1.6429	0.187755
ENSG00000112079	1.35294	0.000850159	STK38	STK38	serine/threonine kinase 38	serine/threonine kinase 38 [Source:HGNC Symbol;Acc:HGNC:17847]	37.9158	32.4294	32.3196	17.2227	15.8757	16.2407	39.8851	47.9304	35.8546	35.0642	35.3788	34.1883	0.000686258	0.241107	0.374111
ENSG00000269028	1.43802	0.027794	MTRNR2L12	MTRNR2L2	MT-RNR2-like 2	MT-RNR2-like 12 [Source:HGNC Symbol;Acc:HGNC:37169]	2795.43	1914.94	2441.23	485.232	429.646	576.136	2951.16	2222.13	1607.28	925.898	1682.2	1652.91	0.000696351	0.670207	0.238514
ENSG00000141385	-0.80687	0.00500771	AFG3L2	AFG3L2	AFG3 like matrix AAA peptidase subunit 2	AFG3 like matrix AAA peptidase subunit 2 [Source:HGNC Symbol;Acc:HGNC:315]	32.0944	32.5529	35.4272	60.6603	57.6483	62.721	33.4629	32.6877	36.1825	34.7819	33.5031	32.89	0.000696351	0.0164828	0.958807
ENSG00000241015	0.932774	0.115562	TPM3P9			tropomyosin 3 pseudogene 9 [Source:HGNC Symbol;Acc:HGNC:44142]	8.96192	9.75969	7.87272	1.52413	2.58442	1.64048	8.99105	6.14344	10.3301	4.63005	3.75131	3.09117	0.000710102	1.14747	0.06394
ENSG00000163399	-1.04291	0.0295791	ATP1A1	ATP1A1	ATPase Na+/K+ transporting subunit alpha 1	ATPase Na+/K+ transporting subunit alpha 1 [Source:HGNC Symbol;Acc:HGNC:799]	288.39	337.204	339.079	930.226	841.096	1213.13	362.211	275.469	471.63	447.986	396.798	414.835	0.000710461	-0.183309	0.68737
ENSG00000270240	4.10372	0.00160212	AC015849.1				0.612781	0.370621	0.897766	0.863673	0.210973	0.437461	1.89285	1.79667	1.80366	2.93613	3.16921	2.96752	0.707211	-0.721834	0.39165
ENSG00000020633	4.08794	0.00721257	RUNX3	RUNX3	runt related transcription factor 3	runt related transcription factor 3 [Source:HGNC Symbol;Acc:HGNC:10473]	1.53195	1.05009	1.10494	0.254021	0.263716	0.656191	2.23086	10.4902	2.84213	1.52453	2.13437	1.11282	0.0933527	1.7051	0.13514
ENSG00000089199	-1.42835	0.0720081	CHGB	CHGB	chromogranin B	chromogranin B [Source:HGNC Symbol;Acc:HGNC:1930]	14.9365	27.0553	23.9634	192.142	128.113	191.334	28.6632	10.4323	39.5166	58.4403	47.5382	53.6627	0.000718713	-1.02165	0.168494
ENSG00000134684	-0.273883	0.398634	YARS	YARS	tyrosyl-tRNA synthetase	tyrosyl-tRNA synthetase [Source:HGNC Symbol;Acc:HGNC:12840]	46.7245	50.9604	56.6974	119.085	101.583	129.652	57.056	49.2055	67.118	96.1018	77.484	84.3889	0.000724758	-0.573228	0.0823884
ENSG00000103241	4.08047	0.00112991	FOXF1	FOXF1	forkhead box F1	forkhead box F1 [Source:HGNC Symbol;Acc:HGNC:3809]	5.74482	5.00339	2.90047	1.32091	1.26584	3.55437	15.2104	21.4441	8.03449	9.93768	10.8659	10.9427	0.0830895	0.492578	0.560154
ENSG00000099840	-0.172693	0.728063	IZUMO4	IZUMO4	IZUMO family member 4	IZUMO family member 4 [Source:HGNC Symbol;Acc:HGNC:26950]	47.4139	54.7902	44.1286	15.0889	20.6226	9.51477	25.1479	27.3557	26.3444	24.9571	27.2294	22.3182	0.000724758	0.0819913	0.881222
ENSG00000213977	-0.120847	0.816737	TAX1BP3	TAX1BP3	Tax1 binding protein 3	Tax1 binding protein 3 [Source:HGNC Symbol;Acc:HGNC:30684]	8.96192	7.72128	9.25389	2.3878	3.27008	2.29667	5.88136	6.08548	5.79357	3.55724	3.10453	4.01852	0.000738898	0.732084	0.11219
ENSG00000165973	-1.07535	0.158902	NELL1	NELL1	neural EGFL like 1	neural EGFL like 1 [Source:HGNC Symbol;Acc:HGNC:7750]	4.36606	3.58267	4.83412	31.7527	23.2598	38.4966	9.73467	3.01376	9.23693	6.38044	9.18425	10.2627	0.00074495	-0.232973	0.778265
ENSG00000131771	-0.0524087	0.947302	PPP1R1B	PPP1R1B	protein phosphatase 1 regulatory inhibitor subunit 1B	protein phosphatase 1 regulatory inhibitor subunit 1B [Source:HGNC Symbol;Acc:HGNC:9287]	854.293	576.501	440.665	138.645	64.5049	114.177	338.618	427.49	277.709	120.833	215.183	212.672	0.000750855	0.927874	0.158076
ENSG00000136010	-0.946001	0.0505871	ALDH1L2	ALDH1L2	aldehyde dehydrogenase 1 family member L2	aldehyde dehydrogenase 1 family member L2 [Source:HGNC Symbol;Acc:HGNC:26777]	3.75328	5.31224	3.59106	13.2599	13.1331	13.7253	7.0982	6.20139	5.30167	5.36409	4.01002	4.82222	0.000752909	0.386575	0.378628
ENSG00000225110	0.169376	0.810184	PNMA6F	PNMA6F	PNMA family member 6F	PNMA family member 6F [Source:HGNC Symbol;Acc:HGNC:53119]	16.6217	9.38907	8.42519	2.3878	2.10973	2.07794	5.81376	4.28881	7.97983	3.89602	5.36826	4.82222	0.000752909	0.362193	0.567176
ENSG00000133985	0.076003	0.851007	TTC9	TTC9	tetratricopeptide repeat domain 9	tetratricopeptide repeat domain 9 [Source:HGNC Symbol;Acc:HGNC:20267]	13.8642	12.8482	15.6073	31.8035	28.2704	43.7461	22.0382	19.9951	22.8464	22.755	25.7418	22.8747	0.000752909	-0.137339	0.714714
ENSG00000167772	3.97823	0.00116531	ANGPTL4	ANGPTL4	angiopoietin like 4	angiopoietin like 4 [Source:HGNC Symbol;Acc:HGNC:16039]	9.11511	12.354	4.90318	10.0592	8.38617	5.9604	15.0076	47.177	23.3929	54.4878	33.4384	30.9117	0.875392	-0.472868	0.574231
ENSG00000164089	-1.16384	0.0322146	ETNPPL	ETNPPL	ethanolamine-phosphate phospho-lyase	ethanolamine-phosphate phospho-lyase [Source:HGNC Symbol;Acc:HGNC:14404]	220.218	207.177	161.736	76.9685	35.5489	52.8234	112.219	119.159	83.4603	45.4536	48.6377	44.0182	0.000757863	1.18858	0.0392707
ENSG00000122756	0.567745	0.383247	CNTFR	CNTFR	ciliary neurotrophic factor receptor	ciliary neurotrophic factor receptor [Source:HGNC Symbol;Acc:HGNC:2170]	291.837	183.457	148.339	50.9059	23.8399	40.5198	129.39	142.11	91.1122	70.4672	105.295	118.144	0.000757863	0.303101	0.648276
ENSG00000130368	-1.13296	0.112292	MAS1	MAS1	MAS1 proto-oncogene, G protein-coupled receptor	MAS1 proto-oncogene, G protein-coupled receptor [Source:HGNC Symbol;Acc:HGNC:6899]	1.30216	1.79134	1.24306	8.07788	6.80387	11.1006	2.43367	2.20236	2.1316	2.54088	1.48759	3.58576	0.000757863	-0.172529	0.828081
ENSG00000177374	3.92927	0.00235106	HIC1	HIC1	HIC ZBTB transcriptional repressor 1	HIC ZBTB transcriptional repressor 1 [Source:HGNC Symbol;Acc:HGNC:4909]	10.2641	3.82975	3.59106	2.89584	3.37557	4.26524	11.7627	34.7742	14.4293	10.0506	18.8212	17.496	0.298011	0.39688	0.683282
ENSG00000089127	-3.74538	0.000531523	OAS1	OAS1	2'-5'-oligoadenylate synthetase 1	2'-5'-oligoadenylate synthetase 1 [Source:HGNC Symbol;Acc:HGNC:8086]	8.11934	5.1887	7.25119	16.7654	13.3968	11.2646	1.48724	3.70924	3.93526	2.42795	2.78115	1.66923	0.0482155	0.416691	0.574231
ENSG00000061918	-0.612616	0.114967	GUCY1B1	GUCY1B1	guanylate cyclase 1 soluble subunit beta 1	guanylate cyclase 1 soluble subunit beta 1 [Source:HGNC Symbol;Acc:HGNC:4687]	29.5667	35.4561	47.5125	95.3088	78.3764	117.24	58.1376	50.8282	53.2353	43.1385	42.1699	46.7385	0.000835522	0.296517	0.423341
ENSG00000106852	0.421088	0.431261	LHX6	LHX6	LIM homeobox 6	LIM homeobox 6 [Source:HGNC Symbol;Acc:HGNC:21735]	4.36606	2.53258	5.24848	14.9365	12.7111	18.7015	8.31503	8.3458	7.59723	8.58254	11.0599	11.3755	0.000835522	-0.354038	0.49214
ENSG00000142046	0.898436	0.0344886	TMEM91	TMEM91	transmembrane protein 91	transmembrane protein 91 [Source:HGNC Symbol;Acc:HGNC:32393]	21.4473	20.7548	15.193	5.9441	6.75113	8.85858	15.8864	17.1553	15.7957	16.3181	16.2988	14.5903	0.000835522	0.0489705	0.920099
ENSG00000275395	3.85304	0.00285425	FCGBP	FCGBP	Fc fragment of IgG binding protein	Fc fragment of IgG binding protein [Source:HGNC Symbol;Acc:HGNC:13572]	1.83834	4.50922	1.79553	6.75697	7.12033	8.25707	2.97448	15.8222	7.92517	38.6214	27.0353	32.7046	0.0592883	-1.87482	0.0656917
ENSG00000168497	0.897614	0.205982	CAVIN2	CAVIN2	caveolae associated protein 2	caveolae associated protein 2 [Source:HGNC Symbol;Acc:HGNC:10690]	51.5502	36.1973	31.0075	4.41997	5.64352	9.24136	32.3137	44.3371	22.4638	8.69547	17.463	16.9396	0.000870938	1.20259	0.0930025
ENSG00000163794	1.41815	0.00718994	UCN	UCN	urocortin	urocortin [Source:HGNC Symbol;Acc:HGNC:12516]	11.2598	10.1303	8.83954	3.5563	3.00636	3.49969	8.51784	5.67978	8.19845	10.7282	13.5823	12.0556	0.000870938	-0.699097	0.107828
ENSG00000145247	0.0150103	0.974362	OCIAD2	OCIAD2	OCIA domain containing 2	OCIA domain containing 2 [Source:HGNC Symbol;Acc:HGNC:28685]	7.42996	5.68286	7.52742	18.442	14.7154	20.3966	9.19386	10.6641	11.3685	12.1398	11.3833	12.1792	0.000870938	-0.192319	0.622891
ENSG00000151789	-0.740222	0.0833331	ZNF385D	ZNF385D	zinc finger protein 385D	zinc finger protein 385D [Source:HGNC Symbol;Acc:HGNC:26191]	7.20017	8.52429	10.3588	22.8111	18.7238	30.5676	8.04463	7.59236	7.43327	16.3181	16.6869	15.8268	0.000893046	-1.08154	0.0273083
ENSG00000184515	-1.13664	0.0285126	BEX5	BEX5	brain expressed X-linked 5	brain expressed X-linked 5 [Source:HGNC Symbol;Acc:HGNC:27990]	19.6856	16.4309	24.1706	70.2623	47.2579	75.1886	21.7678	15.0688	25.5245	24.3925	29.9458	30.3553	0.000920481	-0.440957	0.329389
ENSG00000184307	0.150546	0.772499	ZDHHC23	ZDHHC23	zinc finger DHHC-type containing 23	zinc finger DHHC-type containing 23 [Source:HGNC Symbol;Acc:HGNC:28654]	7.35337	6.91826	7.80366	26.0118	18.4074	26.9038	13.4528	6.95483	10.822	17.278	19.5974	19.1652	0.000921336	-0.844827	0.0823884
ENSG00000166250	-0.668839	0.266409	CLMP	CLMP	CXADR like membrane protein	CXADR like membrane protein [Source:HGNC Symbol;Acc:HGNC:24039]	3.2171	2.40904	2.83142	13.3107	10.4959	13.78	6.21937	4.28881	5.84823	5.87226	2.71647	3.58576	0.000921336	0.420568	0.472248
ENSG00000188933	-3.72801	0.0148178	USP32P1			ubiquitin specific peptidase 32 pseudogene 1 [Source:HGNC Symbol;Acc:HGNC:43570]	1.91494	3.64444	2.76236	3.09906	2.90088	2.89818	0.676019	0	0.929158	1.4116	0.905489	1.11282	0.929692	-1.08816	0.429261
ENSG00000205710	-0.409744	0.596785	C17orf107	C17orf107	chromosome 17 open reading frame 107	chromosome 17 open reading frame 107 [Source:HGNC Symbol;Acc:HGNC:37238]	1.45535	1.2354	1.10494	8.17949	5.22158	10.6084	2.56887	1.2171	2.51419	3.10552	4.46277	3.33846	0.000941548	-0.790468	0.253871
ENSG00000241973	-0.373494	0.288305	PI4KA	PI4KA	phosphatidylinositol 4-kinase alpha	phosphatidylinositol 4-kinase alpha [Source:HGNC Symbol;Acc:HGNC:8983]	142.242	125.517	120.093	322.15	234.76	355.382	143.586	145.066	177.251	187.517	195.262	203.399	0.000941548	-0.331216	0.324696
ENSG00000107738	1.03923	0.129953	VSIR	VSIR	V-set immunoregulatory receptor	V-set immunoregulatory receptor [Source:HGNC Symbol;Acc:HGNC:30085]	175.945	104.33	79.4178	20.2709	20.4116	24.2244	84.232	128.259	58.4277	39.8636	73.2153	64.049	0.000941548	0.613403	0.341646
ENSG00000131473	-0.797675	0.0183957	ACLY	ACLY	ATP citrate lyase	ATP citrate lyase [Source:HGNC Symbol;Acc:HGNC:115]	55.1503	56.705	54.6256	113.395	106.91	124.84	53.4055	73.6633	67.1727	59.739	61.1205	49.2732	0.000941548	0.191471	0.519312
ENSG00000056487	0.674315	0.140937	PHF21B	PHF21B	PHD finger protein 21B	PHD finger protein 21B [Source:HGNC Symbol;Acc:HGNC:25161]	22.9793	17.1721	15.1239	7.31582	4.74689	6.06977	12.6416	16.9234	11.9151	12.648	12.8709	13.0447	0.000941548	0.10536	0.841104
ENSG00000070159	-0.1334	0.818954	PTPN3	PTPN3	protein tyrosine phosphatase, non-receptor type 3	protein tyrosine phosphatase, non-receptor type 3 [Source:HGNC Symbol;Acc:HGNC:9655]	4.90224	5.99171	8.97766	26.4182	17.669	27.396	13.3176	9.33107	11.0952	10.8411	13.7764	13.8484	0.000944606	-0.189415	0.731516
ENSG00000267107	3.80461	0.000638849	PCAT19			prostate cancer associated transcript 19 (non-protein coding) [Source:HGNC Symbol;Acc:HGNC:49593]	6.281	3.76798	4.28165	2.3878	1.84601	2.5154	13.9936	21.1543	6.94136	8.46961	13.0002	10.6954	0.0584092	0.387946	0.592724
ENSG00000213585	-0.187861	0.582895	VDAC1	VDAC1	voltage dependent anion channel 1	voltage dependent anion channel 1 [Source:HGNC Symbol;Acc:HGNC:12669]	77.1338	74.2478	92.8842	185.588	153.588	202.872	109.583	91.9777	125.655	114.114	117.52	123.585	0.000949834	-0.118401	0.736878
ENSG00000167588	-3.60171	0.00334032	GPD1	GPD1	glycerol-3-phosphate dehydrogenase 1	glycerol-3-phosphate dehydrogenase 1 [Source:HGNC Symbol;Acc:HGNC:4455]	9.5747	10.1303	6.76777	30.6858	59.2834	13.3972	3.6505	2.43419	5.46564	8.69547	6.07971	4.63675	0.0108307	-0.746905	0.431804
ENSG00000132541	-0.210036	0.607331	RIDA	RIDA	reactive intermediate imine deaminase A homolog	reactive intermediate imine deaminase A homolog [Source:HGNC Symbol;Acc:HGNC:16897]	69.857	53.1224	63.8104	26.4182	19.6732	26.5758	54.8927	49.1475	33.6683	27.3851	29.105	28.7479	0.000950125	0.691312	0.0833068
ENSG00000151632	3.78457	0.00536337	AKR1C2	AKR1C2	aldo-keto reductase family 1 member C2	aldo-keto reductase family 1 member C2 [Source:HGNC Symbol;Acc:HGNC:385]	4.82565	1.79134	0.966825	2.28619	1.37132	1.36707	3.92091	12.2869	6.06686	6.94508	9.44296	7.10969	0.486262	-0.0740565	0.958314
ENSG00000183166	-0.685104	0.107719	CALN1	CALN1	calneuron 1	calneuron 1 [Source:HGNC Symbol;Acc:HGNC:13248]	22.1367	24.5845	23.6181	63.3529	60.2327	69.2829	32.5165	18.9519	29.5144	42.1222	27.1647	34.9302	0.000950125	-0.365077	0.360467
ENSG00000149269	-1.29546	0.0430663	PAK1	PAK1	p21 (RAC1) activated kinase 1	p21 (RAC1) activated kinase 1 [Source:HGNC Symbol;Acc:HGNC:8590]	52.1629	63.9939	60.979	260.677	202.376	311.035	74.9705	32.3979	89.9097	91.8106	93.7828	97.6191	0.000950125	-0.521611	0.36121
ENSG00000165985	-1.65102	0.143404	C1QL3	C1QL3	complement C1q like 3	complement C1q like 3 [Source:HGNC Symbol;Acc:HGNC:19359]	0.536183	0.308851	1.31212	14.4284	7.38405	12.741	1.55484	0.463656	1.58503	1.80685	1.68162	3.09117	0.000950125	-0.86819	0.405736
ENSG00000005810	-0.652186	0.0918961	MYCBP2	MYCBP2	MYC binding protein 2, E3 ubiquitin protein ligase	MYC binding protein 2, E3 ubiquitin protein ligase [Source:HGNC Symbol;Acc:HGNC:23386]	63.4228	80.4248	78.3819	191.278	159.39	201.505	99.9832	63.9265	94.2276	111.517	93.5888	97.4337	0.000950125	-0.229193	0.538406
ENSG00000197043	-1.03018	0.0176724	ANXA6	ANXA6	annexin A6	annexin A6 [Source:HGNC Symbol;Acc:HGNC:544]	128.837	121.008	126.93	323.623	241.036	390.926	121.683	168.539	154.568	118.913	132.978	144.419	0.000950125	0.166641	0.67776
ENSG00000260822	-0.0401609	0.922914	AC004656.1				22.4431	25.9435	28.0379	55.9863	50.4225	75.4073	35.491	44.2212	33.3404	41.2188	36.4783	41.8544	0.000950125	-0.0806922	0.847487
ENSG00000261959	3.76388	0.00544668	AC015909.3				0.919171	1.05009	0.138118	0.406434	0.316459	0.328096	1.89285	1.33301	2.18625	1.91978	1.87566	1.91652	0.238003	-0.0772809	0.953648
ENSG00000151490	-0.76397	0.201195	PTPRO	PTPRO	protein tyrosine phosphatase, receptor type O	protein tyrosine phosphatase, receptor type O [Source:HGNC Symbol;Acc:HGNC:9678]	6.281	3.58267	6.2153	24.3861	17.9327	26.193	6.55738	3.7672	8.25311	11.4057	11.7067	11.6846	0.000975558	-0.903941	0.126067
ENSG00000211574	0.480945	0.582645	MIR770			microRNA 770 [Source:HGNC Symbol;Acc:HGNC:33143]	0.612781	0.617702	0.897766	7.01099	4.85238	6.2885	1.69005	0.75344	2.40488	5.08177	2.84582	3.21482	0.000975558	-1.19691	0.13514
ENSG00000075151	-1.06756	0.00376831	EIF4G3	EIF4G3	eukaryotic translation initiation factor 4 gamma 3	eukaryotic translation initiation factor 4 gamma 3 [Source:HGNC Symbol;Acc:HGNC:3298]	85.2531	89.9374	99.8592	165.622	185.814	201.451	92.7498	81.7193	95.9766	101.014	80.1358	87.1091	0.000975558	0.0115889	0.978373
ENSG00000169738	0.618498	0.0826213	DCXR	DCXR	dicarbonyl and L-xylulose reductase	dicarbonyl and L-xylulose reductase [Source:HGNC Symbol;Acc:HGNC:18985]	97.5853	77.3363	66.78	37.1887	32.3316	36.1452	62.5318	75.8656	66.7901	53.415	64.0957	73.5698	0.00098204	0.103039	0.785947
ENSG00000129636	-1.42643	0.0023279	ITFG1	ITFG1	integrin alpha FG-GAP repeat containing 1	integrin alpha FG-GAP repeat containing 1 [Source:HGNC Symbol;Acc:HGNC:30697]	38.6052	52.0105	46.2004	100.237	100.107	120.685	45.1581	32.4559	49.464	45.9053	43.2048	39.5051	0.000986358	-0.0174623	0.973675
ENSG00000108861	0.380895	0.134393	DUSP3	DUSP3	dual specificity phosphatase 3	dual specificity phosphatase 3 [Source:HGNC Symbol;Acc:HGNC:3069]	75.1422	75.4214	80.5918	140.525	129.379	149.994	102.687	118.406	117.457	126.818	123.211	123.276	0.00100077	-0.140898	0.575572
ENSG00000081320	1.4663	0.0559868	STK17B	STK17B	serine/threonine kinase 17b	serine/threonine kinase 17b [Source:HGNC Symbol;Acc:HGNC:11396]	18.6898	13.7748	11.9472	2.08298	1.79327	3.39032	17.3061	14.5472	9.18227	4.12188	9.50764	8.16069	0.00101946	0.913463	0.184349
ENSG00000181195	-3.56066	0.0223245	PENK	PENK	proenkephalin	proenkephalin [Source:HGNC Symbol;Acc:HGNC:8831]	0.382988	0.432391	2.48612	6.65536	20.0424	26.5758	1.41964	0.927311	0.60122	1.12928	1.87566	2.10199	0.0025333	-0.800633	0.574919
ENSG00000147082	-3.55752	0.0323689	CCNB3	CCNB3	cyclin B3	cyclin B3 [Source:HGNC Symbol;Acc:HGNC:18709]	0.919171	2.34727	1.86459	2.18458	5.01061	1.20302	0.811223	0.347742	0.819845	1.18575	0.0646778	0.55641	0.498366	0.103813	0.963453
ENSG00000147862	0.914357	0.00509599	NFIB	NFIB	nuclear factor I B	nuclear factor I B [Source:HGNC Symbol;Acc:HGNC:7785]	80.1211	76.2862	78.6581	42.4216	39.6102	43.582	83.2855	84.5012	72.529	69.3379	88.2205	74.0644	0.00103079	0.053191	0.86623
ENSG00000151322	-0.194868	0.479556	NPAS3	NPAS3	neuronal PAS domain protein 3	neuronal PAS domain protein 3 [Source:HGNC Symbol;Acc:HGNC:19311]	51.5502	47.1924	45.4408	26.0118	27.11	23.0214	40.4259	32.1082	34.7614	30.9988	29.105	29.3043	0.00103127	0.262525	0.309784
ENSG00000123240	0.228537	0.391313	OPTN	OPTN	optineurin	optineurin [Source:HGNC Symbol;Acc:HGNC:17142]	68.5548	73.1977	74.6527	135.089	127.691	141.628	95.7919	110.814	110.57	117.897	109.176	96.1972	0.00103775	-0.0273985	0.935707
ENSG00000077463	0.68925	0.0763048	SIRT6	SIRT6	sirtuin 6	sirtuin 6 [Source:HGNC Symbol;Acc:HGNC:14934]	41.7457	28.229	30.9384	12.8027	13.0803	15.4205	25.0127	19.7633	23.5022	27.3286	34.926	36.1667	0.00105178	-0.527434	0.147743
ENSG00000134333	0.317462	0.410057	LDHA	LDHA	lactate dehydrogenase A	lactate dehydrogenase A [Source:HGNC Symbol;Acc:HGNC:6535]	68.7846	72.2094	85.6331	203.319	153.905	204.95	120.196	184.593	124.562	127.609	121.853	120.308	0.00105178	0.215576	0.574231
ENSG00000111907	1.21522	0.0219518	TPD52L1	TPD52L1	tumor protein D52 like 1	tumor protein D52 like 1 [Source:HGNC Symbol;Acc:HGNC:12006]	129.067	90.5551	83.9066	39.3225	21.7302	36.0358	101.065	124.26	84.5534	75.1537	76.7079	68.9331	0.00105994	0.488911	0.282523
ENSG00000157404	0.03107	0.950122	KIT	KIT	KIT proto-oncogene receptor tyrosine kinase	KIT proto-oncogene receptor tyrosine kinase [Source:HGNC Symbol;Acc:HGNC:6342]	7.12357	8.21544	7.18213	15.8001	21.5192	23.8963	8.31503	10.0266	11.8604	17.278	16.0401	13.292	0.00106057	-0.62425	0.129503
ENSG00000120129	3.69956	0.00138378	DUSP1	DUSP1	dual specificity phosphatase 1	dual specificity phosphatase 1 [Source:HGNC Symbol;Acc:HGNC:3064]	41.4393	43.8568	35.4272	26.4182	36.7093	72.8919	157.377	430.91	159.925	87.7452	101.803	95.5789	0.792681	1.39194	0.0958147
ENSG00000196091	1.35267	0.021197	MYBPC1	MYBPC1	myosin binding protein C, slow type	myosin binding protein C, slow type [Source:HGNC Symbol;Acc:HGNC:7549]	68.708	44.4745	46.4076	17.2735	9.96847	17.8812	46.6453	59.6957	37.3303	50.8741	40.3589	36.7231	0.00106057	0.166657	0.76911
ENSG00000008283	1.03126	0.023991	CYB561	CYB561	cytochrome b561	cytochrome b561 [Source:HGNC Symbol;Acc:HGNC:2571]	19.3792	14.6395	16.7123	49.6358	32.2261	52.6047	19.875	16.4018	22.7917	68.4909	86.3449	80.9886	0.00109983	-1.99645	0.000809297
ENSG00000147724	-0.124149	0.819826	FAM135B	FAM135B	family with sequence similarity 135 member B	family with sequence similarity 135 member B [Source:HGNC Symbol;Acc:HGNC:28029]	8.34914	8.40075	10.7732	27.4851	24.9475	34.5594	12.912	8.05602	16.1236	20.1577	17.657	21.3909	0.00113565	-0.674099	0.153933
ENSG00000274767	-3.49087	0.00149624	AC243829.1				4.97884	3.27382	3.79824	3.6071	1.74053	3.17159	0.608417	0.347742	0.60122	1.97624	2.45776	1.36011	0.349304	-1.88316	0.0473017
ENSG00000138152	-3.48841	0.0334765	BTBD16	BTBD16	BTB domain containing 16	BTB domain containing 16 [Source:HGNC Symbol;Acc:HGNC:26340]	2.22133	5.49755	3.45295	3.20067	6.9621	1.14833	0.946426	0.75344	1.85832	2.2021	0.5821	0.309117	0.991366	0.191636	0.923114
ENSG00000101079	-0.437979	0.284824	NDRG3	NDRG3	NDRG family member 3	NDRG family member 3 [Source:HGNC Symbol;Acc:HGNC:14462]	87.6276	83.6369	95.0251	218.865	206.595	263.297	116.14	69.8381	126.42	152.848	144.814	135.702	0.00121489	-0.472222	0.22844
ENSG00000181449	1.14626	0.00792189	SOX2	SOX2	SRY-box 2	SRY-box 2 [Source:HGNC Symbol;Acc:HGNC:11195]	95.5938	81.3514	89.8457	43.1836	30.2219	42.1056	96.8059	121.072	81.8752	82.3811	71.5983	73.5698	0.00121489	0.397436	0.24798
ENSG00000179918	-0.934919	0.0369918	SEPHS2	SEPHS2	selenophosphate synthetase 2	selenophosphate synthetase 2 [Source:HGNC Symbol;Acc:HGNC:19686]	8.65553	8.33898	10.3588	26.5198	21.4665	23.3495	8.85585	14.3154	13.5548	10.1635	8.7315	8.84074	0.00121489	0.406039	0.30662
ENSG00000178741	-0.380416	0.198194	COX5A	COX5A	cytochrome c oxidase subunit 5A	cytochrome c oxidase subunit 5A [Source:HGNC Symbol;Acc:HGNC:2267]	57.678	48.3661	50.0677	109.686	88.4504	109.584	54.3519	54.3057	68.5391	71.6529	69.1406	67.3875	0.00121489	-0.23224	0.415096
ENSG00000004779	-0.332369	0.218142	NDUFAB1	NDUFAB1	NADH:ubiquinone oxidoreductase subunit AB1	NADH:ubiquinone oxidoreductase subunit AB1 [Source:HGNC Symbol;Acc:HGNC:7694]	29.7965	29.4026	32.872	56.4436	52.585	62.3382	34.3418	31.1229	38.97	37.6051	39.7122	42.6581	0.00121489	-0.199838	0.446735
ENSG00000260816	1.69115	0.0721869	AC027279.1				3.0639	2.65612	1.31212	0.203217	0.369202	0.164048	1.55484	1.50688	1.58503	0.903425	1.48759	1.29829	0.00121489	0.334634	0.709559
ENSG00000268521	-3.45152	0.046188	VN1R83P			vomeronasal 1 receptor 83 pseudogene [Source:HGNC Symbol;Acc:HGNC:37403]	1.22556	2.71789	2.55518	1.01609	3.11185	0.929604	0.473213	0	0.819845	0.508177	1.09952	0.680057	0.753523	-0.797418	0.653988
ENSG00000089737	-0.589089	0.0611785	DDX24	DDX24	DEAD-box helicase 24	DEAD-box helicase 24 [Source:HGNC Symbol;Acc:HGNC:13266]	106.624	128.05	116.779	226.587	225.055	250.282	117.424	123.274	155.497	144.943	130.779	138.175	0.00121489	-0.0629625	0.859438
ENSG00000145545	-0.903982	0.0237559	SRD5A1	SRD5A1	steroid 5 alpha-reductase 1	steroid 5 alpha-reductase 1 [Source:HGNC Symbol;Acc:HGNC:11284]	16.3919	15.319	17.1266	34.4961	34.5468	43.3086	21.565	13.6778	17.7633	19.0849	17.2043	19.0416	0.00121489	-0.0632109	0.884434
ENSG00000152503	-1.32155	0.0116761	TRIM36	TRIM36	tripartite motif containing 36	tripartite motif containing 36 [Source:HGNC Symbol;Acc:HGNC:16280]	9.03851	8.83314	14.5024	28.6028	35.9181	27.7241	13.0472	9.21516	11.4778	13.0432	10.9305	11.4373	0.00121489	-0.071244	0.897507
ENSG00000173848	-0.776919	0.095485	NET1	NET1	neuroepithelial cell transforming 1	neuroepithelial cell transforming 1 [Source:HGNC Symbol;Acc:HGNC:14592]	111.679	86.1694	80.937	25.8594	33.9139	37.6763	61.2473	78.1839	41.4295	28.7402	30.5926	28.3151	0.00122136	1.04475	0.0413989
ENSG00000155380	0.913912	0.143398	SLC16A1	SLC16A1	solute carrier family 16 member 1	solute carrier family 16 member 1 [Source:HGNC Symbol;Acc:HGNC:10922]	236.15	180.616	164.291	35.055	67.775	31.8253	229.914	219.831	133.689	64.1996	97.6635	90.8804	0.0012367	1.20688	0.0656204
ENSG00000273032	-0.395231	0.532929	DGCR9			DiGeorge syndrome critical region gene 9 (non-protein coding) [Source:HGNC Symbol;Acc:HGNC:17227]	5.28523	2.9032	3.38389	17.8831	11.3398	19.7404	6.55738	4.05699	7.37861	7.11447	8.1494	8.59345	0.0012367	-0.406207	0.500349
ENSG00000163083	1.30423	0.00986997	INHBB	INHBB	inhibin beta B subunit	inhibin beta B subunit [Source:HGNC Symbol;Acc:HGNC:6067]	9.72789	7.72128	10.497	3.35308	3.21734	3.66374	8.92345	10.4323	7.7612	7.50972	8.7315	9.82992	0.0012367	0.0569473	0.914053
ENSG00000125827	-1.40426	0.00172862	TMX4	TMX4	thioredoxin related transmembrane protein 4	thioredoxin related transmembrane protein 4 [Source:HGNC Symbol;Acc:HGNC:25237]	50.7076	55.2226	63.8104	107.299	110.497	145.948	67.3315	50.0168	60.122	45.7924	44.1749	41.4835	0.00123842	0.432689	0.177571
ENSG00000273079	-1.13546	0.0506162	GRIN2B	GRIN2B	glutamate ionotropic receptor NMDA type subunit 2B	glutamate ionotropic receptor NMDA type subunit 2B [Source:HGNC Symbol;Acc:HGNC:4586]	20.0686	24.7081	17.8863	70.9736	60.1273	92.0855	26.838	12.2289	27.2735	34.4431	31.11	30.4789	0.00126369	-0.534288	0.307164
ENSG00000171724	-0.570142	0.239185	VAT1L	VAT1L	vesicle amine transport 1 like	vesicle amine transport 1 like [Source:HGNC Symbol;Acc:HGNC:29315]	7.35337	14.4542	13.7427	39.6273	30.5383	38.4419	21.565	19.2417	25.5245	15.1888	11.7714	12.3029	0.00129247	0.755709	0.116049
ENSG00000170542	0.0108307	0.980292	SERPINB9	SERPINB9	serpin family B member 9	serpin family B member 9 [Source:HGNC Symbol;Acc:HGNC:8955]	26.5028	31.2557	30.524	9.4496	13.7132	14.5456	21.8354	17.0973	20.9334	17.4474	20.1148	18.4852	0.00129247	0.0949954	0.822127
ENSG00000124785	-1.09853	0.0207825	NRN1	NRN1	neuritin 1	neuritin 1 [Source:HGNC Symbol;Acc:HGNC:17972]	65.0313	48.8602	67.0562	169.483	116.932	193.795	78.8238	56.0444	67.9379	57.5369	69.464	73.0752	0.00129247	0.0194343	0.975112
ENSG00000163682	0.605897	0.142454	RPL9	RPL9	ribosomal protein L9	ribosomal protein L9 [Source:HGNC Symbol;Acc:HGNC:10369]	22.1367	24.7699	22.6513	8.63673	8.9136	9.67882	10.3431	17.6189	10.5487	26.5946	23.9955	24.2348	0.0013073	-0.957193	0.0392707
ENSG00000111962	-0.0807021	0.866671	UST	UST	uronyl 2-sulfotransferase	uronyl 2-sulfotransferase [Source:HGNC Symbol;Acc:HGNC:17223]	9.5747	7.78305	7.3893	21.795	18.5129	24.0603	14.8724	18.7781	12.7349	11.067	12.4181	8.96439	0.0013073	0.515269	0.198439
ENSG00000175395	-0.797098	0.0399634	ZNF25	ZNF25	zinc finger protein 25	zinc finger protein 25 [Source:HGNC Symbol;Acc:HGNC:13043]	32.4774	34.9002	42.195	78.7974	75.4228	94.765	53.1351	33.2673	44.381	40.9364	38.3539	40.8034	0.0013073	0.122376	0.75176
ENSG00000181631	-3.42597	0.0188086	P2RY13	P2RY13	purinergic receptor P2Y13	purinergic receptor P2Y13 [Source:HGNC Symbol;Acc:HGNC:4537]	3.90648	2.53258	0.828707	4.67399	8.28068	4.75739	0.405611	2.08645	1.09313	1.01635	0.517422	1.73105	0.142738	0.144387	0.932555
ENSG00000258674	3.68937	0.0015604	AC011448.1				0.995768	2.03842	0.62153	1.2193	0.791148	0.601509	2.50127	2.60806	3.49801	4.79945	5.17422	4.63675	0.447732	-0.759587	0.321239
ENSG00000188825	-3.41785	0.0284217	LINC00910			long intergenic non-protein coding RNA 910 [Source:HGNC Symbol;Acc:HGNC:44361]	1.07237	1.17363	1.65741	1.93056	1.68778	1.20302	0.473213	1.33301	1.58503	0	0.388067	0.123647	0.756333	2.73292	0.0853259
ENSG00000196436	-3.41469	0.00125956	NPIPB15	NPIPB15	nuclear pore complex interacting protein family member B15	nuclear pore complex interacting protein family member B15 [Source:HGNC Symbol;Acc:HGNC:34409]	13.4046	8.15367	10.0826	2.03217	4.69415	3.33564	1.96045	0.985268	2.18625	1.80685	1.81098	2.16382	0.00745219	-0.171803	0.852388
ENSG00000118515	0.552542	0.33761	SGK1	SGK1	serum/glucocorticoid regulated kinase 1	serum/glucocorticoid regulated kinase 1 [Source:HGNC Symbol;Acc:HGNC:10810]	132.437	225.77	218.571	42.7264	74.5789	34.7781	120.602	120.261	168.287	117.558	95.2704	101.638	0.00133987	0.379751	0.502974
ENSG00000235109	-0.334862	0.499472	ZSCAN31	ZSCAN31	zinc finger and SCAN domain containing 31	zinc finger and SCAN domain containing 31 [Source:HGNC Symbol;Acc:HGNC:14097]	24.0516	22.4226	25.2065	6.50295	8.38617	8.8039	16.0893	8.17193	10.4394	14.963	11.5126	12.3647	0.00133987	-0.165793	0.749573
ENSG00000188613	3.6686	0.000732785	NANOS1	NANOS1	nanos C2HC-type zinc finger 1	nanos C2HC-type zinc finger 1 [Source:HGNC Symbol;Acc:HGNC:23044]	3.98307	2.9032	1.79553	1.1685	1.16035	1.96857	6.89539	10.4902	5.62961	6.54983	8.53747	5.5641	0.071993	0.156824	0.850165
ENSG00000106105	-0.366835	0.213295	GARS	GARS	glycyl-tRNA synthetase	glycyl-tRNA synthetase [Source:HGNC Symbol;Acc:HGNC:4162]	49.865	49.9103	47.7888	86.1133	86.4461	114.123	52.7971	47.9884	55.4762	78.2592	66.4241	65.2237	0.00134296	-0.425843	0.137235
ENSG00000224376	3.63724	0.00982131	AC017104.1				1.91494	1.2354	0.483412	0.609651	0.263716	1.14833	3.78571	1.33301	1.749	4.12188	3.68663	5.62593	0.350902	-0.974392	0.362928
ENSG00000122584	-0.84819	0.0865198	NXPH1	NXPH1	neurexophilin 1	neurexophilin 1 [Source:HGNC Symbol;Acc:HGNC:20693]	3.98307	4.38568	4.55789	11.4818	10.0212	16.7329	5.61096	7.01279	6.0122	4.2348	5.36826	5.13134	0.0013841	0.340135	0.467887
ENSG00000170606	0.962988	0.00599038	HSPA4	HSPA4	heat shock protein family A (Hsp70) member 4	heat shock protein family A (Hsp70) member 4 [Source:HGNC Symbol;Acc:HGNC:5237]	57.678	59.1759	70.5782	109.229	121.89	126.372	95.1159	93.1948	110.023	161.77	137.117	138.917	0.00138632	-0.553295	0.0664735
ENSG00000197992	-3.37506	0.0289774	CLEC9A	CLEC9A	C-type lectin domain containing 9A	C-type lectin domain containing 9A [Source:HGNC Symbol;Acc:HGNC:26705]	2.06813	1.54426	2.20989	1.27011	2.79539	1.91389	0.135204	1.44892	0.60122	0.959889	0.258711	0.247294	0.97067	0.565562	0.72096
ENSG00000151729	-0.282545	0.426889	SLC25A4	SLC25A4	solute carrier family 25 member 4	solute carrier family 25 member 4 [Source:HGNC Symbol;Acc:HGNC:10990]	63.2696	72.8888	80.937	149.263	138.504	192.264	94.0342	75.5179	108.165	99.7155	104.325	104.482	0.00138632	-0.151681	0.679172
ENSG00000135838	0.061526	0.914134	NPL	NPL	N-acetylneuraminate pyruvate lyase	N-acetylneuraminate pyruvate lyase [Source:HGNC Symbol;Acc:HGNC:16781]	34.9285	27.7966	21.7536	7.77305	9.86298	9.78819	20.0102	19.1258	12.5163	18.9719	15.652	12.1792	0.00138632	0.140324	0.799326
ENSG00000146242	-0.524453	0.235299	TPBG	TPBG	trophoblast glycoprotein	trophoblast glycoprotein [Source:HGNC Symbol;Acc:HGNC:12004]	5.59162	4.50922	6.07718	11.9898	13.9242	17.8812	6.96299	6.37526	8.63571	7.56618	7.69666	7.10969	0.00138736	-0.0250604	0.968811
ENSG00000164904	-1.18977	0.00412316	ALDH7A1	ALDH7A1	aldehyde dehydrogenase 7 family member A1	aldehyde dehydrogenase 7 family member A1 [Source:HGNC Symbol;Acc:HGNC:877]	127.765	108.963	113.049	65.6899	51.0554	50.0893	72.672	99.2223	73.6221	34.7254	36.9957	32.4573	0.00141505	1.23675	0.00510739
ENSG00000154930	0.515948	0.256984	ACSS1	ACSS1	acyl-CoA synthetase short chain family member 1	acyl-CoA synthetase short chain family member 1 [Source:HGNC Symbol;Acc:HGNC:16091]	283.258	193.958	168.504	89.2123	73.7878	67.4237	165.963	204.82	136.258	116.542	159.107	143.987	0.00141953	0.273013	0.547201
ENSG00000189171	-0.0374841	0.949394	S100A13	S100A13	S100 calcium binding protein A13	S100 calcium binding protein A13 [Source:HGNC Symbol;Acc:HGNC:10490]	62.1206	35.2708	36.7393	16.3082	14.9791	12.3583	27.4464	36.8606	22.1358	20.3835	24.5776	21.0199	0.00142868	0.389805	0.41585
ENSG00000152661	1.38893	0.0223245	GJA1	GJA1	gap junction protein alpha 1	gap junction protein alpha 1 [Source:HGNC Symbol;Acc:HGNC:4274]	520.94	361.541	356.62	141.134	77.0578	139.495	468.211	511.818	292.849	294.573	311.488	305.84	0.00144611	0.481101	0.357089
ENSG00000123999	-3.36474	0.0217673	INHA	INHA	inhibin alpha subunit	inhibin alpha subunit [Source:HGNC Symbol;Acc:HGNC:6065]	6.74059	5.99171	3.24577	4.36917	2.58442	3.49969	1.14923	2.55011	0.983815	0.112928	1.68162	1.66923	0.501245	0.449203	0.761004
ENSG00000082458	-0.508266	0.131274	DLG3	DLG3	discs large MAGUK scaffold protein 3	discs large MAGUK scaffold protein 3 [Source:HGNC Symbol;Acc:HGNC:2902]	34.4689	27.6113	34.7366	76.5112	51.3191	75.2433	39.4119	36.397	37.9862	40.3153	39.2594	41.8544	0.00144611	-0.0937916	0.801161
ENSG00000262484	0.199421	0.786229	CCER2	CCER2	coiled-coil glutamate rich protein 2	coiled-coil glutamate rich protein 2 [Source:HGNC Symbol;Acc:HGNC:44662]	14.1706	10.3774	8.49425	2.23539	2.63716	2.24199	6.76019	3.30355	5.90289	3.67016	6.92053	6.36781	0.00144611	-0.0866745	0.915968
ENSG00000136802	0.833267	0.116324	LRRC8A	LRRC8A	leucine rich repeat containing 8 VRAC subunit A	leucine rich repeat containing 8 VRAC subunit A [Source:HGNC Symbol;Acc:HGNC:19027]	377.473	249.675	207.522	102.574	62.1315	91.6481	228.494	292.856	192.39	151.662	190.153	192.333	0.00145258	0.418188	0.404373
ENSG00000241860	-3.35126	0.000846581	AL627309.5				1.60855	3.82975	2.96953	7.06179	7.38405	7.2181	1.14923	1.73871	1.20244	1.80685	1.29356	1.23647	0.0123344	-0.085026	0.925807
ENSG00000280054	-1.06875	0.183198	AC004241.5				7.88955	5.37401	5.66283	1.47332	0.896635	0.765557	1.82525	3.07172	2.02229	1.4116	1.87566	0.803704	0.00149016	0.758713	0.321285
ENSG00000117152	-0.738782	0.231383	RGS4	RGS4	regulator of G protein signaling 4	regulator of G protein signaling 4 [Source:HGNC Symbol;Acc:HGNC:10000]	92.4533	75.6685	113.533	382.505	301.058	462.888	155.146	59.9854	147.08	171.199	183.426	179.597	0.00149016	-0.560713	0.34179
ENSG00000105402	-0.629898	0.0950762	NAPA	NAPA	NSF attachment protein alpha	NSF attachment protein alpha [Source:HGNC Symbol;Acc:HGNC:7641]	35.0051	51.9487	44.1286	102.625	84.0727	109.967	46.5777	42.1347	59.9034	57.311	52.8418	58.9795	0.00149016	-0.186298	0.61844
ENSG00000119927	0.428904	0.293933	GPAM	GPAM	glycerol-3-phosphate acyltransferase, mitochondrial	glycerol-3-phosphate acyltransferase, mitochondrial [Source:HGNC Symbol;Acc:HGNC:24865]	78.3593	50.8986	60.2884	29.3141	20.7281	26.1383	65.3034	52.6829	45.1462	34.3302	43.0754	41.7926	0.00149752	0.452353	0.24625
ENSG00000163132	3.60492	0.00793353	MSX1	MSX1	msh homeobox 1	msh homeobox 1 [Source:HGNC Symbol;Acc:HGNC:7391]	21.0643	9.38907	6.07718	5.33445	1.42407	4.59334	18.8609	50.0168	16.4516	15.4712	21.7317	21.8855	0.0511442	0.531141	0.632647
ENSG00000138095	-1.02791	0.00227595	LRPPRC	LRPPRC	leucine rich pentatricopeptide repeat containing	leucine rich pentatricopeptide repeat containing [Source:HGNC Symbol;Acc:HGNC:15714]	73.6869	78.9423	85.3568	129.094	136.183	152.619	73.6861	71.287	78.0493	76.4523	67.847	74.3735	0.00154495	0.0283795	0.930149
ENSG00000090376	1.47134	0.0289774	IRAK3	IRAK3	interleukin 1 receptor associated kinase 3	interleukin 1 receptor associated kinase 3 [Source:HGNC Symbol;Acc:HGNC:17020]	16.2387	14.8248	16.0907	2.69263	4.00848	5.08548	25.2831	27.9352	14.0467	5.36409	8.86086	8.7171	0.00156121	1.55195	0.0306241
ENSG00000162461	1.35473	0.0292829	SLC25A34	SLC25A34	solute carrier family 25 member 34	solute carrier family 25 member 34 [Source:HGNC Symbol;Acc:HGNC:27653]	15.3195	12.6629	11.9472	4.7756	2.00424	4.31993	9.80227	8.92537	8.69036	11.4057	16.0401	13.9721	0.00156121	-0.594669	0.266374
ENSG00000111058	-0.33414	0.602129	ACSS3	ACSS3	acyl-CoA synthetase short chain family member 3	acyl-CoA synthetase short chain family member 3 [Source:HGNC Symbol;Acc:HGNC:24723]	60.3589	33.7883	37.9824	15.9017	6.90936	10.5537	26.0267	34.3685	24.5954	12.535	16.8162	11.8083	0.0015776	1.04656	0.0930025
ENSG00000025708	-1.55696	0.121564	TYMP	TYMP	thymidine phosphorylase	thymidine phosphorylase [Source:HGNC Symbol;Acc:HGNC:3148]	1.45535	1.2354	1.38118	14.784	11.709	12.0849	1.08163	4.63656	1.31175	3.67016	1.87566	1.97835	0.00158535	-0.0968145	0.939003
ENSG00000198736	-0.184169	0.644697	MSRB1	MSRB1	methionine sulfoxide reductase B1	methionine sulfoxide reductase B1 [Source:HGNC Symbol;Acc:HGNC:14133]	21.4473	18.7781	19.4746	9.14477	8.59714	8.31176	13.3852	17.3871	12.9536	8.46961	12.0947	10.7573	0.00159815	0.482257	0.184234
ENSG00000176046	3.56924	0.00273039	NUPR1	NUPR1	nuclear protein 1, transcriptional regulator	nuclear protein 1, transcriptional regulator [Source:HGNC Symbol;Acc:HGNC:29990]	15.0897	12.2923	9.04672	8.02708	8.28068	8.09303	18.8609	65.0277	19.1297	50.6483	26.2592	25.4094	0.383674	0.00973825	0.993772
ENSG00000003137	1.30935	0.0297992	CYP26B1	CYP26B1	cytochrome P450 family 26 subfamily B member 1	cytochrome P450 family 26 subfamily B member 1 [Source:HGNC Symbol;Acc:HGNC:20581]	4.51926	8.58606	8.63236	28.298	17.1943	29.3646	18.1173	22.835	22.4638	17.0521	23.1547	23.6165	0.00161799	-0.00802362	0.990847
ENSG00000238142	3.55307	0.00327944	BX284668.5				1.99154	1.6678	0.552471	0.71126	0.580175	0.656191	1.69005	3.12968	1.96763	3.16199	6.4031	4.7604	0.122422	-1.07089	0.210199
ENSG00000187446	-0.705516	0.0165451	CHP1	CHP1	calcineurin like EF-hand protein 1	calcineurin like EF-hand protein 1 [Source:HGNC Symbol;Acc:HGNC:17433]	39.9839	46.0188	44.2668	68.6366	78.6929	82.188	45.2257	48.1043	42.632	49.1237	43.0107	42.72	0.00163477	0.0115906	0.975635
ENSG00000115762	-0.715685	0.0278698	PLEKHB2	PLEKHB2	pleckstrin homology domain containing B2	pleckstrin homology domain containing B2 [Source:HGNC Symbol;Acc:HGNC:19236]	99.9598	107.233	117.815	194.022	212.08	213.481	118.236	89.7753	116.855	132.86	117.908	126.676	0.00163817	-0.216496	0.452648
ENSG00000154127	-1.30544	0.0823874	UBASH3B	UBASH3B	ubiquitin associated and SH3 domain containing B	ubiquitin associated and SH3 domain containing B [Source:HGNC Symbol;Acc:HGNC:29884]	2.37452	1.29717	2.83142	6.96019	9.49378	16.022	2.83928	3.65129	3.22473	2.48442	3.23389	3.02935	0.00164745	0.153912	0.857814
ENSG00000174437	-0.244236	0.460025	ATP2A2	ATP2A2	ATPase sarcoplasmic/endoplasmic reticulum Ca2+ transporting 2	ATPase sarcoplasmic/endoplasmic reticulum Ca2+ transporting 2 [Source:HGNC Symbol;Acc:HGNC:812]	247.334	277.101	269.744	494.376	469.784	650.723	341.052	307.404	335.098	375.938	360.32	364.634	0.00166558	-0.162606	0.623818
ENSG00000135245	3.51314	0.00225383	HILPDA	HILPDA	hypoxia inducible lipid droplet associated	hypoxia inducible lipid droplet associated [Source:HGNC Symbol;Acc:HGNC:28859]	7.88955	5.99171	3.45295	4.92802	4.06123	5.08548	15.4808	48.7998	15.9597	10.4459	13.3236	10.9427	0.654874	1.20967	0.14075
ENSG00000175287	1.35761	0.104382	PHYHD1	PHYHD1	phytanoyl-CoA dioxygenase domain containing 1	phytanoyl-CoA dioxygenase domain containing 1 [Source:HGNC Symbol;Acc:HGNC:23396]	55.6864	33.6648	24.8612	8.68753	3.48105	5.46826	27.514	44.9746	16.7795	15.7535	21.2143	20.9581	0.00166832	0.624132	0.424638
ENSG00000171450	-0.596487	0.237923	CDK5R2	CDK5R2	cyclin dependent kinase 5 regulatory subunit 2	cyclin dependent kinase 5 regulatory subunit 2 [Source:HGNC Symbol;Acc:HGNC:1776]	25.507	24.2757	20.3033	78.6958	51.6883	82.352	30.4885	16.2279	30.6076	36.137	43.2695	48.1604	0.00169311	-0.722366	0.143129
ENSG00000170370	0.577071	0.30083	EMX2	EMX2	empty spiracles homeobox 2	empty spiracles homeobox 2 [Source:HGNC Symbol;Acc:HGNC:3341]	55.6864	39.7182	41.0901	18.0355	8.96635	12.6864	33.5981	55.9285	30.8262	20.3271	24.7716	22.0709	0.00169345	0.841769	0.12723
ENSG00000154174	-0.629412	0.0505261	TOMM70	TOMM70	translocase of outer mitochondrial membrane 70	translocase of outer mitochondrial membrane 70 [Source:HGNC Symbol;Acc:HGNC:11985]	41.0563	42.6214	48.8247	75.0887	84.6529	95.5305	49.6874	43.6416	50.3385	59.1179	47.7322	45.3165	0.00171749	-0.0831954	0.80697
ENSG00000136267	-1.21388	0.0400235	DGKB	DGKB	diacylglycerol kinase beta	diacylglycerol kinase beta [Source:HGNC Symbol;Acc:HGNC:2850]	7.50656	8.89491	13.1903	28.806	25.0003	44.5663	12.5064	8.80946	12.8989	13.8902	10.5425	12.241	0.00171749	-0.10115	0.878453
ENSG00000118418	0.379643	0.240236	HMGN3	HMGN3	high mobility group nucleosomal binding domain 3	high mobility group nucleosomal binding domain 3 [Source:HGNC Symbol;Acc:HGNC:12312]	89.0064	81.5367	108.63	43.0312	48.471	47.1911	95.4539	84.3853	66.4075	65.6677	72.1158	66.8311	0.0017482	0.266923	0.3904
ENSG00000181090	1.40949	0.000422342	EHMT1	EHMT1	euchromatic histone lysine methyltransferase 1	euchromatic histone lysine methyltransferase 1 [Source:HGNC Symbol;Acc:HGNC:24650]	66.4101	67.9472	68.4374	37.0363	41.6671	37.0201	64.7626	74.011	74.114	102.369	105.037	85.4399	0.00177316	-0.459854	0.0826963
ENSG00000106868	0.209525	0.763258	SUSD1	SUSD1	sushi domain containing 1	sushi domain containing 1 [Source:HGNC Symbol;Acc:HGNC:25413]	2.29793	1.91488	1.38118	6.55375	6.80387	9.51477	4.39412	6.49118	4.42717	2.2021	3.81599	3.64758	0.00177316	0.665931	0.269359
ENSG00000167701	1.4299	0.0226848	GPT	GPT	glutamic--pyruvic transaminase	glutamic--pyruvic transaminase [Source:HGNC Symbol;Acc:HGNC:4552]	14.7067	12.4776	9.39201	4.01354	2.6899	3.7731	6.42218	12.4607	9.34624	10.8976	14.4878	11.19	0.00177316	-0.370934	0.498313
ENSG00000079337	0.18055	0.710092	RAPGEF3	RAPGEF3	Rap guanine nucleotide exchange factor 3	Rap guanine nucleotide exchange factor 3 [Source:HGNC Symbol;Acc:HGNC:16629]	371.422	300.265	220.781	118.679	133.124	83.0629	185.838	238.087	179.109	175.829	194.68	191.158	0.00177429	0.102557	0.845858
ENSG00000269978	-3.27947	0.010476	AL359881.1				1.68515	1.29717	1.174	1.72735	2.37344	1.36707	0.405611	0.231828	0.60122	0.28232	0.452745	1.11282	0.599036	-0.556758	0.643502
ENSG00000168936	-0.200833	0.581252	TMEM129	TMEM129	transmembrane protein 129	transmembrane protein 129 [Source:HGNC Symbol;Acc:HGNC:25137]	111.143	94.4466	86.4618	52.4808	40.665	44.0742	64.2218	74.9963	67.6646	44.2678	57.7573	66.522	0.00178811	0.295975	0.379344
ENSG00000107551	-0.346656	0.189754	RASSF4	RASSF4	Ras association domain family member 4	Ras association domain family member 4 [Source:HGNC Symbol;Acc:HGNC:20793]	210.95	176.972	190.395	103.285	108.862	116.529	137.367	127.331	147.244	123.882	120.495	118.454	0.00178811	0.183143	0.47695
ENSG00000259291	-0.858065	0.0163348	ZNF710-AS1			ZNF710 antisense RNA 1 [Source:HGNC Symbol;Acc:HGNC:53141]	79.7381	59.1759	54.7637	33.6832	30.5383	34.3954	41.8456	37.2663	39.6805	28.2885	27.7468	32.6427	0.0017938	0.421566	0.168494
ENSG00000198804	1.47248	0.0814442	MT-CO1	COX1	cytochrome c oxidase subunit I	mitochondrially encoded cytochrome c oxidase I [Source:HGNC Symbol;Acc:HGNC:7419]	55977.9	31829.1	43777.7	7795.82	4906.81	8116.16	53023.7	35175.2	29559.4	11887.5	27012.4	25655.2	0.0017938	0.867227	0.268643
ENSG00000159423	0.496148	0.397439	ALDH4A1	ALDH4A1	aldehyde dehydrogenase 4 family member A1	aldehyde dehydrogenase 4 family member A1 [Source:HGNC Symbol;Acc:HGNC:406]	142.778	87.7137	85.2187	38.9669	20.5699	28.3256	79.3646	97.0199	66.4075	37.0969	65.0012	59.1032	0.0017938	0.591214	0.288161
ENSG00000100439	1.10251	0.0140281	ABHD4	ABHD4	abhydrolase domain containing 4	abhydrolase domain containing 4 [Source:HGNC Symbol;Acc:HGNC:20154]	36.0775	35.209	26.4496	14.276	15.8757	11.7568	27.1084	39.5846	28.9132	33.822	30.7866	27.3878	0.0017938	0.0556989	0.907184
ENSG00000185742	-0.773409	0.260349	C11orf87	C11orf87	chromosome 11 open reading frame 87	chromosome 11 open reading frame 87 [Source:HGNC Symbol;Acc:HGNC:33788]	15.3195	11.4275	17.61	64.8263	45.1482	91.1559	27.3112	12.5187	23.229	17.6168	33.0504	32.1482	0.00183345	-0.393376	0.567176
ENSG00000205562	-1.29009	0.101051	AL049775.1				0.459585	0.864783	0.966825	3.09906	3.5338	5.3589	1.08163	1.10118	1.03847	1.4116	1.03484	1.051	0.00183345	-0.121105	0.896647
ENSG00000130600	3.50839	0.00298988	H19			H19, imprinted maternally expressed transcript (non-protein coding) [Source:HGNC Symbol;Acc:HGNC:4713]	0.842573	1.11186	0.483412	0.609651	0.580175	0.710874	2.16326	0.811397	2.29557	2.8232	3.29857	4.08034	0.619577	-0.950933	0.247377
ENSG00000166523	0.898159	0.52493	CLEC4E	CLEC4E	C-type lectin domain family 4 member E	C-type lectin domain family 4 member E [Source:HGNC Symbol;Acc:HGNC:14555]	4.13627	3.33559	2.62424	0.254021	0.105486	0.164048	3.10969	7.24462	2.1316	0.0564641	0.517422	0.247294	0.00186536	3.92227	0.0146483
ENSG00000130717	0.57183	0.0344181	UCK1	UCK1	uridine-cytidine kinase 1	uridine-cytidine kinase 1 [Source:HGNC Symbol;Acc:HGNC:14859]	61.8142	57.261	65.3988	35.6646	38.0806	34.6688	59.2193	59.9854	59.8487	49.4061	61.1852	55.4556	0.00186536	0.108988	0.67361
ENSG00000242419	-3.26695	0.0151625	PCDHGC4	PCDHGC4	protocadherin gamma subfamily C, 4	protocadherin gamma subfamily C, 4 [Source:HGNC Symbol;Acc:HGNC:8717]	1.30216	2.2855	1.65741	5.79169	4.6414	6.78064	0.743621	0.405699	2.51419	0.621105	1.35823	0.55641	0.0428332	0.550336	0.662955
ENSG00000267077	-3.26534	0.0277279	AC020663.2				1.37876	1.60603	0.345295	2.43861	3.05911	2.57008	0.473213	0.231828	1.53038	0.395248	0.323389	0.494587	0.155933	0.885178	0.530849
ENSG00000165943	-0.756746	0.0977973	MOAP1	MOAP1	modulator of apoptosis 1	modulator of apoptosis 1 [Source:HGNC Symbol;Acc:HGNC:16658]	83.2616	84.0075	91.2959	232.48	172.154	267.343	104.039	60.9128	110.898	119.704	125.604	127.48	0.00189179	-0.434486	0.307105
ENSG00000041515	-1.38342	0.0526465	MYO16	MYO16	myosin XVI	myosin XVI [Source:HGNC Symbol;Acc:HGNC:29822]	2.83411	2.03842	2.48612	9.39879	8.86086	12.9598	3.6505	3.7672	2.07694	3.10552	2.00501	4.14217	0.00189179	0.0325421	0.973829
ENSG00000137478	0.429049	0.131177	FCHSD2	FCHSD2	FCH and double SH3 domains 2	FCH and double SH3 domains 2 [Source:HGNC Symbol;Acc:HGNC:29114]	73.5337	87.7755	70.9926	43.3869	42.9857	41.7228	78.1478	96.0347	76.9562	50.4224	57.9513	51.1898	0.00189976	0.654447	0.0392707
ENSG00000263874	-0.605171	0.275182	LINC00672			long intergenic non-protein coding RNA 672 [Source:HGNC Symbol;Acc:HGNC:44353]	7.50656	7.41242	11.4638	30.8382	24.1564	31.9893	10.4783	6.37526	14.5386	16.2052	16.2341	15.5795	0.00189976	-0.611886	0.247377
ENSG00000112186	-0.59209	0.327654	CAP2	CAP2	cyclase associated actin cytoskeleton regulatory protein 2	cyclase associated actin cytoskeleton regulatory protein 2 [Source:HGNC Symbol;Acc:HGNC:20039]	28.8007	42.8685	52.2085	149.822	105.539	204.677	83.5559	39.7005	65.3144	68.9426	63.2549	68.4385	0.00189976	-0.0900546	0.902181
ENSG00000221968	0.776532	0.0374737	FADS3	FADS3	fatty acid desaturase 3	fatty acid desaturase 3 [Source:HGNC Symbol;Acc:HGNC:3576]	99.5768	101.797	77.8985	51.6171	40.5068	41.6135	69.0215	101.077	83.2416	87.5758	83.0463	81.916	0.00189976	0.00476918	0.991536
ENSG00000214562	-3.26224	0.0240364	NUTM2D	NUTM2D	NUT family member 2D	NUT family member 2D [Source:HGNC Symbol;Acc:HGNC:23447]	0.612781	1.42071	3.38389	3.09906	6.9621	3.39032	0.878825	0.405699	1.42107	0.508177	1.35823	0.927351	0.139143	-0.0314306	0.988408
ENSG00000010671	-3.26126	0.00144282	BTK	BTK	Bruton tyrosine kinase	Bruton tyrosine kinase [Source:HGNC Symbol;Acc:HGNC:1133]	2.29793	3.33559	1.86459	5.8933	6.27644	4.86675	1.01403	1.85462	1.20244	1.52453	0.840811	0.865527	0.0299146	0.328699	0.683372
ENSG00000260260	1.41544	0.00767682	SNHG19			small nucleolar RNA host gene 19 [Source:HGNC Symbol;Acc:HGNC:49574]	10.8769	7.16534	8.9086	3.5055	3.11185	3.71842	7.84182	7.1287	7.54258	8.97779	12.5475	11.4991	0.00190617	-0.551904	0.189845
ENSG00000153902	0.688276	0.115427	LGI4	LGI4	leucine rich repeat LGI family member 4	leucine rich repeat LGI family member 4 [Source:HGNC Symbol;Acc:HGNC:18712]	205.358	163.32	112.911	75.6476	56.8044	60.0415	116.005	146.341	118.058	115.525	136.082	141.081	0.00191579	-0.0457453	0.933611
ENSG00000109339	-0.563649	0.0875812	MAPK10	MAPK10	mitogen-activated protein kinase 10	mitogen-activated protein kinase 10 [Source:HGNC Symbol;Acc:HGNC:6872]	93.3724	79.0659	88.3954	175.122	141.088	197.24	114.044	88.1525	105.377	94.5208	96.8227	103.245	0.00192512	0.0621466	0.871062
ENSG00000173811	-3.25574	0.0335541	CCDC13-AS1			CCDC13 antisense RNA 1 [Source:HGNC Symbol;Acc:HGNC:41142]	3.98307	3.02674	2.07177	1.77815	1.31858	0.437461	2.09566	0.695483	0.929158	0.621105	0.0646778	0.18547	0.144943	2.01868	0.168494
ENSG00000231389	0.488944	0.386333	HLA-DPA1	HLA-DPA1	major histocompatibility complex, class II, DP alpha 1	major histocompatibility complex, class II, DP alpha 1 [Source:HGNC Symbol;Acc:HGNC:4938]	9.5747	8.33898	7.66554	23.0651	37.0257	25.5915	17.5089	29.616	22.4091	19.593	9.8957	14.6521	0.00194046	0.654601	0.220939
ENSG00000162599	1.03011	0.0137072	NFIA	NFIA	nuclear factor I A	nuclear factor I A [Source:HGNC Symbol;Acc:HGNC:7784]	72.4613	65.1676	73.4787	30.1269	36.973	30.6223	75.1057	98.9325	58.0997	64.2561	59.2449	57.9903	0.00194046	0.354885	0.305637
ENSG00000186417	-3.2459	0.0213951	GLDN	GLDN	gliomedin	gliomedin [Source:HGNC Symbol;Acc:HGNC:29514]	47.1075	112.484	115.19	82.1505	184.338	41.2854	26.7027	11.5334	44.7089	61.9411	20.6969	24.6675	0.871111	-0.372069	0.787153
ENSG00000130254	1.24176	0.000818408	SAFB2	SAFB2	scaffold attachment factor B2	scaffold attachment factor B2 [Source:HGNC Symbol;Acc:HGNC:21605]	145.459	149.237	146.957	89.2631	77.9017	89.3514	149.535	170.567	164.461	182.266	195.392	175.269	0.00194046	-0.190335	0.448568
ENSG00000149289	0.165031	0.639853	ZC3H12C	ZC3H12C	zinc finger CCCH-type containing 12C	zinc finger CCCH-type containing 12C [Source:HGNC Symbol;Acc:HGNC:29362]	25.3538	23.4109	25.8971	11.3294	13.0276	12.5223	23.3227	16.2279	20.2229	17.8991	15.458	18.2997	0.00194046	0.209507	0.523764
ENSG00000144485	0.13517	0.821533	HES6	HES6	hes family bHLH transcription factor 6	hes family bHLH transcription factor 6 [Source:HGNC Symbol;Acc:HGNC:18254]	165.681	87.4666	107.939	46.6383	32.3316	35.2703	70.1032	57.6672	62.9095	53.8667	100.121	83.647	0.00194046	-0.31739	0.552745
ENSG00000145832	1.10338	0.0808867	SLC25A48	SLC25A48	solute carrier family 25 member 48	solute carrier family 25 member 48 [Source:HGNC Symbol;Acc:HGNC:30451]	30.256	57.8787	48.2722	12.0406	15.5592	8.74922	25.5535	30.1376	48.8628	41.5011	29.6871	30.7262	0.00194046	0.0376056	0.964486
ENSG00000143858	-3.24005	0.00283486	SYT2	SYT2	synaptotagmin 2	synaptotagmin 2 [Source:HGNC Symbol;Acc:HGNC:11510]	74.8358	37.8651	48.7556	124.775	161.289	292.333	36.9782	13.446	39.7352	28.6837	39.7768	41.1125	0.00853518	-0.281272	0.752696
ENSG00000140740	-0.989143	0.00290784	UQCRC2	UQCRC2	ubiquinol-cytochrome c reductase core protein 2	ubiquinol-cytochrome c reductase core protein 2 [Source:HGNC Symbol;Acc:HGNC:12586]	104.02	102.353	111.047	178.323	171.732	196.912	102.011	90.9924	105.323	91.1895	98.3103	103.678	0.00194604	0.0251491	0.940061
ENSG00000084731	0.164463	0.69898	KIF3C	KIF3C	kinesin family member 3C	kinesin family member 3C [Source:HGNC Symbol;Acc:HGNC:6321]	116.964	104.639	114.707	270.584	198.684	309.34	174.007	118.87	180.093	197.116	211.496	211.869	0.00194661	-0.39164	0.302049
ENSG00000272953	1.43094	0.0287677	AC092171.4				4.13627	3.70621	5.59377	1.47332	0.949378	1.2577	3.04209	3.88312	2.62351	5.08177	4.98019	3.9567	0.00194661	-0.553294	0.320139
ENSG00000140090	-0.466564	0.16243	SLC24A4	SLC24A4	solute carrier family 24 member 4	solute carrier family 24 member 4 [Source:HGNC Symbol;Acc:HGNC:10978]	35.6179	40.3977	38.3968	16.2066	17.247	23.5135	22.8494	18.4883	20.6601	24.1102	25.095	26.8932	0.00194661	-0.295949	0.352112
ENSG00000138757	-0.782566	0.104157	G3BP2	G3BP2	G3BP stress granule assembly factor 2	G3BP stress granule assembly factor 2 [Source:HGNC Symbol;Acc:HGNC:30291]	48.5629	76.9039	73.4096	155.512	177.956	206.317	86.598	59.7536	86.0838	114.961	74.5735	79.0103	0.00194661	-0.208653	0.667495
ENSG00000079785	-0.73733	0.0189445	DDX1	DDX1	DEAD-box helicase 1	DEAD-box helicase 1 [Source:HGNC Symbol;Acc:HGNC:2734]	53.3885	59.1759	68.7827	104.555	106.541	115.271	64.1542	59.9275	72.4743	59.7954	65.0012	55.8265	0.00194661	0.122088	0.674848
ENSG00000196230	-0.185352	0.565843	TUBB	TUBB	tubulin beta class I	tubulin beta class I [Source:HGNC Symbol;Acc:HGNC:20778]	104.02	98.3999	98.5471	202.201	168.937	208.067	112.287	156.02	136.641	137.208	118.037	123.276	0.00196213	0.097429	0.77553
ENSG00000233885	-3.23305	0.0128725	YEATS2-AS1			YEATS2 antisense RNA 1 [Source:HGNC Symbol;Acc:HGNC:41101]	3.98307	4.81808	2.90047	1.42252	5.59078	1.80453	1.21683	1.2171	0.765189	1.80685	0.970167	0.618234	0.605738	-0.0981854	0.949733
ENSG00000157890	1.31194	0.00682676	MEGF11	MEGF11	multiple EGF like domains 11	multiple EGF like domains 11 [Source:HGNC Symbol;Acc:HGNC:29635]	17.2345	19.2723	12.7759	7.77305	7.33131	5.90572	19.4017	23.0089	17.4354	13.8902	15.652	13.4775	0.00197042	0.476215	0.212906
ENSG00000233930	0.390649	0.599827	KRTAP5-AS1			KRTAP5-1/KRTAP5-2 antisense RNA 1 [Source:HGNC Symbol;Acc:HGNC:27877]	1.30216	3.15028	2.41706	12.1422	7.96422	12.3583	4.73213	2.66602	5.57495	7.00154	9.11957	6.6151	0.00197042	-0.807675	0.232153
ENSG00000144118	-0.498619	0.151447	RALB	RALB	RAS like proto-oncogene B	RAS like proto-oncogene B [Source:HGNC Symbol;Acc:HGNC:9840]	41.6691	34.3442	38.2586	77.0193	59.969	98.4287	53.7435	54.5375	49.5733	42.7433	37.5778	40.247	0.00197042	0.388441	0.239749
ENSG00000213088	3.45557	0.00626091	ACKR1	ACKR1	atypical chemokine receptor 1 (Duffy blood group)	atypical chemokine receptor 1 (Duffy blood group) [Source:HGNC Symbol;Acc:HGNC:4035]	17.5408	13.5894	17.0576	7.21421	4.43043	11.9755	24.7423	124.781	39.7352	17.1651	23.2193	25.5331	0.166414	1.52271	0.128491
ENSG00000116120	-0.73639	0.0152803	FARSB	FARSB	phenylalanyl-tRNA synthetase beta subunit	phenylalanyl-tRNA synthetase beta subunit [Source:HGNC Symbol;Acc:HGNC:17800]	32.4008	27.3642	29.9025	50.347	48.3655	57.4714	31.4349	26.2545	28.9132	31.9022	31.7568	33.3846	0.00197042	-0.164504	0.533633
ENSG00000157064	-1.36145	0.0507757	NMNAT2	NMNAT2	nicotinamide nucleotide adenylyltransferase 2	nicotinamide nucleotide adenylyltransferase 2 [Source:HGNC Symbol;Acc:HGNC:16789]	32.937	55.2843	52.761	205.198	144.938	226.55	69.3595	25.6749	65.8063	65.1031	65.2599	66.522	0.00197042	-0.292097	0.666172
ENSG00000014641	-1.18095	0.0460681	MDH1	MDH1	malate dehydrogenase 1	malate dehydrogenase 1 [Source:HGNC Symbol;Acc:HGNC:6970]	114.36	135.647	169.402	431.278	376.587	558.145	193.139	99.0484	219.828	177.41	144.62	171.498	0.00197042	0.0529962	0.940603
ENSG00000256193	-0.498147	0.576896	LINC00507			long intergenic non-protein coding RNA 507 [Source:HGNC Symbol;Acc:HGNC:43558]	2.75751	2.2855	1.72647	16.1558	7.54228	19.9045	5.07014	3.7672	2.24091	3.72663	7.24391	7.97522	0.00197616	-0.777056	0.339758
ENSG00000095713	0.00508184	0.99319	CRTAC1	CRTAC1	cartilage acidic protein 1	cartilage acidic protein 1 [Source:HGNC Symbol;Acc:HGNC:14882]	11.9492	14.5778	17.8172	40.491	36.1291	48.5035	18.1173	14.779	29.7331	31.1682	28.5229	29.1806	0.00199292	-0.503564	0.282523
ENSG00000140945	-1.10901	0.0459917	CDH13	CDH13	cadherin 13	cadherin 13 [Source:HGNC Symbol;Acc:HGNC:1753]	19.8388	12.7247	18.6459	41.8627	42.511	68.5173	22.0382	31.7604	18.8018	16.9957	14.4878	18.4234	0.00200619	0.540294	0.28051
ENSG00000197106	-0.732388	0.138726	SLC6A17	SLC6A17	solute carrier family 6 member 17	solute carrier family 6 member 17 [Source:HGNC Symbol;Acc:HGNC:31399]	84.6403	74.6802	74.2383	225.317	167.301	263.516	96.3327	55.0591	106.252	99.8285	123.276	134.899	0.00200619	-0.474522	0.310471
ENSG00000146215	0.277603	0.567347	CRIP3	CRIP3	cysteine rich protein 3	cysteine rich protein 3 [Source:HGNC Symbol;Acc:HGNC:17751]	12.1024	8.40075	10.9804	4.87721	3.42831	3.39032	7.90942	6.72301	7.59723	5.75933	6.92053	7.41881	0.00200619	0.145492	0.77618
ENSG00000141433	-3.22588	0.00171639	ADCYAP1	ADCYAP1	adenylate cyclase activating polypeptide 1	adenylate cyclase activating polypeptide 1 [Source:HGNC Symbol;Acc:HGNC:241]	2.60432	1.72957	2.90047	7.1634	7.06759	12.9051	1.75765	0.869354	1.85832	1.29867	1.68162	1.66923	0.00384024	-0.0510844	0.962369
ENSG00000188321	-3.21979	0.000846581	ZNF559	ZNF559	zinc finger protein 559	zinc finger protein 559 [Source:HGNC Symbol;Acc:HGNC:28197]	8.57893	8.64783	9.11578	9.95764	11.0233	7.16342	6.42218	10.722	7.15998	0.564641	1.09952	1.60741	0.851166	2.89393	0.00286496
ENSG00000211459	1.10798	0.118268	MT-RNR1	RNR1	s-rRNA	mitochondrially encoded 12S RNA [Source:HGNC Symbol;Acc:HGNC:7470]	25599.1	14868.1	18114.9	4076.94	3601.68	5415.71	21509.8	18766.5	13915.1	6316.86	12408.2	11785.7	0.00203501	0.828743	0.217281
ENSG00000167306	-0.827183	0.498272	MYO5B	MYO5B	myosin VB	myosin VB [Source:HGNC Symbol;Acc:HGNC:7603]	0.30639	0.741242	0.207177	2.43861	5.43255	8.20239	0.878825	0.347742	1.03847	1.91978	1.35823	1.8547	0.00203501	-1.17481	0.281811
ENSG00000124762	3.42797	0.00608474	CDKN1A	CDKN1A	cyclin dependent kinase inhibitor 1A	cyclin dependent kinase inhibitor 1A [Source:HGNC Symbol;Acc:HGNC:1784]	21.9835	22.2373	15.9526	7.26501	10.6014	9.67882	29.0688	145.414	34.6521	20.5529	32.2095	32.5809	0.125267	1.29421	0.180411
ENSG00000224914	-3.21308	0.00122362	LINC00863			long intergenic non-protein coding RNA 863 [Source:HGNC Symbol;Acc:HGNC:45162]	5.28523	4.44745	4.76507	9.19557	14.2934	7.32747	1.21683	2.66602	2.95144	1.86331	2.52243	2.59658	0.036168	-0.019752	0.985887
ENSG00000142149	-1.07116	0.170903	HUNK	HUNK	hormonally up-regulated Neu-associated kinase	hormonally up-regulated Neu-associated kinase [Source:HGNC Symbol;Acc:HGNC:13326]	2.91071	2.9032	1.72647	13.4123	10.3904	15.4752	4.86734	1.68075	3.22473	3.27492	4.98019	6.24416	0.00203501	-0.572677	0.448902
ENSG00000107831	3.41905	0.00558222	FGF8	FGF8	fibroblast growth factor 8	fibroblast growth factor 8 [Source:HGNC Symbol;Acc:HGNC:3686]	0.612781	0.185311	0.483412	0.508043	0.263716	0.273413	1.28444	1.62279	1.2571	0.959889	1.42291	1.11282	0.758844	0.254095	0.805786
ENSG00000006128	-0.159071	0.914139	TAC1	TAC1	tachykinin precursor 1	tachykinin precursor 1 [Source:HGNC Symbol;Acc:HGNC:11517]	0.30639	0.432391	1.24306	9.5512	8.5444	10.7178	1.08163	3.82516	0.710533	3.95248	2.78115	2.41111	0.00203501	-0.699712	0.539351
ENSG00000174501	-3.19441	0.00120375	ANKRD36C	ANKRD36C	ankyrin repeat domain 36C	ankyrin repeat domain 36C [Source:HGNC Symbol;Acc:HGNC:32946]	2.29793	4.32391	3.31483	8.48431	5.8545	6.99937	2.29846	1.39097	1.53038	1.24221	1.1642	2.04017	0.0332164	0.224589	0.77944
ENSG00000147224	-0.869954	0.0151531	PRPS1	PRPS1	phosphoribosyl pyrophosphate synthetase 1	phosphoribosyl pyrophosphate synthetase 1 [Source:HGNC Symbol;Acc:HGNC:9462]	21.5239	18.8399	17.1957	37.4428	36.4983	36.0905	17.7793	24.6897	19.6763	19.1978	17.5277	18.9798	0.00203501	0.158154	0.620895
ENSG00000187105	-3.18278	0.00304575	HEATR4	HEATR4	HEAT repeat containing 4	HEAT repeat containing 4 [Source:HGNC Symbol;Acc:HGNC:16761]	4.13627	3.15028	3.66012	2.337	1.00212	1.14833	1.01403	0.695483	0.765189	0.959889	0.5821	0.618234	0.0334643	0.182025	0.862486
ENSG00000089818	-0.642427	0.129347	NECAP1	NECAP1	NECAP endocytosis associated 1	NECAP endocytosis associated 1 [Source:HGNC Symbol;Acc:HGNC:24539]	45.0394	49.6015	63.6723	134.072	99.0518	145.948	73.1452	46.7133	66.6261	75.8877	66.8768	63.4308	0.00203501	-0.145306	0.745336
ENSG00000159082	-0.815488	0.119815	SYNJ1	SYNJ1	synaptojanin 1	synaptojanin 1 [Source:HGNC Symbol;Acc:HGNC:11503]	41.5925	52.6282	56.3521	136.105	127.586	181.382	79.3646	37.4981	70.4521	77.6946	58.2747	67.3875	0.00203501	-0.119115	0.842809
ENSG00000138663	-0.850827	0.0109055	COPS4	COPS4	COP9 signalosome subunit 4	COP9 signalosome subunit 4 [Source:HGNC Symbol;Acc:HGNC:16702]	24.9708	19.3958	23.5491	42.3708	38.5025	42.1056	20.6862	23.4726	23.9395	20.8352	23.8661	23.2456	0.00203501	0.00393934	0.991639
ENSG00000221883	-3.18115	0.0147943	ARIH2OS	ARIH2OS	ariadne RBR E3 ubiquitin protein ligase 2 opposite strand	ariadne RBR E3 ubiquitin protein ligase 2 opposite strand [Source:HGNC Symbol;Acc:HGNC:34425]	2.45112	3.27382	2.27894	1.72735	3.32282	1.42175	0.811223	1.15914	0.491907	0.225856	1.29356	0.803704	0.707374	0.0947239	0.951652
ENSG00000204590	-0.468441	0.0759907	GNL1	GNL1	G protein nucleolar 1 (putative)	G protein nucleolar 1 (putative) [Source:HGNC Symbol;Acc:HGNC:4413]	89.2362	91.8523	91.5031	150.228	137.238	174.219	98.496	104.033	99.8572	100.732	100.897	99.1647	0.00204238	0.00763319	0.984353
ENSG00000156486	-1.05835	0.102344	KCNS2	KCNS2	potassium voltage-gated channel modifier subfamily S member 2	potassium voltage-gated channel modifier subfamily S member 2 [Source:HGNC Symbol;Acc:HGNC:6301]	4.21287	2.59435	4.83412	14.9365	10.8651	17.7172	5.54336	2.66602	4.59113	6.15458	6.33842	6.49146	0.00205475	-0.570686	0.345594
ENSG00000139278	0.531233	0.294197	GLIPR1	GLIPR1	GLI pathogenesis related 1	GLI pathogenesis related 1 [Source:HGNC Symbol;Acc:HGNC:17001]	8.27254	4.32391	7.80366	19.7121	16.0339	23.2401	14.3992	11.1857	10.2207	16.3746	17.463	14.6521	0.00205475	-0.438703	0.361531
ENSG00000120738	0.00161998	0.998174	EGR1	EGR1	early growth response 1	early growth response 1 [Source:HGNC Symbol;Acc:HGNC:3238]	16.3153	16.2456	14.9858	40.3386	26.0024	53.1515	25.5535	21.9657	22.5731	24.5619	26.2592	30.3553	0.00205475	-0.212026	0.639387
ENSG00000187049	1.47469	0.0042862	TMEM216	TMEM216	transmembrane protein 216	transmembrane protein 216 [Source:HGNC Symbol;Acc:HGNC:25018]	17.9238	13.713	14.019	7.26501	5.32706	6.6166	15.8188	17.8507	13.6094	13.9466	19.5327	18.1143	0.00205475	-0.125552	0.778968
ENSG00000223547	0.301322	0.458564	ZNF844	ZNF844	zinc finger protein 844	zinc finger protein 844 [Source:HGNC Symbol;Acc:HGNC:25932]	13.7876	14.0836	14.6405	6.09651	6.90936	5.46826	8.78825	12.9244	9.56486	11.1799	9.05489	10.6954	0.00205475	0.0163548	0.977476
ENSG00000110955	-0.923998	0.0111	ATP5F1B	ATP5F1B	ATP synthase F1 subunit beta	ATP synthase F1 subunit beta [Source:HGNC Symbol;Acc:HGNC:830]	292.22	281.054	298.611	576.171	479.7	606.43	278.655	277.44	341.329	277.126	281.348	292.672	0.00207949	0.0764132	0.831867
ENSG00000166326	-0.451596	0.136067	TRIM44	TRIM44	tripartite motif containing 44	tripartite motif containing 44 [Source:HGNC Symbol;Acc:HGNC:19016]	95.1342	127.247	115.397	201.439	214.507	210.419	143.248	117.942	140.522	137.321	127.415	120.432	0.00207949	0.0606053	0.865513
ENSG00000185920	0.789259	0.0397029	PTCH1	PTCH1	patched 1	patched 1 [Source:HGNC Symbol;Acc:HGNC:9585]	56.6822	44.7834	40.9519	25.3513	22.3631	20.3966	45.5637	64.68	46.2393	35.403	37.7718	33.941	0.00208256	0.546992	0.120073
ENSG00000197168	0.386871	0.585495	NEK5	NEK5	NIMA related kinase 5	NIMA related kinase 5 [Source:HGNC Symbol;Acc:HGNC:7748]	7.50656	6.79472	6.42248	0.914477	2.53167	1.42175	5.61096	5.27408	3.60732	3.10552	3.16921	2.84388	0.00208256	0.665152	0.306117
ENSG00000090861	-0.319172	0.28403	AARS	AARS	alanyl-tRNA synthetase	alanyl-tRNA synthetase [Source:HGNC Symbol;Acc:HGNC:20]	143.467	149.793	162.012	282.573	269.149	288.888	155.484	162.917	204.797	211.006	185.949	189.303	0.00208256	-0.164113	0.583375
ENSG00000156253	-0.738403	0.117869	RWDD2B	RWDD2B	RWD domain containing 2B	RWD domain containing 2B [Source:HGNC Symbol;Acc:HGNC:1302]	7.27677	4.01506	5.73189	16.2574	12.6584	15.4205	8.38263	7.24462	7.10533	6.21105	6.59714	7.04787	0.00208256	0.194324	0.688754
ENSG00000181240	3.40116	0.000487608	SLC25A41	SLC25A41	solute carrier family 25 member 41	solute carrier family 25 member 41 [Source:HGNC Symbol;Acc:HGNC:28533]	6.74059	4.01506	5.0413	3.20067	1.84601	3.445	12.4387	9.38903	10.4394	9.37304	17.7864	16.816	0.0638253	-0.4462	0.458062
ENSG00000226179	-0.928165	0.130064	LINC00685			long intergenic non-protein coding RNA 685 [Source:HGNC Symbol;Acc:HGNC:27560]	21.2941	13.4041	16.8504	6.35053	5.16883	3.11691	8.72064	4.92634	5.68426	7.39679	6.66181	6.49146	0.00208256	-0.0918631	0.901496
ENSG00000107882	0.654757	0.0969669	SUFU	SUFU	SUFU negative regulator of hedgehog signaling	SUFU negative regulator of hedgehog signaling [Source:HGNC Symbol;Acc:HGNC:16466]	28.7241	29.4644	20.7177	12.7011	10.8651	12.0849	19.0637	28.7466	23.1196	19.4236	20.6322	22.3801	0.00211115	0.184806	0.637103
ENSG00000103257	1.43817	0.020555	SLC7A5	SLC7A5	solute carrier family 7 member 5	solute carrier family 7 member 5 [Source:HGNC Symbol;Acc:HGNC:11063]	351.813	247.822	220.022	87.739	69.5156	100.069	233.565	287.003	158.613	198.923	345.509	297.123	0.00211482	-0.309235	0.577687
ENSG00000144152	-0.488849	0.461207	FBLN7	FBLN7	fibulin 7	fibulin 7 [Source:HGNC Symbol;Acc:HGNC:26740]	4.59585	5.68286	3.66012	19.2548	11.3398	24.2244	8.38263	8.98333	7.2693	4.63005	7.95537	9.58262	0.00211482	0.153483	0.839043
ENSG00000274307	1.27311	0.154289	AC023449.2				9.72789	9.08022	9.87543	1.77815	1.10761	1.31238	7.50381	10.8959	4.04457	1.80685	5.88568	5.37863	0.00212621	0.782199	0.346578
ENSG00000253764	0.0899849	0.905778	AC019257.1				8.11934	10.8098	7.18213	1.98137	1.9515	2.5154	3.7181	7.88215	3.49801	3.67016	3.81599	4.38946	0.00212621	0.347355	0.604789
ENSG00000128917	3.39278	0.00190833	DLL4	DLL4	delta like canonical Notch ligand 4	delta like canonical Notch ligand 4 [Source:HGNC Symbol;Acc:HGNC:2910]	8.19594	10.0068	8.83954	3.25147	3.85025	8.53049	23.7283	44.9746	18.9111	11.0105	20.5029	19.2271	0.176463	0.789093	0.29746
ENSG00000130222	0.825301	0.337026	GADD45G	GADD45G	growth arrest and DNA damage inducible gamma	growth arrest and DNA damage inducible gamma [Source:HGNC Symbol;Acc:HGNC:4097]	40.5201	24.2757	20.4414	6.29973	2.37344	4.75739	12.912	29.9637	17.3261	6.54983	13.7117	13.4775	0.00213534	0.838196	0.303389
ENSG00000198739	0.156089	0.760085	LRRTM3	LRRTM3	leucine rich repeat transmembrane neuronal 3	leucine rich repeat transmembrane neuronal 3 [Source:HGNC Symbol;Acc:HGNC:19410]	4.90224	5.55932	6.07718	12.5487	13.7132	17.2797	10.7487	7.5344	12.6803	9.71182	8.66683	7.54245	0.00213534	0.255985	0.583375
ENSG00000172020	-0.613545	0.327471	GAP43	GAP43	growth associated protein 43	growth associated protein 43 [Source:HGNC Symbol;Acc:HGNC:4140]	69.2442	76.348	101.655	353.852	214.77	349.695	134.663	64.3322	167.686	121.172	143.843	139.721	0.00214399	-0.142378	0.845858
ENSG00000178460	-3.16088	0.0111158	MCMDC2	MCMDC2	minichromosome maintenance domain containing 2	minichromosome maintenance domain containing 2 [Source:HGNC Symbol;Acc:HGNC:26368]	2.14473	2.40904	3.79824	1.27011	1.52955	0.492144	1.35204	0.75344	0.546564	0.395248	0.258711	0.494587	0.0661187	1.17379	0.282523
ENSG00000213983	0.399431	0.458605	AP1G2	AP1G2	adaptor related protein complex 1 gamma 2 subunit	adaptor related protein complex 1 gamma 2 subunit [Source:HGNC Symbol;Acc:HGNC:556]	286.934	212.181	178.863	74.0218	54.3783	97.0616	161.636	99.4541	148.283	130.206	179.998	182.317	0.00218101	-0.266782	0.620895
ENSG00000070718	-0.779918	0.0143834	AP3M2	AP3M2	adaptor related protein complex 3 mu 2 subunit	adaptor related protein complex 3 mu 2 subunit [Source:HGNC Symbol;Acc:HGNC:570]	38.9882	35.7649	39.0183	64.8771	62.1315	73.1653	39.5471	30.4274	40.0085	39.6378	39.5828	41.3598	0.00220768	-0.132824	0.643061
ENSG00000272568	1.26704	0.0834153	AC005162.3				7.88955	5.12693	6.49154	2.08298	0.949378	1.31238	6.48978	7.30258	4.2632	3.16199	5.04487	3.15299	0.00221039	0.668159	0.314632
ENSG00000137857	-3.15014	0.04661	DUOX1	DUOX1	dual oxidase 1	dual oxidase 1 [Source:HGNC Symbol;Acc:HGNC:3062]	2.37452	5.00339	4.55789	4.7248	14.2407	1.85921	0.473213	0.289785	1.36641	6.94508	3.55728	2.34929	0.424807	-2.56302	0.10484
ENSG00000114166	0.172706	0.570639	KAT2B	KAT2B	lysine acetyltransferase 2B	lysine acetyltransferase 2B [Source:HGNC Symbol;Acc:HGNC:8638]	113.594	110.074	111.323	57.358	73.6823	53.2609	118.506	108.206	97.4523	74.8149	70.8222	69.0567	0.00223939	0.594223	0.0611784
ENSG00000161681	-0.0855885	0.927345	SHANK1	SHANK1	SH3 and multiple ankyrin repeat domains 1	SH3 and multiple ankyrin repeat domains 1 [Source:HGNC Symbol;Acc:HGNC:15474]	28.1113	14.8248	11.8091	117.968	58.5977	127.684	34.7474	92.5572	48.1523	27.0463	32.2742	29.9225	0.00224599	0.976077	0.209576
ENSG00000104915	0.975245	0.00514601	STX10	STX10	syntaxin 10	syntaxin 10 [Source:HGNC Symbol;Acc:HGNC:11428]	36.2307	36.1356	33.0102	22.0999	19.515	17.6078	35.0854	38.1936	35.3627	32.7492	38.936	41.298	0.00224599	-0.0562184	0.866978
ENSG00000134569	1.13713	0.0183918	LRP4	LRP4	LDL receptor related protein 4	LDL receptor related protein 4 [Source:HGNC Symbol;Acc:HGNC:6696]	337.948	248.625	217.743	136.054	90.982	107.615	273.72	357.015	293.231	182.435	234.134	224.172	0.00224641	0.528153	0.199542
ENSG00000145730	-0.517978	0.208601	PAM	PAM	peptidylglycine alpha-amidating monooxygenase	peptidylglycine alpha-amidating monooxygenase [Source:HGNC Symbol;Acc:HGNC:8596]	62.044	45.7717	54.9709	117.155	100.529	158.525	69.2243	94.5278	67.3913	53.415	65.7126	65.8419	0.00226958	0.321711	0.418514
ENSG00000181016	3.38967	0.000252822	LSMEM1	LSMEM1	leucine rich single-pass membrane protein 1	leucine rich single-pass membrane protein 1 [Source:HGNC Symbol;Acc:HGNC:22036]	2.45112	4.75631	4.35071	3.5055	2.90088	3.28096	11.7627	7.24462	7.65189	12.535	16.1048	15.765	0.548803	-0.737392	0.167797
ENSG00000068615	-0.839693	0.0889135	REEP1	REEP1	receptor accessory protein 1	receptor accessory protein 1 [Source:HGNC Symbol;Acc:HGNC:25786]	23.7452	22.9167	31.0075	65.1311	60.391	80.9303	35.0854	18.2564	34.3242	29.4178	36.3489	36.4758	0.00226958	-0.222066	0.652151
ENSG00000175582	-0.858608	0.0213951	RAB6A	RAB6A	RAB6A, member RAS oncogene family	RAB6A, member RAS oncogene family [Source:HGNC Symbol;Acc:HGNC:9786]	101.109	126.752	147.579	234.716	233.863	271.773	139.53	116.493	143.637	137.998	123.276	122.287	0.00226958	0.059264	0.883119
ENSG00000132334	-0.210192	0.469625	PTPRE	PTPRE	protein tyrosine phosphatase, receptor type E	protein tyrosine phosphatase, receptor type E [Source:HGNC Symbol;Acc:HGNC:9669]	22.9793	25.8199	26.7949	37.5444	52.163	44.8944	27.9872	26.95	27.3828	36.3064	35.5081	35.0539	0.00227192	-0.376544	0.170944
ENSG00000162496	1.23939	0.028234	DHRS3	DHRS3	dehydrogenase/reductase 3	dehydrogenase/reductase 3 [Source:HGNC Symbol;Acc:HGNC:17693]	40.2903	27.9819	24.1706	8.48431	11.709	11.9208	26.0943	48.3361	30.5529	20.6658	23.3487	22.6892	0.00227192	0.654962	0.182935
ENSG00000142686	-0.059262	0.887898	C1orf216	C1orf216	chromosome 1 open reading frame 216	chromosome 1 open reading frame 216 [Source:HGNC Symbol;Acc:HGNC:26800]	58.7503	52.8135	55.7305	123.759	95.7817	131.238	69.5623	50.8282	81.4926	87.5758	91.6484	99.7211	0.00227192	-0.466323	0.183925
ENSG00000205632	-3.13829	0.0444452	LINC01310			long intergenic non-protein coding RNA 1310 [Source:HGNC Symbol;Acc:HGNC:50501]	0.919171	2.53258	1.10494	5.23284	5.32706	3.06223	0.946426	0	0.546564	2.2021	1.03484	1.54558	0.112039	-1.69851	0.247455
ENSG00000138400	-3.13801	0.0164309	MDH1B	MDH1B	malate dehydrogenase 1B	malate dehydrogenase 1B [Source:HGNC Symbol;Acc:HGNC:17836]	2.83411	2.84143	5.3866	3.81032	3.74477	5.52294	2.36607	0.57957	0.60122	1.86331	2.13437	0.680057	0.77988	-0.422063	0.742082
ENSG00000007168	-0.892887	0.0156051	PAFAH1B1	PAFAH1B1	platelet activating factor acetylhydrolase 1b regulatory subunit 1	platelet activating factor acetylhydrolase 1b regulatory subunit 1 [Source:HGNC Symbol;Acc:HGNC:8574]	154.038	194.082	209.041	333.937	360.289	380.482	184.621	166.568	199.988	216.314	178.381	190.354	0.00227192	-0.0860654	0.814546
ENSG00000259976	1.16384	0.0355327	AC093010.3				47.7203	47.9954	61.1862	14.3268	25.264	15.3658	61.5177	42.0767	33.1764	46.6958	51.5482	43.1527	0.00227192	-0.0489878	0.940061
ENSG00000140443	1.3222	0.00087911	IGF1R	IGF1R	insulin like growth factor 1 receptor	insulin like growth factor 1 receptor [Source:HGNC Symbol;Acc:HGNC:5465]	86.6319	83.0191	84.9425	46.3335	44.3043	53.9171	95.7243	116.088	90.183	94.7467	107.3	102.689	0.00227192	-0.0129619	0.974843
ENSG00000182240	3.3865	0.00134717	BACE2	BACE2	beta-site APP-cleaving enzyme 2	beta-site APP-cleaving enzyme 2 [Source:HGNC Symbol;Acc:HGNC:934]	7.96615	8.89491	8.21801	8.58592	7.38405	8.36644	24.0663	64.1004	17.7633	21.5693	21.279	17.496	0.945921	0.81185	0.249293
ENSG00000196132	1.15855	0.0317876	MYT1	MYT1	myelin transcription factor 1	myelin transcription factor 1 [Source:HGNC Symbol;Acc:HGNC:7622]	23.0559	15.7514	15.4001	6.35053	7.01485	6.23382	18.5229	21.0384	18.9111	9.65536	18.6919	12.241	0.00229613	0.52808	0.259973
ENSG00000107104	0.521447	0.139252	KANK1	KANK1	KN motif and ankyrin repeat domains 1	KN motif and ankyrin repeat domains 1 [Source:HGNC Symbol;Acc:HGNC:19309]	111.526	121.749	108.906	55.1226	61.2876	52.4953	87.0712	144.834	104.94	83.6797	82.6582	79.9376	0.00229756	0.451958	0.178171
ENSG00000269959	3.37324	0.00185636	SPACA6P-AS			SPACA6P antisense RNA [Source:HGNC Symbol;Acc:HGNC:49383]	1.68515	1.17363	0.759648	0.863673	1.42407	1.14833	2.50127	3.12968	3.11541	6.15458	5.821	2.78205	0.92364	-0.752085	0.303645
ENSG00000173391	-3.12779	0.00620327	OLR1	OLR1	oxidized low density lipoprotein receptor 1	oxidized low density lipoprotein receptor 1 [Source:HGNC Symbol;Acc:HGNC:8133]	2.91071	8.15367	8.83954	15.4445	32.0679	17.1157	1.69005	5.04225	4.53648	5.08177	4.01002	3.89487	0.0190266	-0.197415	0.861504
ENSG00000186918	1.45519	0.00144555	ZNF395	ZNF395	zinc finger protein 395	zinc finger protein 395 [Source:HGNC Symbol;Acc:HGNC:18737]	42.9712	33.4794	36.1869	18.7468	19.1985	19.3576	40.7639	59.5218	43.7251	37.4921	44.6924	40.6798	0.00232307	0.229546	0.478473
ENSG00000134775	-1.10389	0.025952	FHOD3	FHOD3	formin homology 2 domain containing 3	formin homology 2 domain containing 3 [Source:HGNC Symbol;Acc:HGNC:26178]	17.3876	14.9484	14.3643	42.4216	27.5847	45.5506	16.8329	14.1415	15.4131	13.2691	19.7267	21.1436	0.00232307	-0.222483	0.628385
ENSG00000236882	-3.12747	0.0270507	LINC01554			long intergenic non-protein coding RNA 1554 [Source:HGNC Symbol;Acc:HGNC:24687]	2.22133	1.79134	2.48612	3.04826	3.00636	0.437461	0.878825	0.57957	1.42107	0.395248	0.452745	0.803704	0.997501	0.801989	0.552745
ENSG00000178233	0.0699013	0.89339	TMEM151B	TMEM151B	transmembrane protein 151B	transmembrane protein 151B [Source:HGNC Symbol;Acc:HGNC:21315]	85.3297	63.3762	67.1943	181.473	126.373	231.745	106.135	82.2409	110.078	114.791	146.301	148.562	0.00232553	-0.456821	0.290308
ENSG00000185033	0.896689	0.0634371	SEMA4B	SEMA4B	semaphorin 4B	semaphorin 4B [Source:HGNC Symbol;Acc:HGNC:10730]	83.3382	62.635	58.0095	31.397	17.6162	30.841	48.0649	61.956	42.4133	69.0556	62.2847	67.573	0.00232553	-0.383979	0.385816
ENSG00000206149	0.952183	0.0396114	HERC2P9			hect domain and RLD 2 pseudogene 9 [Source:HGNC Symbol;Acc:HGNC:30495]	68.7846	48.3661	56.9736	23.1159	24.4729	25.318	57.1912	70.7075	38.4781	41.614	54.7174	51.3134	0.00232553	0.172293	0.702877
ENSG00000214290	-0.163319	0.800572	COLCA2	COLCA2	colorectal cancer associated 2	colorectal cancer associated 2 [Source:HGNC Symbol;Acc:HGNC:26978]	12.7152	12.107	7.59648	3.86113	2.42619	3.66374	6.69259	5.62182	5.73892	3.95248	6.66181	5.37863	0.00232553	0.175499	0.782758
ENSG00000112576	0.744413	0.0604154	CCND3	CCND3	cyclin D3	cyclin D3 [Source:HGNC Symbol;Acc:HGNC:1585]	128.224	99.7589	84.0447	55.021	40.665	49.8159	93.8314	94.7017	92.0413	72.4999	100.057	98.5465	0.00232553	0.0496966	0.915738
ENSG00000132470	0.781729	0.219412	ITGB4	ITGB4	integrin subunit beta 4	integrin subunit beta 4 [Source:HGNC Symbol;Acc:HGNC:6158]	83.1084	117.178	66.5037	30.5334	17.247	24.0603	41.6428	87.1673	57.2252	77.2428	55.1702	44.6983	0.00232553	0.0710944	0.929412
ENSG00000175203	-0.75047	0.0126799	DCTN2	DCTN2	dynactin subunit 2	dynactin subunit 2 [Source:HGNC Symbol;Acc:HGNC:2712]	91.2277	91.0493	80.7299	151.549	143.092	149.338	75.8493	93.5425	91.5494	91.0201	84.7279	90.2003	0.00232553	-0.0272798	0.935413
ENSG00000120539	-0.513175	0.395183	MASTL	MASTL	microtubule associated serine/threonine kinase like	microtubule associated serine/threonine kinase like [Source:HGNC Symbol;Acc:HGNC:19042]	2.60432	2.77966	1.45024	7.1634	7.54228	8.42112	3.04209	4.05699	4.48182	3.83956	3.10453	2.59658	0.00233114	0.280157	0.648021
ENSG00000122863	0.964234	0.0963101	CHST3	CHST3	carbohydrate sulfotransferase 3	carbohydrate sulfotransferase 3 [Source:HGNC Symbol;Acc:HGNC:1971]	52.7757	76.9657	57.5261	16.7654	27.8484	14.5456	34.477	67.8096	57.4438	49.6884	44.9511	40.6798	0.00233114	0.239897	0.681649
ENSG00000198719	0.548114	0.184411	DLL1	DLL1	delta like canonical Notch ligand 1	delta like canonical Notch ligand 1 [Source:HGNC Symbol;Acc:HGNC:2908]	43.8138	40.4595	41.6425	19.9661	22.3631	12.5223	31.1645	41.3233	31.7553	29.4742	36.2196	31.2208	0.00233114	0.105641	0.820403
ENSG00000146007	-0.421561	0.128005	ZMAT2	ZMAT2	zinc finger matrin-type 2	zinc finger matrin-type 2 [Source:HGNC Symbol;Acc:HGNC:26433]	44.35	45.8335	41.021	76.3588	66.8256	83.6097	45.8341	56.7399	48.2616	50.253	50.8368	46.1821	0.00233114	0.0346501	0.918968
ENSG00000164591	-0.780951	0.464687	MYOZ3	MYOZ3	myozenin 3	myozenin 3 [Source:HGNC Symbol;Acc:HGNC:18565]	0.765976	0.432391	0.414353	3.20067	3.95574	6.50723	0.743621	2.49215	1.63969	1.01635	0.517422	1.051	0.00233501	0.912485	0.346999
ENSG00000088826	1.20399	0.0154986	SMOX	SMOX	spermine oxidase	spermine oxidase [Source:HGNC Symbol;Acc:HGNC:15862]	91.9937	82.8956	63.327	39.6273	29.0088	29.9661	74.0917	120.029	76.1363	60.473	72.8919	66.8929	0.00234314	0.432717	0.298199
ENSG00000110619	-0.391677	0.151174	CARS	CARS	cysteinyl-tRNA synthetase	cysteinyl-tRNA synthetase [Source:HGNC Symbol;Acc:HGNC:1493]	33.0902	34.3442	35.3582	60.2539	59.3361	56.9793	31.0293	31.7604	39.134	50.6483	42.558	42.4727	0.00235355	-0.412384	0.124385
ENSG00000117394	0.943521	0.0860066	SLC2A1	SLC2A1	solute carrier family 2 member 1	solute carrier family 2 member 1 [Source:HGNC Symbol;Acc:HGNC:11005]	246.568	208.413	161.598	61.8796	65.1906	82.1333	166.03	307.346	157.301	108.863	150.57	133.909	0.00237324	0.681238	0.183962
ENSG00000172081	1.31978	0.00536574	MOB3A	MOB3A	MOB kinase activator 3A	MOB kinase activator 3A [Source:HGNC Symbol;Acc:HGNC:29802]	29.1837	33.1088	23.3419	13.6664	14.5571	11.1006	26.9732	40.0483	29.8424	27.1592	28.3289	31.3445	0.00237324	0.1582	0.693802
ENSG00000130653	1.21666	0.00533167	PNPLA7	PNPLA7	patatin like phospholipase domain containing 7	patatin like phospholipase domain containing 7 [Source:HGNC Symbol;Acc:HGNC:24768]	62.5036	58.5581	44.1977	32.1083	23.9982	24.8806	47.5241	44.5109	48.1523	61.3764	83.4344	77.1556	0.00238169	-0.662711	0.0728939
ENSG00000148948	-0.546548	0.105674	LRRC4C	LRRC4C	leucine rich repeat containing 4C	leucine rich repeat containing 4C [Source:HGNC Symbol;Acc:HGNC:29317]	14.5535	16.678	15.6073	30.7366	27.6374	32.1534	19.0637	13.6199	16.2329	17.6733	19.7914	21.9473	0.0023883	-0.280955	0.376279
ENSG00000166529	0.349511	0.368538	ZSCAN21	ZSCAN21	zinc finger and SCAN domain containing 21	zinc finger and SCAN domain containing 21 [Source:HGNC Symbol;Acc:HGNC:13104]	21.4473	17.1721	14.3643	8.78914	8.75537	6.78064	12.574	11.2436	12.6803	15.8664	15.5874	13.5393	0.0023883	-0.301929	0.419713
ENSG00000155093	-1.20891	0.00997389	PTPRN2	PTPRN2	protein tyrosine phosphatase, receptor type N2	protein tyrosine phosphatase, receptor type N2 [Source:HGNC Symbol;Acc:HGNC:9677]	70.0868	67.8237	67.8159	163.844	110.128	183.952	75.3761	58.5945	88.8713	56.1817	63.1902	63.4926	0.0023883	0.285381	0.46405
ENSG00000051382	-0.285421	0.407368	PIK3CB	PIK3CB	phosphatidylinositol-4,5-bisphosphate 3-kinase catalytic subunit beta	phosphatidylinositol-4,5-bisphosphate 3-kinase catalytic subunit beta [Source:HGNC Symbol;Acc:HGNC:8976]	31.9412	36.1356	39.0873	67.4681	64.294	80.6022	46.9833	33.5571	48.1523	53.9232	43.3341	47.8513	0.0023883	-0.173535	0.61844
ENSG00000111666	1.15143	0.00246739	CHPT1	CHPT1	choline phosphotransferase 1	choline phosphotransferase 1 [Source:HGNC Symbol;Acc:HGNC:17852]	61.7376	55.902	60.4266	35.3598	27.1628	36.692	74.6325	72.5041	59.7941	63.7479	62.8668	63.0598	0.0023883	0.125386	0.67983
ENSG00000267541	1.09563	0.160226	MTCO2P2			mitochondrially encoded cytochrome c oxidase II pseudogene 2 [Source:HGNC Symbol;Acc:HGNC:25354]	1.83834	2.10019	1.58836	0.35563	0.369202	0.382778	2.36607	1.62279	2.02229	0.508177	0.711456	0.989174	0.00244108	1.43715	0.0698418
ENSG00000183963	3.36514	0.00924758	SMTN	SMTN	smoothelin	smoothelin [Source:HGNC Symbol;Acc:HGNC:11126]	52.1629	54.8519	35.5653	15.3937	17.1943	18.5374	51.3774	290.654	58.4823	44.6631	74.3148	68.624	0.0647237	1.09483	0.285879
ENSG00000280287	3.32071	0.000505419	AC131212.3				1.91494	3.02674	3.31483	2.337	2.90088	1.74984	4.25892	5.91161	7.54258	12.4221	11.7067	8.59345	0.616504	-0.882091	0.137053
ENSG00000164976	1.11053	0.0425297	MYORG	MYORG	myogenesis regulating glycosidase (putative)	myogenesis regulating glycosidase (putative) [Source:HGNC Symbol;Acc:HGNC:19918]	161.851	103.033	98.9614	46.7907	33.5974	49.6518	122.089	149.703	95.8126	69.2814	106.266	102.38	0.00245004	0.403568	0.412333
ENSG00000117395	-0.593767	0.0432443	EBNA1BP2	EBNA1BP2	EBNA1 binding protein 2	EBNA1 binding protein 2 [Source:HGNC Symbol;Acc:HGNC:15531]	24.6644	31.2557	25.9662	49.1277	44.1461	47.7926	28.3252	27.0659	29.0772	32.4668	30.8513	27.3259	0.00245273	-0.101881	0.728222
ENSG00000176912	-3.10896	0.0144948	TYMSOS	TYMSOS	TYMS opposite strand	TYMS opposite strand [Source:HGNC Symbol;Acc:HGNC:29553]	3.67668	9.69792	6.90589	5.28365	10.7596	3.33564	2.09566	1.2171	3.17007	3.67016	2.06969	1.23647	0.938264	-0.107755	0.941101
ENSG00000101347	0.479274	0.117832	SAMHD1	SAMHD1	SAM and HD domain containing deoxynucleoside triphosphate triphosphohydrolase 1	SAM and HD domain containing deoxynucleoside triphosphate triphosphohydrolase 1 [Source:HGNC Symbol;Acc:HGNC:15925]	54.9205	70.0474	64.2939	32.5655	35.1797	36.3639	68.4807	83.516	76.4096	34.0478	45.0804	41.1744	0.0024693	0.925297	0.0122574
ENSG00000160678	0.0158542	0.975148	S100A1	S100A1	S100 calcium binding protein A1	S100 calcium binding protein A1 [Source:HGNC Symbol;Acc:HGNC:10486]	259.13	177.466	158.905	91.3969	98.3661	70.5406	145.006	176.189	131.011	106.604	118.231	121.73	0.00247143	0.383869	0.333137
ENSG00000168824	-0.813392	0.14701	NSG1	NSG1	neuronal vesicle trafficking associated 1	neuronal vesicle trafficking associated 1 [Source:HGNC Symbol;Acc:HGNC:18790]	31.022	21.4343	26.1733	70.9736	62.3952	106.631	37.3162	19.5894	39.8445	32.6362	35.3141	42.9673	0.00247964	-0.197211	0.74074
ENSG00000101542	0.596042	0.0999473	CDH20	CDH20	cadherin 20	cadherin 20 [Source:HGNC Symbol;Acc:HGNC:1760]	80.504	69.4297	65.8131	35.0041	43.9351	27.8881	55.704	70.6495	62.1443	67.0793	61.5733	56.1356	0.00247964	0.0287771	0.950587
ENSG00000269958	1.30844	0.0216292	AL049840.4				15.3961	14.7013	16.367	5.33445	6.90936	4.31993	16.0216	20.4588	10.7673	14.7371	10.9952	14.6521	0.0024842	0.225223	0.666172
ENSG00000104490	-0.918314	0.134081	NCALD	NCALD	neurocalcin delta	neurocalcin delta [Source:HGNC Symbol;Acc:HGNC:7655]	94.2916	58.7435	88.3264	268.145	200.846	349.75	116.072	52.9147	102.426	105.023	136.211	143.987	0.00249154	-0.50532	0.385816
ENSG00000188352	-0.696137	0.122374	FOCAD	FOCAD	focadhesin	focadhesin [Source:HGNC Symbol;Acc:HGNC:23377]	35.6945	24.5845	28.176	72.9549	53.9036	87.0547	38.1951	27.9352	34.3789	30.1518	42.4933	43.5237	0.00249154	-0.208846	0.647389
ENSG00000234771	1.01809	0.0339552	SLC25A25-AS1			SLC25A25 antisense RNA 1 [Source:HGNC Symbol;Acc:HGNC:27844]	27.6517	31.6881	21.3392	12.5995	9.96847	10.7725	23.5255	13.2721	20.9334	30.9988	33.8265	29.6752	0.0025228	-0.711571	0.107512
ENSG00000214076	-3.10608	0.0132871	CPSF1P1			cleavage and polyadenylation specific factor 1 pseudogene 1 [Source:HGNC Symbol;Acc:HGNC:19251]	1.45535	1.2354	1.38118	2.28619	1.37132	2.46072	0.878825	0.231828	0.273282	1.07282	0.517422	0.494587	0.421056	-0.625043	0.591644
ENSG00000121966	3.31099	0.000290788	CXCR4	CXCR4	C-X-C motif chemokine receptor 4	C-X-C motif chemokine receptor 4 [Source:HGNC Symbol;Acc:HGNC:2561]	4.74905	5.31224	5.0413	5.18204	3.69202	4.86675	9.53187	18.3144	19.239	18.4073	11.9007	13.4775	0.76366	0.105781	0.872317
ENSG00000168389	0.198185	0.684219	MFSD2A	MFSD2A	major facilitator superfamily domain containing 2A	major facilitator superfamily domain containing 2A [Source:HGNC Symbol;Acc:HGNC:25897]	71.9251	54.9755	51.1036	24.1828	19.726	27.9975	53.0675	53.3784	36.2918	25.183	38.3539	39.3815	0.0025333	0.471905	0.280441
ENSG00000100767	-0.390639	0.648759	PAPLN	PAPLN	papilin, proteoglycan like sulfated glycoprotein	papilin, proteoglycan like sulfated glycoprotein [Source:HGNC Symbol;Acc:HGNC:19262]	120.488	67.1442	50.2058	20.6265	7.17308	17.4438	32.7193	52.1613	27.4375	18.7461	26.7119	27.6351	0.0025333	0.620426	0.431361
ENSG00000148925	-0.095885	0.816169	BTBD10	BTBD10	BTB domain containing 10	BTB domain containing 10 [Source:HGNC Symbol;Acc:HGNC:21445]	22.1367	26.3141	24.1016	48.3657	45.3064	56.7059	33.3953	22.1396	37.0024	37.2098	35.3141	37.8359	0.0025333	-0.254154	0.479697
ENSG00000114446	-0.320828	0.231309	IFT57	IFT57	intraflagellar transport 57	intraflagellar transport 57 [Source:HGNC Symbol;Acc:HGNC:17367]	18.3834	19.7047	18.9912	33.8357	28.6396	34.1766	22.6466	20.6327	19.7309	23.5455	23.0253	23.5547	0.0025333	-0.154778	0.564049
ENSG00000198743	3.30373	7.49476e-05	SLC5A3	SLC5A3	solute carrier family 5 member 3	solute carrier family 5 member 3 [Source:HGNC Symbol;Acc:HGNC:11038]	27.2687	18.284	18.784	10.7197	12.5001	19.303	52.4591	44.6848	39.9538	70.1848	66.2947	60.4014	0.075705	-0.522569	0.226319
ENSG00000261186	3.29717	0.00575818	LINC01238			long intergenic non-protein coding RNA 1238 [Source:HGNC Symbol;Acc:HGNC:49795]	0.612781	1.2354	0.966825	0.203217	0.527432	0.328096	1.75765	1.91258	1.31175	3.04906	1.55227	1.42194	0.0645778	-0.278283	0.778902
ENSG00000188404	-0.352982	0.722621	SELL	SELL	selectin L	selectin L [Source:HGNC Symbol;Acc:HGNC:10720]	8.42573	11.4893	8.97766	0.965281	2.05699	1.47643	2.23086	7.5344	2.84213	3.44431	1.94033	2.65841	0.00253415	0.647002	0.463701
ENSG00000141646	0.925277	0.00546337	SMAD4	SMAD4	SMAD family member 4	SMAD family member 4 [Source:HGNC Symbol;Acc:HGNC:6770]	44.5798	53.6165	45.3717	27.7391	30.6965	25.6461	53.6083	56.508	49.4094	52.2293	46.8267	44.6983	0.00255719	0.149959	0.581845
ENSG00000172932	0.2381	0.437664	ANKRD13D	ANKRD13D	ankyrin repeat domain 13D	ankyrin repeat domain 13D [Source:HGNC Symbol;Acc:HGNC:27880]	99.73	107.727	82.7326	59.5426	43.9351	56.4325	72.5368	72.3303	70.0148	78.7109	88.7379	87.2946	0.00259019	-0.245439	0.400141
ENSG00000174944	0.0302297	0.972312	P2RY14	P2RY14	purinergic receptor P2Y14	purinergic receptor P2Y14 [Source:HGNC Symbol;Acc:HGNC:16442]	9.88109	5.43578	9.11578	1.2193	1.68778	2.62477	6.55738	7.41849	5.1377	1.52453	3.10453	2.59658	0.00260142	1.40435	0.0716732
ENSG00000029534	-0.437826	0.425528	ANK1	ANK1	ankyrin 1	ankyrin 1 [Source:HGNC Symbol;Acc:HGNC:492]	28.1113	13.8365	19.6818	49.8898	48.2073	83.6097	29.0012	24.0521	26.7816	28.1756	35.9609	39.2578	0.00260142	-0.372962	0.483909
ENSG00000145358	3.2768	0.0018426	DDIT4L	DDIT4L	DNA damage inducible transcript 4 like	DNA damage inducible transcript 4 like [Source:HGNC Symbol;Acc:HGNC:30555]	9.11511	3.64444	4.14353	3.35308	2.79539	2.89818	8.11223	17.1553	10.6033	9.37304	17.269	14.5903	0.118525	-0.198451	0.816002
ENSG00000156858	0.98641	0.00902604	PRR14	PRR14	proline rich 14	proline rich 14 [Source:HGNC Symbol;Acc:HGNC:28458]	58.8269	53.3695	41.9878	30.7874	25.1585	26.3023	46.1045	58.0729	49.464	51.1	58.4041	54.0336	0.00260142	-0.0897331	0.801161
ENSG00000148308	0.161578	0.544227	GTF3C5	GTF3C5	general transcription factor IIIC subunit 5	general transcription factor IIIC subunit 5 [Source:HGNC Symbol;Acc:HGNC:4668]	73.3805	76.2244	70.0257	46.7907	48.26	37.2935	57.732	59.8695	55.6402	64.1432	60.7325	62.8126	0.00260488	-0.115602	0.664602
ENSG00000103316	-1.11558	0.121499	CRYM	CRYM	crystallin mu	crystallin mu [Source:HGNC Symbol;Acc:HGNC:2418]	21.4473	18.9017	21.9607	98.2555	61.6568	99.0302	34.5446	11.3596	39.2433	25.6347	30.722	31.0972	0.00260637	-0.0385617	0.970092
ENSG00000232310	-3.04863	0.0154492	AL078590.3				3.90648	4.01506	4.07448	1.52413	4.00848	1.31238	1.01403	0.347742	1.749	1.12928	0.840811	1.17464	0.275845	-0.0120235	0.994361
ENSG00000129946	-0.286335	0.407069	SHC2	SHC2	SHC adaptor protein 2	SHC adaptor protein 2 [Source:HGNC Symbol;Acc:HGNC:29869]	139.025	156.217	111.737	83.2174	63.0281	61.6273	71.658	81.6613	87.6142	87.971	101.415	98.5465	0.00265558	-0.256825	0.441973
ENSG00000145087	-0.913787	0.133034	STXBP5L	STXBP5L	syntaxin binding protein 5 like	syntaxin binding protein 5 like [Source:HGNC Symbol;Acc:HGNC:30757]	20.375	21.8667	20.5796	63.5562	53.9563	89.5154	33.5305	12.6346	29.3505	26.7075	32.5329	32.2718	0.00266526	-0.277965	0.653229
ENSG00000274029	1.44555	0.0636598	AC069209.1				4.13627	10.1303	8.97766	1.77815	2.37344	0.984287	5.34055	4.52064	3.49801	8.24375	7.82601	8.4698	0.0026848	-0.878871	0.210321
ENSG00000183715	-0.781377	0.149134	OPCML	OPCML	opioid binding protein/cell adhesion molecule like	opioid binding protein/cell adhesion molecule like [Source:HGNC Symbol;Acc:HGNC:8143]	53.1587	44.4128	51.1727	137.883	114.664	177.226	73.7537	31.9922	69.7962	67.8698	70.4988	73.508	0.00269506	-0.271698	0.618815
ENSG00000131634	0.376266	0.649748	TMEM204	TMEM204	transmembrane protein 204	transmembrane protein 204 [Source:HGNC Symbol;Acc:HGNC:14158]	37.3796	20.9401	22.6513	6.65536	4.16671	5.79636	15.616	31.8763	10.822	7.62265	13.453	8.90257	0.00270053	0.961321	0.201445
ENSG00000127824	-0.631731	0.200285	TUBA4A	TUBA4A	tubulin alpha 4a	tubulin alpha 4a [Source:HGNC Symbol;Acc:HGNC:12407]	68.5548	69.8003	73.4787	199.204	138.187	221.082	79.4322	50.4805	107.728	103.442	105.425	112.395	0.00270053	-0.434769	0.355991
ENSG00000257176	-3.03663	0.0156286	AC009318.1				1.07237	3.70621	3.17671	1.06689	2.58442	1.31238	0.540815	0.57957	0.218625	1.18575	1.1642	1.23647	0.348967	-1.41954	0.206107
ENSG00000261399	-0.0330501	0.986842	AL031710.1				4.74905	2.96497	2.90047	0.406434	0.263716	0.437461	1.96045	2.20236	1.36641	0.225856	0.517422	1.36011	0.00271312	1.39098	0.186756
ENSG00000145882	-3.02707	0.000117163	PCYOX1L	PCYOX1L	prenylcysteine oxidase 1 like	prenylcysteine oxidase 1 like [Source:HGNC Symbol;Acc:HGNC:28477]	20.5281	17.2957	21.2011	28.9076	27.7957	37.1842	9.19386	7.9401	11.3139	5.8158	10.1544	7.91339	0.0438574	0.255069	0.582288
ENSG00000141744	0.55102	0.51328	PNMT	PNMT	phenylethanolamine N-methyltransferase	phenylethanolamine N-methyltransferase [Source:HGNC Symbol;Acc:HGNC:9160]	10.2641	7.47419	6.00813	1.52413	0.896635	2.07794	4.93494	9.1572	4.09923	1.86331	3.16921	3.58576	0.00271699	1.07921	0.171716
ENSG00000210176	2.08477	0.0952925	MT-TH			mitochondrially encoded tRNA histidine [Source:HGNC Symbol;Acc:HGNC:7487]	2.91071	1.48248	1.93365	0.203217	0.105486	0.164048	2.50127	2.31828	0.929158	0.28232	1.1642	0.865527	0.00271699	1.3119	0.220856
ENSG00000139182	-0.709547	0.197396	CLSTN3	CLSTN3	calsyntenin 3	calsyntenin 3 [Source:HGNC Symbol;Acc:HGNC:18371]	96.8193	87.2195	90.8125	282.269	194.781	334.165	119.317	58.0149	129.59	136.078	148.953	159.195	0.00271699	-0.533427	0.308721
ENSG00000210082	1.53607	0.0538595	MT-RNR2	RNR2	l-rRNA	mitochondrially encoded 16S RNA [Source:HGNC Symbol;Acc:HGNC:7471]	78891	46077.6	61452	13439.2	11784.7	15931.9	79853.1	64156.2	45278.4	25061.5	47576.9	44907.1	0.00271699	0.68736	0.339743
ENSG00000101049	-2.99646	0.0166465	SGK2	SGK2	SGK2, serine/threonine kinase 2	SGK2, serine/threonine kinase 2 [Source:HGNC Symbol;Acc:HGNC:13900]	10.6471	15.0102	16.367	15.6477	32.1734	9.132	3.98851	1.91258	7.2693	12.4786	4.33341	5.8114	0.581068	-0.779337	0.476213
ENSG00000070087	-0.638234	0.131274	PFN2	PFN2	profilin 2	profilin 2 [Source:HGNC Symbol;Acc:HGNC:8882]	167.519	184.816	204.276	404.097	352.377	503.846	229.035	142.632	233.711	257.702	241.895	244.944	0.00271699	-0.298547	0.463403
ENSG00000166685	-1.38666	0.000613106	COG1	COG1	component of oligomeric golgi complex 1	component of oligomeric golgi complex 1 [Source:HGNC Symbol;Acc:HGNC:6545]	43.2776	51.9487	43.9215	81.7949	73.5768	81.9692	36.5726	39.7585	43.7251	31.5069	35.12	38.5778	0.00271699	0.190983	0.479446
ENSG00000109971	0.668802	0.100581	HSPA8	HSPA8	heat shock protein family A (Hsp70) member 8	heat shock protein family A (Hsp70) member 8 [Source:HGNC Symbol;Acc:HGNC:5241]	364.145	374.513	354.687	728.432	750.641	899.584	531.824	811.977	577.007	820.479	654.992	676.966	0.00271699	-0.164252	0.692792
ENSG00000167614	-0.352647	0.379296	TTYH1	TTYH1	tweety family member 1	tweety family member 1 [Source:HGNC Symbol;Acc:HGNC:13476]	698.417	551.299	452.75	291.312	269.571	219.715	319.013	390.34	336.082	285.821	352.171	357.525	0.00271699	0.0706221	0.883119
ENSG00000221978	-0.224175	0.412033	CCNL2	CCNL2	cyclin L2	cyclin L2 [Source:HGNC Symbol;Acc:HGNC:20570]	281.496	268.515	272.921	173.801	160.761	151.416	189.082	213.455	183.591	186.049	208.715	189.365	0.00271699	0.00495461	0.989666
ENSG00000273066	0.166895	0.751785	AL355987.4				6.05121	5.25047	4.62695	2.08298	2.21521	1.85921	3.04209	3.07172	2.56885	4.4042	4.33341	3.9567	0.00272073	-0.547973	0.236104
ENSG00000136457	3.25054	0.00224334	CHAD	CHAD	chondroadherin	chondroadherin [Source:HGNC Symbol;Acc:HGNC:1909]	13.0982	6.60941	4.83412	4.26756	2.58442	4.92144	18.3877	14.8949	16.3969	10.1635	21.6024	23.5547	0.0760353	-0.154451	0.867101
ENSG00000105227	1.27012	0.141346	PRX	PRX	periaxin	periaxin [Source:HGNC Symbol;Acc:HGNC:13797]	26.5028	20.6312	13.0521	3.6071	3.00636	3.99183	10.8839	24.0521	8.96364	6.4369	16.8809	11.8083	0.00272073	0.324273	0.716171
ENSG00000177989	-1.62013	0.112292	ODF3B	ODF3B	outer dense fiber of sperm tails 3B	outer dense fiber of sperm tails 3B [Source:HGNC Symbol;Acc:HGNC:34388]	1.60855	1.05009	0.690589	8.12868	8.01697	7.98366	0.878825	2.72398	0.983815	2.93613	1.09952	1.60741	0.00272073	-0.299218	0.784795
ENSG00000279656	3.2437	0.000407233	AL132780.4				1.37876	1.6678	2.48612	1.72735	1.68778	1.64048	4.79973	5.39	5.95754	6.09812	6.27375	4.14217	0.785867	-0.0315094	0.969246
ENSG00000130638	-0.788136	0.00488594	ATXN10	ATXN10	ataxin 10	ataxin 10 [Source:HGNC Symbol;Acc:HGNC:10549]	73.8401	73.8154	72.3047	110.398	110.181	119.919	67.1287	70.1279	70.3427	72.0481	66.4888	70.355	0.00277726	-0.00894926	0.978373
ENSG00000150048	3.22649	0.00461209	CLEC1A	CLEC1A	C-type lectin domain family 1 member A	C-type lectin domain family 1 member A [Source:HGNC Symbol;Acc:HGNC:24355]	1.60855	1.79134	0.690589	0.558847	0.580175	0.765557	3.92091	6.43322	3.55266	1.01635	2.19905	2.10199	0.109423	1.38816	0.110302
ENSG00000197405	3.22473	0.00397667	C5AR1	C5AR1	complement C5a receptor 1	complement C5a receptor 1 [Source:HGNC Symbol;Acc:HGNC:1338]	1.45535	1.42071	1.5193	1.27011	0.685662	1.64048	2.50127	6.78096	2.84213	4.06541	3.23389	4.94587	0.681727	-0.0125943	0.990847
ENSG00000165795	-0.00281518	0.996336	NDRG2	NDRG2	NDRG family member 2	NDRG family member 2 [Source:HGNC Symbol;Acc:HGNC:14460]	2817.72	2018.53	1767.56	1053.33	843.733	794.812	1678.83	1841.7	1418.99	1036.68	1297.44	1257.73	0.00278887	0.45964	0.295779
ENSG00000173418	-0.845298	0.0101541	NAA20	NAA20	N(alpha)-acetyltransferase 20, NatB catalytic subunit	N(alpha)-acetyltransferase 20, NatB catalytic subunit [Source:HGNC Symbol;Acc:HGNC:15908]	26.5794	20.3842	22.3751	41.1007	36.0236	41.8869	23.9311	25.617	24.8686	20.6094	21.2143	19.8453	0.00278887	0.271173	0.314002
ENSG00000232837	3.22204	0.002441	LINC01700			long intergenic non-protein coding RNA 1700 [Source:HGNC Symbol;Acc:HGNC:52488]	1.45535	1.2354	1.58836	1.1685	0.316459	0.601509	2.23086	1.97054	1.96763	3.83956	4.78616	5.06952	0.0951066	-1.14829	0.129503
ENSG00000212907	1.4236	0.0498903	MT-ND4L	ND4L	NADH dehydrogenase, subunit 4L (complex I)	mitochondrially encoded NADH:ubiquinone oxidoreductase core subunit 4L [Source:HGNC Symbol;Acc:HGNC:7460]	6952	4712.26	5286.94	1488.67	1186.67	1711.84	7603.32	5811.86	3958.16	2241.34	4732.28	4509.27	0.0027965	0.597388	0.359721
ENSG00000155506	-0.127861	0.659803	LARP1	LARP1	La ribonucleoprotein domain family member 1	La ribonucleoprotein domain family member 1 [Source:HGNC Symbol;Acc:HGNC:29531]	120.641	138.056	133.767	220.643	223.262	221.41	138.381	155.209	164.734	191.018	161.953	168.407	0.00280171	-0.185921	0.489212
ENSG00000225361	3.219	0.00188236	PPP1R26-AS1			PPP1R26 antisense RNA 1 [Source:HGNC Symbol;Acc:HGNC:48717]	4.36606	4.94162	1.38118	1.72735	1.47681	1.91389	6.15177	4.63656	4.37251	10.5588	10.1544	13.1066	0.0676036	-1.15854	0.117448
ENSG00000173281	3.18864	0.0060809	PPP1R3B	PPP1R3B	protein phosphatase 1 regulatory subunit 3B	protein phosphatase 1 regulatory subunit 3B [Source:HGNC Symbol;Acc:HGNC:14942]	2.06813	2.03842	2.83142	2.3878	4.2722	3.33564	6.89539	22.1975	6.0122	7.73558	4.98019	5.31681	0.457179	0.9596	0.273691
ENSG00000166825	1.44817	0.0621856	ANPEP	ANPEP	alanyl aminopeptidase, membrane	alanyl aminopeptidase, membrane [Source:HGNC Symbol;Acc:HGNC:500]	11.4896	8.83314	8.9086	1.32091	1.79327	3.55437	11.9655	16.2859	11.2046	3.16199	3.81599	6.49146	0.00280535	1.55044	0.0534098
ENSG00000170385	0.869232	0.0694124	SLC30A1	SLC30A1	solute carrier family 30 member 1	solute carrier family 30 member 1 [Source:HGNC Symbol;Acc:HGNC:11012]	64.0356	56.3344	48.4794	18.7468	19.9369	30.2395	80.1758	61.7242	45.802	34.4995	41.1998	37.5886	0.00280535	0.727881	0.1121
ENSG00000055813	-1.12925	0.199798	CCDC85A	CCDC85A	coiled-coil domain containing 85A	coiled-coil domain containing 85A [Source:HGNC Symbol;Acc:HGNC:29400]	1.91494	1.85311	0.690589	10.2625	4.6414	10.0616	2.23086	3.99903	3.55266	1.69392	2.13437	1.36011	0.00280535	0.917075	0.275206
ENSG00000237575	3.16976	0.00167577	PYY2			peptide YY 2 (pseudogene) [Source:HGNC Symbol;Acc:HGNC:9749]	1.99154	1.17363	0.828707	0.762064	0.632919	0.656191	1.96045	2.72398	2.45954	3.33138	4.0747	2.96752	0.093205	-0.534092	0.434875
ENSG00000227825	0.122252	0.905719	SLC9A7P1			solute carrier family 9 member 7 pseudogene 1 [Source:HGNC Symbol;Acc:HGNC:32679]	0.229793	0.555932	0.414353	2.3878	2.47893	3.39032	0.811223	0.405699	1.20244	1.18575	1.94033	1.42194	0.00280535	-0.897588	0.308037
ENSG00000154832	1.09287	0.00271794	CXXC1	CXXC1	CXXC finger protein 1	CXXC finger protein 1 [Source:HGNC Symbol;Acc:HGNC:24343]	78.9721	77.8305	68.9208	50.8551	41.2452	38.8793	82.6771	73.7792	75.8084	83.1151	97.5341	90.9422	0.00280535	-0.225671	0.405307
ENSG00000223825	-0.622604	0.357732	DAZAP2P1			DAZ associated protein 2 pseudogene 1 [Source:HGNC Symbol;Acc:HGNC:43869]	1.53195	1.35894	1.5193	5.33445	7.12033	3.99183	1.55484	2.78193	1.69435	3.04906	2.13437	2.59658	0.00280535	-0.365473	0.589323
ENSG00000078018	-0.829416	0.109173	MAP2	MAP2	microtubule associated protein 2	microtubule associated protein 2 [Source:HGNC Symbol;Acc:HGNC:6839]	242.125	222.62	253.722	666.552	448.897	817.013	364.509	198.329	339.471	289.661	279.149	297.123	0.00280535	0.0593193	0.925892
ENSG00000176871	0.097857	0.783282	WSB2	WSB2	WD repeat and SOCS box containing 2	WD repeat and SOCS box containing 2 [Source:HGNC Symbol;Acc:HGNC:19222]	100.879	112.978	113.188	199.153	186.869	223.269	164.07	111.857	150.141	168.094	160.66	171.807	0.00281612	-0.232546	0.459576
ENSG00000205853	3.15774	0.00466243	RFPL3S			RFPL3 antisense [Source:HGNC Symbol;Acc:HGNC:9981]	1.07237	1.05009	0.414353	1.87976	1.31858	0.765557	3.10969	2.31828	2.62351	5.19469	3.29857	2.78205	0.336163	-0.488292	0.564189
ENSG00000178502	-2.94318	0.0259648	KLHL11	KLHL11	kelch like family member 11	kelch like family member 11 [Source:HGNC Symbol;Acc:HGNC:19008]	0.765976	1.60603	3.10765	3.09906	3.63928	5.52294	0.811223	0.347742	1.2571	1.97624	0.776134	0.803704	0.155566	-0.557615	0.664094
ENSG00000182841	-0.996234	0.00370091	RRP7BP			ribosomal RNA processing 7 homolog B, pseudogene [Source:HGNC Symbol;Acc:HGNC:30454]	41.0563	50.1574	44.543	29.9745	25.7387	25.0446	24.7423	23.0669	25.1419	26.1429	23.6074	25.5949	0.00286241	-0.0467609	0.887306
ENSG00000182979	0.405269	0.150509	MTA1	MTA1	metastasis associated 1	metastasis associated 1 [Source:HGNC Symbol;Acc:HGNC:7410]	102.871	97.2263	89.086	64.1658	54.5892	50.4174	72.7396	88.4423	81.3833	87.4628	94.6883	84.9453	0.00287574	-0.138804	0.625712
ENSG00000189043	-1.1238	0.00263963	NDUFA4	NDUFA4	NDUFA4, mitochondrial complex associated	NDUFA4, mitochondrial complex associated [Source:HGNC Symbol;Acc:HGNC:7687]	143.927	140.095	155.935	257.374	219.517	288.232	140.071	126.462	146.151	118.292	125.863	130.138	0.00287574	0.140886	0.634
ENSG00000023228	-1.05541	0.00299603	NDUFS1	NDUFS1	NADH:ubiquinone oxidoreductase core subunit S1	NADH:ubiquinone oxidoreductase core subunit S1 [Source:HGNC Symbol;Acc:HGNC:7707]	74.223	78.2011	85.9093	133.971	127.058	144.8	82.8123	65.955	85.7012	69.3943	64.3544	64.7291	0.0028775	0.2403	0.368914
ENSG00000174326	-2.93264	0.0330525	SLC16A11	SLC16A11	solute carrier family 16 member 11	solute carrier family 16 member 11 [Source:HGNC Symbol;Acc:HGNC:23093]	3.90648	1.17363	1.72647	2.79424	0.685662	1.69516	0.540815	1.50688	0.710533	0.677569	0.517422	0.432764	0.672038	0.754929	0.57155
ENSG00000166167	0.085659	0.763322	BTRC	BTRC	beta-transducin repeat containing E3 ubiquitin protein ligase	beta-transducin repeat containing E3 ubiquitin protein ligase [Source:HGNC Symbol;Acc:HGNC:1144]	50.8608	46.76	46.8219	80.3216	72.9966	83.9378	63.343	52.9727	60.5593	65.4983	64.7425	75.3627	0.0028808	-0.217219	0.383456
ENSG00000112799	-2.93029	0.010714	LY86	LY86	lymphocyte antigen 86	lymphocyte antigen 86 [Source:HGNC Symbol;Acc:HGNC:16837]	4.59585	2.59435	2.20989	2.94665	6.38193	3.17159	0.743621	1.68075	0.983815	1.75039	0.776134	1.91652	0.550093	-0.378399	0.726864
ENSG00000173064	-0.209766	0.51079	HECTD4	HECTD4	HECT domain E3 ubiquitin protein ligase 4	HECT domain E3 ubiquitin protein ligase 4 [Source:HGNC Symbol;Acc:HGNC:26611]	105.015	130.335	121.751	208.298	230.066	210.145	119.926	115.856	143.254	201.916	158.655	167.727	0.00288436	-0.478978	0.120073
ENSG00000113594	0.676697	0.114242	LIFR	LIFR	LIF receptor alpha	LIF receptor alpha [Source:HGNC Symbol;Acc:HGNC:6597]	100.956	114.831	129.278	44.0981	66.7202	42.7618	140.544	103.627	101.06	95.5937	72.0511	77.7738	0.00288436	0.491873	0.222223
ENSG00000047457	3.10889	0.00794211	CP	CP	ceruloplasmin	ceruloplasmin [Source:HGNC Symbol;Acc:HGNC:2295]	6.4342	16.3073	11.8781	3.25147	4.85238	5.14017	20.213	52.6249	14.9212	22.1904	10.7365	12.241	0.0579475	0.956525	0.292195
ENSG00000120265	-0.654747	0.127682	PCMT1	PCMT1	protein-L-isoaspartate (D-aspartate) O-methyltransferase	protein-L-isoaspartate (D-aspartate) O-methyltransferase [Source:HGNC Symbol;Acc:HGNC:8728]	50.4778	62.635	78.7962	129.297	135.814	168.641	78.621	52.567	81.2194	93.1657	73.9267	81.8542	0.00288436	-0.229196	0.592192
ENSG00000104936	1.03657	0.0178931	DMPK	DMPK	DM1 protein kinase	DM1 protein kinase [Source:HGNC Symbol;Acc:HGNC:2933]	147.067	152.511	113.119	72.7517	58.545	64.1427	101.741	165.177	121.064	129.246	147.853	149.365	0.00288436	-0.136241	0.743539
ENSG00000206052	-0.756458	0.231406	DOK6	DOK6	docking protein 6	docking protein 6 [Source:HGNC Symbol;Acc:HGNC:28301]	9.88109	10.4392	14.019	41.4055	28.5341	47.3551	22.241	8.57763	20.4415	14.6807	14.8759	17.0014	0.00288436	0.137648	0.85272
ENSG00000063177	0.680888	0.0539689	RPL18	RPL18	ribosomal protein L18	ribosomal protein L18 [Source:HGNC Symbol;Acc:HGNC:10310]	345.455	287.417	273.611	179.136	150.213	148.245	250.262	317.72	262.405	249.402	300.04	286.366	0.00288436	-0.00934002	0.985442
ENSG00000198732	1.13617	0.0176148	SMOC1	SMOC1	SPARC related modular calcium binding 1	SPARC related modular calcium binding 1 [Source:HGNC Symbol;Acc:HGNC:20318]	84.5637	76.9657	73.3406	31.397	46.9415	25.318	79.635	90.7606	105.377	74.6455	58.4041	60.9579	0.00288717	0.507347	0.210976
ENSG00000083444	1.32175	0.0016319	PLOD1	PLOD1	procollagen-lysine,2-oxoglutarate 5-dioxygenase 1	procollagen-lysine,2-oxoglutarate 5-dioxygenase 1 [Source:HGNC Symbol;Acc:HGNC:9081]	77.3635	74.3096	60.1503	39.1193	43.1967	34.5047	65.9794	87.8048	72.3104	87.3499	91.7778	94.4661	0.00288717	-0.274891	0.353179
ENSG00000102893	-0.69088	0.0385633	PHKB	PHKB	phosphorylase kinase regulatory subunit beta	phosphorylase kinase regulatory subunit beta [Source:HGNC Symbol;Acc:HGNC:8927]	40.2903	32.9235	36.6703	65.7915	65.6653	66.8768	44.9553	42.4824	33.8323	43.3644	34.6673	33.261	0.00288717	0.123032	0.706967
ENSG00000182768	-0.0812531	0.873134	NGRN	NGRN	neugrin, neurite outgrowth associated	neugrin, neurite outgrowth associated [Source:HGNC Symbol;Acc:HGNC:18077]	37.1498	30.638	32.6649	86.7737	58.9142	89.9529	33.1249	60.7968	53.2353	51.2694	51.6129	49.0259	0.00288717	-0.0450262	0.936457
ENSG00000185666	-2.91642	0.00230135	SYN3	SYN3	synapsin III	synapsin III [Source:HGNC Symbol;Acc:HGNC:11496]	3.44689	4.57099	4.21259	11.2786	9.86298	14.6003	3.17729	3.65129	2.18625	1.01635	2.52243	2.9057	0.00866129	0.4868	0.506422
ENSG00000274286	-0.277696	0.791939	ADRA2B	ADRA2B	adrenoceptor alpha 2B	adrenoceptor alpha 2B [Source:HGNC Symbol;Acc:HGNC:282]	6.12781	5.99171	4.41977	1.2193	0.896635	0.492144	1.35204	3.94107	2.02229	2.25856	1.55227	1.051	0.00290466	0.587861	0.520598
ENSG00000184232	0.672902	0.273489	OAF	OAF	out at first homolog	out at first homolog [Source:HGNC Symbol;Acc:HGNC:28752]	112.522	77.5834	64.5701	32.1083	20.8863	23.8963	58.6784	80.6181	52.6341	31.2246	64.5484	66.9547	0.00290466	0.23874	0.712859
ENSG00000165868	-0.689002	0.175154	HSPA12A	HSPA12A	heat shock protein family A (Hsp70) member 12A	heat shock protein family A (Hsp70) member 12A [Source:HGNC Symbol;Acc:HGNC:19022]	93.066	90.4316	99.0305	226.282	220.572	301.684	127.092	60.1593	131.394	136.191	130.52	144.976	0.00290775	-0.369684	0.452648
ENSG00000231327	-2.91318	0.0337075	LINC01816			long intergenic non-protein coding RNA 1816 [Source:HGNC Symbol;Acc:HGNC:52621]	1.60855	0.864783	1.31212	1.27011	2.47893	0.874922	0.338009	0.637526	0.109313	1.07282	0.5821	0.432764	0.747864	-0.944976	0.471811
ENSG00000153094	1.20193	0.0292578	BCL2L11	BCL2L11	BCL2 like 11	BCL2 like 11 [Source:HGNC Symbol;Acc:HGNC:994]	13.4046	9.14199	9.25389	3.09906	5.06335	3.82778	8.85585	12.4607	10.9859	9.76828	7.82601	9.5208	0.00292431	0.252801	0.61721
ENSG00000115307	1.32279	0.000797172	AUP1	AUP1	AUP1, lipid droplet regulating VLDL assembly factor	AUP1, lipid droplet regulating VLDL assembly factor [Source:HGNC Symbol;Acc:HGNC:891]	148.906	138.427	120.922	84.5891	80.5916	77.4306	157.174	146.863	136.204	172.554	196.362	193.94	0.00294363	-0.354489	0.177454
ENSG00000275074	-2.91196	0.0106763	NUDT18	NUDT18	nudix hydrolase 18	nudix hydrolase 18 [Source:HGNC Symbol;Acc:HGNC:26194]	4.44266	2.84143	1.174	12.2946	6.32919	9.02263	1.62245	3.12968	2.18625	1.35514	0.905489	2.16382	0.0210736	0.649091	0.511012
ENSG00000136750	-2.91158	0.00031177	GAD2	GAD2	glutamate decarboxylase 2	glutamate decarboxylase 2 [Source:HGNC Symbol;Acc:HGNC:4093]	6.89378	5.49755	8.28707	49.6866	45.2537	73.6575	5.54336	3.3615	3.55266	11.4622	11.9654	13.8484	3.92234e-05	-1.58587	0.0122574
ENSG00000183628	1.34459	0.0154437	DGCR6	DGCR6	DiGeorge syndrome critical region gene 6	DiGeorge syndrome critical region gene 6 [Source:HGNC Symbol;Acc:HGNC:2846]	26.7326	24.0904	17.1266	9.39879	6.69839	10.4991	18.0497	18.0826	19.0751	20.1012	28.0055	35.0539	0.00298909	-0.5902	0.203191
ENSG00000022556	2.55237	0.28407	NLRP2	NLRP2	NLR family pyrin domain containing 2	NLR family pyrin domain containing 2 [Source:HGNC Symbol;Acc:HGNC:22948]	0.0765976	0	0	2.84504	1.31858	2.35135	3.31249	2.20236	3.49801	0	0	0.37094	0.00299301	4.53698	0.0273083
ENSG00000270055	-0.560971	0.157317	AC127502.2				21.0643	20.5077	26.1733	9.14477	13.3968	9.51477	15.4132	16.17	13.0082	11.9139	9.96038	11.1282	0.00299301	0.43304	0.25123
ENSG00000152127	-0.0615504	0.875305	MGAT5	MGAT5	mannosyl (alpha-1,6-)-glycoprotein beta-1,6-N-acetyl-glucosaminyltransferase	mannosyl (alpha-1,6-)-glycoprotein beta-1,6-N-acetyl-glucosaminyltransferase [Source:HGNC Symbol;Acc:HGNC:7049]	68.1718	73.383	64.0867	116.494	152.903	123.309	77.4718	80.1545	91.7134	126.367	87.2504	96.6918	0.00302983	-0.315608	0.33267
ENSG00000169213	-2.9085	0.0335235	RAB3B	RAB3B	RAB3B, member RAS oncogene family	RAB3B, member RAS oncogene family [Source:HGNC Symbol;Acc:HGNC:9778]	3.2937	9.82146	10.0135	40.1354	38.2916	35.2703	5.40815	0.57957	7.05067	13.8337	7.17924	5.87322	0.0202078	-1.04604	0.394158
ENSG00000271646	-2.90075	0.0170428	AC099343.3				1.99154	2.84143	2.348	2.48941	4.90512	1.20302	0.473213	1.39097	0.710533	1.07282	1.29356	0.803704	0.745742	-0.287825	0.82116
ENSG00000152932	-1.08974	0.185263	RAB3C	RAB3C	RAB3C, member RAS oncogene family	RAB3C, member RAS oncogene family [Source:HGNC Symbol;Acc:HGNC:30269]	18.0004	21.5578	31.5599	114.564	94.7268	144.417	42.792	9.67881	35.8546	44.042	46.0506	43.8946	0.00305273	-0.602444	0.450022
ENSG00000099822	0.433382	0.142418	HCN2	HCN2	hyperpolarization activated cyclic nucleotide gated potassium and sodium channel 2	hyperpolarization activated cyclic nucleotide gated potassium and sodium channel 2 [Source:HGNC Symbol;Acc:HGNC:4846]	129.373	110.692	105.039	199.559	197.523	202.599	142.572	146.631	178.453	185.259	201.213	211.065	0.00305879	-0.353465	0.206906
ENSG00000053108	-0.949136	0.197396	FSTL4	FSTL4	follistatin like 4	follistatin like 4 [Source:HGNC Symbol;Acc:HGNC:21389]	8.96192	4.63277	6.97495	28.6536	20.6753	35.1062	7.63901	3.7672	10.7673	12.1398	11.1893	17.0633	0.00305879	-0.863391	0.220803
ENSG00000106689	1.44086	0.0308763	LHX2	LHX2	LIM homeobox 2	LIM homeobox 2 [Source:HGNC Symbol;Acc:HGNC:6594]	117.96	85.6753	78.52	35.9186	16.6669	34.3954	97.9551	127.737	90.4016	47.0346	80.3298	83.4616	0.00305879	0.584624	0.314152
ENSG00000101871	0.82751	0.130227	MID1	MID1	midline 1	midline 1 [Source:HGNC Symbol;Acc:HGNC:7095]	25.8134	14.8866	17.7481	6.60456	5.74901	8.36644	20.0102	15.6484	16.8888	9.31657	16.9456	14.6521	0.00305879	0.361519	0.493425
ENSG00000160014	-0.535472	0.250878	CALM3	CALM3	calmodulin 3	calmodulin 3 [Source:HGNC Symbol;Acc:HGNC:1449]	629.402	585.581	542.182	1538.15	1033.03	1707.14	680.345	528.278	844.987	756.223	883.111	886.3	0.00305879	-0.298467	0.515711
ENSG00000175426	-1.49901	0.0865198	PCSK1	PCSK1	proprotein convertase subtilisin/kexin type 1	proprotein convertase subtilisin/kexin type 1 [Source:HGNC Symbol;Acc:HGNC:8743]	12.945	12.5394	22.237	83.4206	67.0366	98.6474	30.2856	6.43322	21.152	27.8368	20.8909	24.0493	0.00305879	-0.333985	0.708471
ENSG00000243364	3.08071	0.00533167	EFNA4	EFNA4	ephrin A4	ephrin A4 [Source:HGNC Symbol;Acc:HGNC:3224]	1.60855	0.741242	0.483412	0.609651	0.369202	0.437461	1.82525	2.20236	2.02229	1.86331	1.81098	1.97835	0.150693	0.0986047	0.925687
ENSG00000270127	-1.16304	0.102769	AC027020.2				9.19171	8.0919	11.8781	2.28619	2.84813	2.62477	4.93494	1.91258	2.95144	4.17834	3.62196	2.53476	0.00305879	-0.0841611	0.924153
ENSG00000112312	0.39916	0.378277	GMNN	GMNN	geminin, DNA replication inhibitor	geminin, DNA replication inhibitor [Source:HGNC Symbol;Acc:HGNC:17493]	15.6259	12.1687	11.3947	6.45214	4.69415	5.46826	11.5599	16.3439	10.822	7.73558	7.5673	6.8624	0.00307084	0.804443	0.0823884
ENSG00000204396	-0.226341	0.781991	VWA7	VWA7	von Willebrand factor A domain containing 7	von Willebrand factor A domain containing 7 [Source:HGNC Symbol;Acc:HGNC:13939]	3.52349	4.20037	5.17942	17.3751	12.9748	23.8963	5.67856	2.37623	7.92517	11.0105	13.8411	12.612	0.00307084	-1.22646	0.0999706
ENSG00000146701	-0.40305	0.184491	MDH2	MDH2	malate dehydrogenase 2	malate dehydrogenase 2 [Source:HGNC Symbol;Acc:HGNC:6971]	80.504	77.4598	71.3379	153.124	112.501	139.878	81.3927	72.5041	90.183	88.3663	100.251	99.4738	0.00307084	-0.239041	0.413328
ENSG00000253626	-2.89398	0.0151531	EIF5AL1	EIF5AL1	eukaryotic translation initiation factor 5A-like 1	eukaryotic translation initiation factor 5A-like 1 [Source:HGNC Symbol;Acc:HGNC:17419]	5.82142	10.9333	8.49425	2.79424	1.89876	2.07794	3.78571	1.33301	2.35022	0.338784	0.970167	1.79288	0.0170885	1.26389	0.223297
ENSG00000164038	-0.391649	0.337371	SLC9B2	SLC9B2	solute carrier family 9 member B2	solute carrier family 9 member B2 [Source:HGNC Symbol;Acc:HGNC:25143]	19.9154	20.693	19.1293	40.8974	38.8717	49.4878	28.7984	17.8507	26.2351	32.975	22.1845	25.5949	0.00307084	-0.149211	0.731619
ENSG00000132819	1.24584	0.00851886	RBM38	RBM38	RNA binding motif protein 38	RNA binding motif protein 38 [Source:HGNC Symbol;Acc:HGNC:15818]	24.9708	23.2256	23.0657	13.3615	11.3398	8.63985	22.9846	31.5286	24.1035	19.6495	25.8064	26.2749	0.00307084	0.132995	0.754715
ENSG00000066923	-2.89017	0.0200181	STAG3	STAG3	stromal antigen 3	stromal antigen 3 [Source:HGNC Symbol;Acc:HGNC:11356]	3.1405	3.21205	4.07448	5.02962	5.16883	2.24199	1.21683	1.91258	1.20244	2.71028	0.517422	0.741881	0.757063	0.112407	0.939093
ENSG00000157856	-2.88911	0.0336876	DRC1	DRC1	dynein regulatory complex subunit 1	dynein regulatory complex subunit 1 [Source:HGNC Symbol;Acc:HGNC:24245]	2.60432	2.59435	1.31212	1.47332	1.00212	2.40603	0.743621	0.347742	0.0546564	1.12928	1.61695	1.051	0.633515	-1.75126	0.173937
ENSG00000176903	0.02436	0.945859	PNMA1	PNMA1	PNMA family member 1	PNMA family member 1 [Source:HGNC Symbol;Acc:HGNC:9158]	104.249	95.4967	104.693	189.551	148.261	204.349	129.39	108.611	129.208	162.391	148.888	145.841	0.00312064	-0.316012	0.282019
ENSG00000143194	-2.88623	0.00311865	MAEL	MAEL	maelstrom spermatogenic transposon silencer	maelstrom spermatogenic transposon silencer [Source:HGNC Symbol;Acc:HGNC:25929]	3.52349	3.76798	3.03859	2.28619	2.90088	2.73413	1.96045	2.43419	1.85832	0.846961	0.646778	0.247294	0.461363	1.82439	0.0431504
ENSG00000126950	-0.416132	0.406113	TMEM35A	TMEM35A	transmembrane protein 35A	transmembrane protein 35A [Source:HGNC Symbol;Acc:HGNC:25864]	17.1579	15.9985	17.61	40.491	37.2895	52.6594	25.7563	12.055	23.9941	28.0062	23.8014	28.5006	0.00312064	-0.378824	0.433002
ENSG00000278000	3.06456	0.00292273	AC139100.2				2.37452	2.2855	1.174	0.71126	0.896635	0.984287	3.38009	1.27505	2.73282	5.70287	6.14439	5.44046	0.0572405	-1.22783	0.109594
ENSG00000240764	-2.88139	0.00128	PCDHGC5	PCDHGC5	protocadherin gamma subfamily C, 5	protocadherin gamma subfamily C, 5 [Source:HGNC Symbol;Acc:HGNC:8718]	2.06813	2.77966	2.55518	24.2844	15.2428	24.99	2.09566	2.37623	2.78747	2.37149	4.46277	2.10199	0.000146337	-0.291756	0.664602
ENSG00000182109	-0.359325	0.306086					27.3453	22.9167	18.4387	12.7011	11.8672	10.9912	12.7768	11.7653	14.156	16.0923	15.8461	17.2487	0.00315504	-0.345581	0.303389
ENSG00000135541	-1.22494	0.0128725	AHI1	AHI1	Abelson helper integration site 1	Abelson helper integration site 1 [Source:HGNC Symbol;Acc:HGNC:21575]	30.4858	35.2708	36.8084	80.474	62.8172	85.6877	43.1976	22.4873	35.308	31.9587	32.8563	34.7447	0.00315586	0.0197959	0.974843
ENSG00000079335	1.32415	0.0223245	CDC14A	CDC14A	cell division cycle 14A	cell division cycle 14A [Source:HGNC Symbol;Acc:HGNC:1718]	7.58316	7.47419	7.32025	2.48941	1.9515	3.82778	10.9515	10.9539	8.69036	4.4042	5.69165	5.06952	0.00316365	1.01187	0.0644645
ENSG00000105854	-0.0127437	0.980104	PON2	PON2	paraoxonase 2	paraoxonase 2 [Source:HGNC Symbol;Acc:HGNC:9205]	289.079	216.443	228.516	113.802	125.265	87.9296	211.864	251.301	146.698	123.826	140.804	125.501	0.00316365	0.644473	0.128344
ENSG00000186951	0.719975	0.0484747	PPARA	PPARA	peroxisome proliferator activated receptor alpha	peroxisome proliferator activated receptor alpha [Source:HGNC Symbol;Acc:HGNC:9232]	37.303	38.1122	40.9519	19.6613	23.6817	17.7172	37.1134	53.842	37.4943	31.4505	29.5578	30.108	0.00316365	0.49545	0.137053
ENSG00000168913	0.442911	0.553752	ENHO	ENHO	energy homeostasis associated	energy homeostasis associated [Source:HGNC Symbol;Acc:HGNC:24838]	539.477	279.078	248.543	109.28	56.9627	96.7882	310.157	333.368	180.038	106.096	189.441	167.789	0.00316365	0.829878	0.234131
ENSG00000058866	0.0593446	0.869209	DGKG	DGKG	diacylglycerol kinase gamma	diacylglycerol kinase gamma [Source:HGNC Symbol;Acc:HGNC:2853]	41.4393	43.7333	37.8443	19.9661	23.7344	24.6619	29.4068	30.7172	40.6097	30.4341	28.0702	28.4388	0.00316365	0.212833	0.489491
ENSG00000089248	-0.180699	0.519867	ERP29	ERP29	endoplasmic reticulum protein 29	endoplasmic reticulum protein 29 [Source:HGNC Symbol;Acc:HGNC:13799]	38.9116	35.1472	36.1869	65.1819	59.5998	59.3306	36.7754	49.6111	41.2109	49.1237	44.1749	46.9858	0.00316365	-0.136511	0.625004
ENSG00000183864	1.38436	0.0178204	TOB2	TOB2	transducer of ERBB2, 2	transducer of ERBB2, 2 [Source:HGNC Symbol;Acc:HGNC:11980]	87.3212	120.514	118.16	45.5206	47.1524	29.2005	81.1899	154.745	100.896	119.986	89.2554	98.7319	0.00316365	0.129299	0.825736
ENSG00000174460	-0.604397	0.34489	ZCCHC12	ZCCHC12	zinc finger CCHC-type containing 12	zinc finger CCHC-type containing 12 [Source:HGNC Symbol;Acc:HGNC:27273]	2.91071	2.40904	3.24577	10.9229	6.11821	11.7568	3.5153	4.63656	4.09923	3.72663	3.42792	6.05869	0.00316365	-0.107279	0.889461
ENSG00000125354	-0.503356	0.165876	SEPT6	SEPT6	septin 6	septin 6 [Source:HGNC Symbol;Acc:HGNC:15848]	21.9069	20.5077	27.3473	43.7425	38.0279	55.5029	28.1224	24.0521	30.1703	25.3524	30.5926	26.0895	0.00316365	0.00577116	0.990599
ENSG00000138678	-0.631872	0.346909	GPAT3	GPAT3	glycerol-3-phosphate acyltransferase 3	glycerol-3-phosphate acyltransferase 3 [Source:HGNC Symbol;Acc:HGNC:28157]	2.52772	1.6678	1.86459	5.63928	5.95998	9.95224	4.39412	2.43419	3.44335	2.25856	2.84582	3.09117	0.00316551	0.32344	0.636285
ENSG00000164181	0.719418	0.102882	ELOVL7	ELOVL7	ELOVL fatty acid elongase 7	ELOVL fatty acid elongase 7 [Source:HGNC Symbol;Acc:HGNC:26292]	46.7245	46.6365	47.0982	16.105	26.0024	20.3966	67.6019	77.3725	46.2393	23.8843	29.299	22.4419	0.00321106	1.33805	0.012221
ENSG00000214402	0.447472	0.233948	LCNL1	LCNL1	lipocalin like 1	lipocalin like 1 [Source:HGNC Symbol;Acc:HGNC:34436]	74.6826	102.353	81.2823	46.3843	41.3507	39.973	63.343	94.7017	89.8551	50.7047	66.9415	63.8636	0.00321613	0.450238	0.210466
ENSG00000223704	-2.87677	0.0153832	LINC01422			long intergenic non-protein coding RNA 1422 [Source:HGNC Symbol;Acc:HGNC:50728]	0.765976	1.2354	1.72647	0.914477	1.52955	1.47643	0.270408	0.231828	0.273282	1.35514	0.517422	0.618234	0.93396	-1.66539	0.128491
ENSG00000100678	-1.0485	0.0399862	SLC8A3	SLC8A3	solute carrier family 8 member A3	solute carrier family 8 member A3 [Source:HGNC Symbol;Acc:HGNC:11070]	8.42573	8.21544	12.7759	25.0465	24.9475	21.3809	8.85585	6.20139	10.8766	12.0268	12.9356	14.1576	0.00322854	-0.591896	0.196523
ENSG00000183597	0.117423	0.758516	TANGO2	TANGO2	transport and golgi organization 2 homolog	transport and golgi organization 2 homolog [Source:HGNC Symbol;Acc:HGNC:25439]	28.1879	21.8049	18.3006	45.4698	37.9751	47.5192	25.9591	28.225	32.5752	39.299	36.737	35.6721	0.00322854	-0.364126	0.274318
ENSG00000259448	-2.85936	0.0441972	LINC02352			long intergenic non-protein coding RNA 2352 [Source:HGNC Symbol;Acc:HGNC:53274]	2.75751	7.90659	3.10765	4.67399	5.06335	2.46072	2.50127	0.289785	2.1316	2.48442	1.09952	1.11282	0.861163	0.0530232	0.978932
ENSG00000064763	-1.26727	0.0603195	FAR2	FAR2	fatty acyl-CoA reductase 2	fatty acyl-CoA reductase 2 [Source:HGNC Symbol;Acc:HGNC:25531]	5.36183	5.25047	9.04672	21.4902	18.1964	26.2477	10.2079	4.81043	10.7126	5.87226	8.08473	6.98604	0.00322854	0.297187	0.654078
ENSG00000135324	0.171499	0.767251	MRAP2	MRAP2	melanocortin 2 receptor accessory protein 2	melanocortin 2 receptor accessory protein 2 [Source:HGNC Symbol;Acc:HGNC:21232]	5.36183	8.64783	9.73731	22.3539	19.515	22.748	10.5459	6.89688	13.8281	17.3909	18.3685	19.598	0.00322865	-0.822678	0.116049
ENSG00000279026	3.01625	0.00324464	AC005225.4				3.82988	2.59435	1.31212	5.23284	2.16247	5.0308	10.0727	7.01279	9.18227	7.79204	11.2539	10.5718	0.237674	-0.17298	0.848673
ENSG00000054793	-1.08221	0.00997389	ATP9A	ATP9A	ATPase phospholipid transporting 9A (putative)	ATPase phospholipid transporting 9A (putative) [Source:HGNC Symbol;Acc:HGNC:13540]	168.132	218.234	193.434	368.788	390.511	372.553	160.081	146.225	208.733	231.446	179.352	190.972	0.00322865	-0.224501	0.52473
ENSG00000154518	-0.382866	0.215578	ATP5MC3	ATP5MC3	ATP synthase membrane subunit c locus 3	ATP synthase membrane subunit c locus 3 [Source:HGNC Symbol;Acc:HGNC:843]	65.4909	62.8203	65.1226	113.294	97.1003	133.644	75.7141	60.623	75.2618	72.1046	87.2504	81.8542	0.00322865	-0.1889	0.537306
ENSG00000198892	-0.350956	0.302722	SHISA4	SHISA4	shisa family member 4	shisa family member 4 [Source:HGNC Symbol;Acc:HGNC:27139]	152.736	128.606	104.693	72.0913	68.197	64.2521	88.6937	89.6594	86.685	62.2234	85.5687	85.8109	0.00325156	0.182302	0.59596
ENSG00000087085	1.10471	0.0281852	ACHE	ACHE	acetylcholinesterase (Cartwright blood group)	acetylcholinesterase (Cartwright blood group) [Source:HGNC Symbol;Acc:HGNC:108]	14.1706	11.8599	13.9499	28.5012	24.5783	41.5588	21.7678	15.9961	27.8747	40.4847	42.9461	40.4325	0.00325752	-0.915395	0.0621254
ENSG00000135631	-0.0113645	0.979993	RAB11FIP5	RAB11FIP5	RAB11 family interacting protein 5	RAB11 family interacting protein 5 [Source:HGNC Symbol;Acc:HGNC:24845]	46.3415	34.0972	35.5653	79.6103	60.0218	94.7103	52.0535	46.6553	52.1968	50.7047	64.2251	63.7399	0.00326743	-0.243463	0.512346
ENSG00000108107	0.374194	0.199106	RPL28	RPL28	ribosomal protein L28	ribosomal protein L28 [Source:HGNC Symbol;Acc:HGNC:10330]	240.057	254.308	195.989	137.578	142.829	121.778	196.383	205.573	191.079	192.599	205.287	208.963	0.00326743	-0.0332075	0.927688
ENSG00000165509	-2.85004	0.0379727	MAGEC3	MAGEC3	MAGE family member C3	MAGE family member C3 [Source:HGNC Symbol;Acc:HGNC:23798]	4.44266	7.10357	4.76507	2.08298	5.22158	2.13262	1.21683	0.057957	1.20244	3.55724	2.19905	2.84388	0.357388	-1.79691	0.165096
ENSG00000114573	-0.858532	0.120586	ATP6V1A	ATP6V1A	ATPase H+ transporting V1 subunit A	ATPase H+ transporting V1 subunit A [Source:HGNC Symbol;Acc:HGNC:851]	59.8993	75.0508	81.2133	171.109	184.443	246.345	106.473	47.0031	99.256	106.209	87.5091	90.2621	0.00327938	-0.168501	0.777786
ENSG00000160716	-1.47164	0.0287221	CHRNB2	CHRNB2	cholinergic receptor nicotinic beta 2 subunit	cholinergic receptor nicotinic beta 2 subunit [Source:HGNC Symbol;Acc:HGNC:1962]	18.843	15.1955	16.7813	52.9889	39.9794	67.0409	17.0357	8.3458	22.1358	17.5603	19.6621	24.4202	0.00328756	-0.374615	0.537655
ENSG00000072135	-0.0262753	0.949032	PTPN18	PTPN18	protein tyrosine phosphatase, non-receptor type 18	protein tyrosine phosphatase, non-receptor type 18 [Source:HGNC Symbol;Acc:HGNC:9649]	83.185	78.3864	58.7691	34.6485	37.0785	44.0195	51.3774	50.6544	48.5349	46.1876	55.1702	64.9764	0.00328756	-0.143553	0.691796
ENSG00000100084	0.855203	0.031431	HIRA	HIRA	histone cell cycle regulator	histone cell cycle regulator [Source:HGNC Symbol;Acc:HGNC:4916]	22.5963	21.9284	21.063	10.5673	10.074	12.577	25.5535	17.8507	19.3484	19.8754	24.3835	18.6088	0.0033177	-0.00333469	0.995369
ENSG00000131470	1.36026	0.00845134	PSMC3IP	PSMC3IP	PSMC3 interacting protein	PSMC3 interacting protein [Source:HGNC Symbol;Acc:HGNC:17928]	7.96615	8.7096	6.00813	3.45469	3.32282	3.22627	6.96299	8.63559	7.05067	8.97779	7.5673	9.21168	0.00331994	-0.185312	0.677956
ENSG00000183527	-1.07221	0.0421431	PSMG1	PSMG1	proteasome assembly chaperone 1	proteasome assembly chaperone 1 [Source:HGNC Symbol;Acc:HGNC:3043]	8.73212	4.94162	9.32295	18.696	16.4031	22.1465	9.39666	8.11397	10.3847	7.62265	8.08473	6.67693	0.00332657	0.317556	0.514038
ENSG00000138685	1.29332	0.0196673	FGF2	FGF2	fibroblast growth factor 2	fibroblast growth factor 2 [Source:HGNC Symbol;Acc:HGNC:3676]	29.5667	32.4294	29.2119	13.4123	7.17308	15.4752	40.8315	39.4107	28.9679	27.4415	24.7716	21.6382	0.00334229	0.5635	0.231161
ENSG00000170921	0.250444	0.484226	TANC2	TANC2	tetratricopeptide repeat, ankyrin repeat and coiled-coil containing 2	tetratricopeptide repeat, ankyrin repeat and coiled-coil containing 2 [Source:HGNC Symbol;Acc:HGNC:30212]	46.1117	51.2693	55.7996	97.9507	92.0369	104.225	65.9794	47.4667	80.0169	95.2549	90.743	91.1277	0.00335266	-0.518357	0.131381
ENSG00000243927	3.01178	7.01629e-05	MRPS6	MRPS6	mitochondrial ribosomal protein S6	mitochondrial ribosomal protein S6 [Source:HGNC Symbol;Acc:HGNC:14051]	32.0178	18.7781	24.0325	16.5114	14.5044	21.5449	52.4591	58.0149	45.9113	64.8207	65.2599	72.5807	0.0894256	-0.373999	0.33505
ENSG00000076604	0.2449	0.612447	TRAF4	TRAF4	TNF receptor associated factor 4	TNF receptor associated factor 4 [Source:HGNC Symbol;Acc:HGNC:12034]	48.4097	43.2391	46.0623	19.7629	26.3189	12.0849	32.4489	40.7437	33.723	27.3851	32.921	28.5006	0.00335687	0.26815	0.561054
ENSG00000055130	-0.0515673	0.844801	CUL1	CUL1	cullin 1	cullin 1 [Source:HGNC Symbol;Acc:HGNC:2551]	45.2692	46.3894	46.6148	72.0405	67.1949	72.8372	49.0114	56.566	56.0228	57.4804	57.4339	60.1542	0.00335687	-0.115251	0.625108
ENSG00000030419	1.00435	0.177911	IKZF2	IKZF2	IKAROS family zinc finger 2	IKAROS family zinc finger 2 [Source:HGNC Symbol;Acc:HGNC:13177]	9.4981	16.3691	17.4028	3.25147	3.63928	3.60905	12.2359	7.47645	9.83815	16.9957	6.33842	7.54245	0.00335687	-0.0674625	0.943
ENSG00000170638	1.37785	0.000917548	TRABD	TRABD	TraB domain containing	TraB domain containing [Source:HGNC Symbol;Acc:HGNC:28805]	35.2349	31.6881	26.933	20.1185	18.5656	15.6939	29.8124	33.2093	30.9902	46.1876	49.5432	45.3784	0.00339303	-0.585572	0.0621649
ENSG00000168309	1.19298	0.0597948	FAM107A	FAM107A	family with sequence similarity 107 member A	family with sequence similarity 107 member A [Source:HGNC Symbol;Acc:HGNC:30827]	2927.87	1864.6	1654.24	848.584	538.772	685.993	2347.14	3256.66	1784.53	1103.82	1545.73	1486.54	0.00339303	0.83698	0.15565
ENSG00000236939	-2.8279	0.020971	BAALC-AS2			BAALC antisense RNA 2 [Source:HGNC Symbol;Acc:HGNC:28595]	1.83834	1.11186	1.72647	2.08298	0.896635	1.2577	0.811223	0.173871	0.437251	0.508177	0.646778	0.803704	0.871617	-0.474162	0.698257
ENSG00000062716	-0.739964	0.0272069	VMP1	VMP1	vacuole membrane protein 1	vacuole membrane protein 1 [Source:HGNC Symbol;Acc:HGNC:29559]	25.124	34.2825	29.8335	45.8255	55.0639	55.5029	32.5841	39.8164	33.9416	26.7075	25.7418	26.1513	0.00340311	0.436131	0.141649
ENSG00000111641	1.37199	0.00157461	NOP2	NOP2	NOP2 nucleolar protein	NOP2 nucleolar protein [Source:HGNC Symbol;Acc:HGNC:7867]	37.3796	34.7149	30.0406	18.8992	16.6141	20.9434	36.9106	32.1082	36.9477	39.5248	53.9413	47.4185	0.00340521	-0.410614	0.180088
ENSG00000186312	0.901728	0.0448897	CA5BP1			carbonic anhydrase 5B pseudogene 1 [Source:HGNC Symbol;Acc:HGNC:29544]	27.6517	26.9936	16.7123	12.8535	9.65201	10.1163	20.889	19.1838	19.5123	21.6822	28.0702	23.3074	0.00340521	-0.293896	0.472236
ENSG00000105655	2.96687	0.0095694	ISYNA1	ISYNA1	inositol-3-phosphate synthase 1	inositol-3-phosphate synthase 1 [Source:HGNC Symbol;Acc:HGNC:29821]	44.6564	26.0053	20.8558	16.9686	12.6056	17.7718	53.3379	192.475	50.5025	26.2558	45.5979	42.4108	0.168171	1.3756	0.141531
ENSG00000228253	0.375694	0.585327	MT-ATP8	ATP8	ATP synthase F0 subunit 8	mitochondrially encoded ATP synthase membrane subunit 8 [Source:HGNC Symbol;Acc:HGNC:7415]	4579.46	3131.93	3380.85	1095.9	853.491	1228.23	3500.9	2965.83	2115.15	970.617	2267.54	2090.74	0.00341539	0.687457	0.281079
ENSG00000111275	0.254604	0.566419	ALDH2	ALDH2	aldehyde dehydrogenase 2 family (mitochondrial)	aldehyde dehydrogenase 2 family (mitochondrial) [Source:HGNC Symbol;Acc:HGNC:404]	323.855	227.191	234.938	138.696	92.0369	124.075	194.693	280.164	195.56	153.3	175.083	167.85	0.00341539	0.434089	0.289633
ENSG00000147571	-2.82123	0.0217673	CRH	CRH	corticotropin releasing hormone	corticotropin releasing hormone [Source:HGNC Symbol;Acc:HGNC:2355]	0.536183	0.308851	1.174	3.96273	3.11185	6.99937	0.608417	0.231828	0.546564	0.903425	1.1642	0.803704	0.00364614	-1.0441	0.336819
ENSG00000170027	-0.443255	0.432576	YWHAG	YWHAG	tyrosine 3-monooxygenase/tryptophan 5-monooxygenase activation protein gamma	tyrosine 3-monooxygenase/tryptophan 5-monooxygenase activation protein gamma [Source:HGNC Symbol;Acc:HGNC:12852]	307.539	328.185	422.502	939.727	840.463	1229.81	524.05	249.447	540.442	631.042	559.528	592.392	0.00341539	-0.440395	0.415238
ENSG00000128654	-0.774709	0.0295101	MTX2	MTX2	metaxin 2	metaxin 2 [Source:HGNC Symbol;Acc:HGNC:7506]	21.7537	25.0169	24.654	43.7933	42.9857	43.0352	25.7563	18.0246	25.4152	28.5708	26.7766	22.9983	0.00341539	-0.179639	0.583056
ENSG00000104825	0.497084	0.136773	NFKBIB	NFKBIB	NFKB inhibitor beta	NFKB inhibitor beta [Source:HGNC Symbol;Acc:HGNC:7798]	33.3965	41.3243	32.0433	17.4259	22.8378	17.7718	29.3392	38.0777	31.4274	29.7566	29.4931	29.2425	0.00341539	0.159846	0.635456
ENSG00000129219	-0.682917	0.0886905	PLD2	PLD2	phospholipase D2	phospholipase D2 [Source:HGNC Symbol;Acc:HGNC:9068]	54.3077	46.8218	36.8084	27.3327	22.1521	17.8265	24.8775	31.4706	24.0488	24.3925	23.6074	23.9256	0.00341539	0.160667	0.694515
ENSG00000185420	-0.693621	0.153713	SMYD3	SMYD3	SET and MYND domain containing 3	SET and MYND domain containing 3 [Source:HGNC Symbol;Acc:HGNC:15513]	5.82142	4.63277	5.59377	12.9551	10.1267	16.022	5.94897	8.22989	6.50411	5.42055	5.88568	7.41881	0.00341539	0.14467	0.785733
ENSG00000087250	1.33416	0.0235588	MT3	MT3	metallothionein 3	metallothionein 3 [Source:HGNC Symbol;Acc:HGNC:7408]	903.315	534.806	520.497	281.049	193.198	254.11	540.004	749.789	586.19	486.72	712.361	718.202	0.00341539	-0.0313869	0.966943
ENSG00000137267	-0.934015	0.0408736	TUBB2A	TUBB2A	tubulin beta 2A class IIa	tubulin beta 2A class IIa [Source:HGNC Symbol;Acc:HGNC:12412]	53.6183	44.0422	48.6175	120.355	80.7499	119.7	57.1236	36.397	62.6362	52.7939	49.6726	54.7755	0.00341539	-0.0100895	0.988252
ENSG00000248905	-0.473573	0.546786	FMN1	FMN1	formin 1	formin 1 [Source:HGNC Symbol;Acc:HGNC:3768]	9.11511	8.52429	9.66825	32.1591	34.1249	49.1597	21.9706	5.7957	19.9496	12.8173	17.1396	17.6815	0.00341539	0.00147429	0.998879
ENSG00000189223	-0.172271	0.640346	PAX8-AS1			PAX8 antisense RNA 1 [Source:HGNC Symbol;Acc:HGNC:49271]	51.397	41.2625	39.2255	23.5732	25.8969	19.9045	26.1619	25.4431	20.8241	31.5069	38.2893	42.349	0.00342152	-0.630863	0.0798265
ENSG00000100554	-0.613747	0.0654564	ATP6V1D	ATP6V1D	ATPase H+ transporting V1 subunit D	ATPase H+ transporting V1 subunit D [Source:HGNC Symbol;Acc:HGNC:13527]	52.0863	56.3962	70.0257	104.809	98.5771	117.732	64.8978	50.5385	66.5715	73.5727	64.4838	67.7584	0.00342152	-0.177484	0.580666
ENSG00000131748	0.206874	0.609266	STARD3	STARD3	StAR related lipid transfer domain containing 3	StAR related lipid transfer domain containing 3 [Source:HGNC Symbol;Acc:HGNC:17579]	112.522	91.9141	71.2688	44.0473	52.585	38.2778	56.6504	80.6761	65.0957	72.274	70.8222	68.9331	0.00342152	-0.0666647	0.885895
ENSG00000006468	-0.524344	0.182719	ETV1	ETV1	ETS variant 1	ETS variant 1 [Source:HGNC Symbol;Acc:HGNC:3490]	18.46	15.319	16.9194	34.8009	27.321	42.0509	27.176	27.0659	20.6601	14.7371	19.1446	15.1467	0.00342795	0.61119	0.115948
ENSG00000225449	-2.82087	0.0174674	RAB6C-AS1			RAB6C antisense RNA 1 [Source:HGNC Symbol;Acc:HGNC:49278]	9.65129	16.8633	17.541	10.0084	16.9306	5.46826	4.66453	1.85462	7.92517	6.49337	2.9105	4.51311	0.556465	0.0526239	0.973468
ENSG00000121742	0.202984	0.833977	GJB6	GJB6	gap junction protein beta 6	gap junction protein beta 6 [Source:HGNC Symbol;Acc:HGNC:4288]	163.153	84.2546	80.4536	31.4987	10.9178	20.9981	85.3136	102.178	54.3284	17.9556	41.9759	39.1342	0.0034305	1.28816	0.129791
ENSG00000278540	-0.520367	0.0776211	ACACA	ACACA	acetyl-CoA carboxylase alpha	acetyl-CoA carboxylase alpha [Source:HGNC Symbol;Acc:HGNC:84]	75.6784	79.3747	76.241	129.551	123.947	136.707	71.2524	71.0552	89.9097	102.426	83.0463	85.4399	0.0034305	-0.222261	0.420775
ENSG00000213199	-0.148465	0.800842	ASIC3	ASIC3	acid sensing ion channel subunit 3	acid sensing ion channel subunit 3 [Source:HGNC Symbol;Acc:HGNC:101]	56.6822	72.3947	47.2363	23.37	23.6817	18.8655	34.7474	16.8075	37.9315	41.3882	36.1549	39.6906	0.0034305	-0.389973	0.44984
ENSG00000168404	2.95494	0.00145569	MLKL	MLKL	mixed lineage kinase domain like pseudokinase	mixed lineage kinase domain like pseudokinase [Source:HGNC Symbol;Acc:HGNC:26617]	4.44266	3.89152	2.96953	4.11515	4.43043	3.28096	7.84182	17.561	7.59723	9.82475	12.6122	9.02621	0.907882	0.0700849	0.933116
ENSG00000185043	0.482697	0.28385	CIB1	CIB1	calcium and integrin binding 1	calcium and integrin binding 1 [Source:HGNC Symbol;Acc:HGNC:16920]	48.2565	37.4945	38.9492	16.1558	20.5171	17.4984	26.0267	51.118	32.9031	26.1993	29.0403	30.4789	0.0034338	0.361285	0.403372
ENSG00000213023	0.0310541	0.960624	SYT3	SYT3	synaptotagmin 3	synaptotagmin 3 [Source:HGNC Symbol;Acc:HGNC:11511]	12.179	13.7748	10.7732	31.1938	23.4707	41.5041	15.616	13.0403	23.7755	19.2542	23.478	26.0895	0.00345293	-0.390724	0.436215
ENSG00000139800	1.58622	0.0736574	ZIC5	ZIC5	Zic family member 5	Zic family member 5 [Source:HGNC Symbol;Acc:HGNC:20322]	19.0728	7.78305	12.7068	1.87976	1.89876	3.93715	14.8048	21.0963	9.12761	4.68652	8.79618	6.8624	0.00346948	1.14698	0.161116
ENSG00000138442	-0.587563	0.114046	WDR12	WDR12	WD repeat domain 12	WD repeat domain 12 [Source:HGNC Symbol;Acc:HGNC:14098]	12.4854	13.9601	16.5051	31.8035	22.9433	29.0912	15.0752	12.6926	16.2329	20.0447	17.7217	16.6923	0.00346948	-0.307747	0.38038
ENSG00000102125	0.850377	0.0143834	TAZ	TAZ	tafazzin	tafazzin [Source:HGNC Symbol;Acc:HGNC:11577]	86.0191	81.9073	67.4015	48.2133	48.3128	38.3872	78.7562	65.8971	75.0978	94.295	86.4742	79.7522	0.00346948	-0.245671	0.399209
ENSG00000077420	-2.81406	0.0459917	APBB1IP	APBB1IP	amyloid beta precursor protein binding family B member 1 interacting protein	amyloid beta precursor protein binding family B member 1 interacting protein [Source:HGNC Symbol;Acc:HGNC:17379]	6.3576	1.60603	4.83412	11.9898	16.7723	8.53049	1.28444	7.9401	2.18625	2.76674	1.03484	2.04017	0.094571	0.961782	0.463701
ENSG00000085117	0.140487	0.763372	CD82	CD82	CD82 molecule	CD82 molecule [Source:HGNC Symbol;Acc:HGNC:6210]	67.1761	80.1777	62.3602	32.3115	41.1397	22.3105	29.4068	42.4245	38.9153	66.5147	67.0709	66.2747	0.00347578	-0.850922	0.0638416
ENSG00000123545	0.274584	0.519909	NDUFAF4	NDUFAF4	NADH:ubiquinone oxidoreductase complex assembly factor 4	NADH:ubiquinone oxidoreductase complex assembly factor 4 [Source:HGNC Symbol;Acc:HGNC:21034]	12.7152	16.7397	17.1957	35.3598	29.2197	36.0905	31.6377	18.1985	25.3606	28.0626	23.478	24.1111	0.00347628	-0.010011	0.98812
ENSG00000143819	0.9533	0.0205895	EPHX1	EPHX1	epoxide hydrolase 1	epoxide hydrolase 1 [Source:HGNC Symbol;Acc:HGNC:3401]	180.617	149.607	129.485	83.6238	77.849	72.3998	139.801	200.125	132.815	138.168	151.346	150.849	0.00351397	0.102416	0.803885
ENSG00000137642	-1.12955	0.0317207	SORL1	SORL1	sortilin related receptor 1	sortilin related receptor 1 [Source:HGNC Symbol;Acc:HGNC:11185]	118.65	139.601	162.979	312.192	335.869	377.146	136.421	100.845	143.692	242.287	130.132	145.656	0.00352473	-0.443678	0.336324
ENSG00000149575	-0.627517	0.27626	SCN2B	SCN2B	sodium voltage-gated channel beta subunit 2	sodium voltage-gated channel beta subunit 2 [Source:HGNC Symbol;Acc:HGNC:10589]	46.8777	50.0339	58.4238	159.983	114.4	177.609	62.0585	28.1671	72.9116	100.224	88.2205	90.1385	0.00353095	-0.772051	0.168331
ENSG00000197217	-0.503011	0.175188	ENTPD4	ENTPD4	ectonucleoside triphosphate diphosphohydrolase 4	ectonucleoside triphosphate diphosphohydrolase 4 [Source:HGNC Symbol;Acc:HGNC:14573]	48.0267	39.3476	51.3108	81.3885	80.3279	110.623	56.5152	39.8164	57.1706	59.739	59.3742	54.4664	0.00353554	-0.177474	0.639346
ENSG00000257800	-2.81076	0.0231926	FNBP1P1			formin binding protein 1 pseudogene 1 [Source:HGNC Symbol;Acc:HGNC:44528]	2.68091	4.01506	2.14083	3.70871	5.06335	1.74984	1.01403	1.73871	1.42107	1.97624	0.711456	0.432764	0.764306	0.408841	0.740742
ENSG00000135744	-0.230334	0.62936	AGT	AGT	angiotensinogen	angiotensinogen [Source:HGNC Symbol;Acc:HGNC:333]	332.51	293.964	232.798	164.047	93.5665	115.708	162.515	224.467	156.973	175.49	160.53	166.676	0.00353554	0.113803	0.825736
ENSG00000137965	-2.80677	7.49476e-05	IFI44	IFI44	interferon induced protein 44	interferon induced protein 44 [Source:HGNC Symbol;Acc:HGNC:16938]	14.1706	13.713	14.2952	26.4182	27.1628	26.3023	9.05865	13.1562	8.19845	4.79945	5.95036	5.06952	0.0054502	0.943402	0.0392707
ENSG00000165678	-0.864217	0.0164636	GHITM	GHITM	growth hormone inducible transmembrane protein	growth hormone inducible transmembrane protein [Source:HGNC Symbol;Acc:HGNC:17281]	142.088	132.929	154.416	250.77	224.422	292.388	167.382	124.665	152.546	142.967	133.495	130.818	0.00353919	0.126363	0.706967
ENSG00000069329	-0.54314	0.0970052	VPS35	VPS35	VPS35, retromer complex component	VPS35, retromer complex component [Source:HGNC Symbol;Acc:HGNC:13487]	64.2654	64.8587	80.3155	120.305	114.295	139.987	81.1223	63.5208	83.2416	86.1077	72.1158	78.0211	0.00354092	-0.0521238	0.893195
ENSG00000132341	0.375343	0.172172	RAN	RAN	RAN, member RAS oncogene family	RAN, member RAS oncogene family [Source:HGNC Symbol;Acc:HGNC:9846]	60.8185	71.9005	62.9127	112.023	93.5137	116.474	93.4934	88.79	88.27	109.202	99.1511	93.7242	0.00355129	-0.159094	0.560312
ENSG00000205464	0.281688	0.416839	ATP6AP1L	ATP6AP1L	ATPase H+ transporting accessory protein 1 like	ATPase H+ transporting accessory protein 1 like [Source:HGNC Symbol;Acc:HGNC:28091]	13.9408	16.925	17.0576	7.97627	9.81024	7.76493	12.1007	11.4175	13.1175	12.7044	14.2291	13.7248	0.00355129	-0.149763	0.674579
ENSG00000261353	0.375684	0.64791					4.28946	3.27382	6.14624	1.1685	0.791148	1.20302	3.5153	1.62279	1.63969	2.93613	2.39308	3.02935	0.00357813	-0.31057	0.703189
ENSG00000176783	0.412502	0.166895	RUFY1	RUFY1	RUN and FYVE domain containing 1	RUN and FYVE domain containing 1 [Source:HGNC Symbol;Acc:HGNC:19760]	35.9243	43.3627	35.9106	24.8941	20.7281	21.4903	34.0038	38.6573	29.4051	34.1043	33.6325	33.1373	0.00357813	0.0167768	0.968877
ENSG00000248587	-2.79942	0.019779	GDNF-AS1			GDNF antisense RNA 1 (head to head) [Source:HGNC Symbol;Acc:HGNC:43592]	4.36606	1.91488	4.48883	2.59102	3.74477	1.96857	1.14923	0.57957	1.63969	1.80685	0.517422	1.42194	0.629419	-0.157457	0.908013
ENSG00000088881	0.190328	0.593942	EBF4	EBF4	early B cell factor 4	early B cell factor 4 [Source:HGNC Symbol;Acc:HGNC:29278]	39.5243	44.9687	34.4604	22.1507	24.3674	17.225	27.3788	36.6867	31.646	30.7729	30.0752	29.5516	0.00358995	0.0827661	0.83422
ENSG00000174238	-0.593504	0.0889245	PITPNA	PITPNA	phosphatidylinositol transfer protein alpha	phosphatidylinositol transfer protein alpha [Source:HGNC Symbol;Acc:HGNC:9001]	95.747	79.9924	72.0284	143.776	131.331	183.734	87.6121	100.034	88.1061	80.4048	94.3002	98.4846	0.00359058	0.0135864	0.978095
ENSG00000016391	1.06238	0.0780804	CHDH	CHDH	choline dehydrogenase	choline dehydrogenase [Source:HGNC Symbol;Acc:HGNC:24288]	87.6276	49.9721	47.9269	30.4826	15.1373	17.4984	58.9488	76.2134	50.1199	41.2188	45.5332	45.2547	0.00359638	0.489123	0.380085
ENSG00000111669	0.136582	0.71434	TPI1	TPI1	triosephosphate isomerase 1	triosephosphate isomerase 1 [Source:HGNC Symbol;Acc:HGNC:12009]	185.136	179.69	184.111	374.529	269.254	387.262	241.271	216.933	256.612	255.218	292.538	322.656	0.00359638	-0.284094	0.393404
ENSG00000142512	-2.79683	0.0102147	SIGLEC10	SIGLEC10	sialic acid binding Ig like lectin 10	sialic acid binding Ig like lectin 10 [Source:HGNC Symbol;Acc:HGNC:15620]	4.13627	2.59435	3.03859	6.29973	7.91148	4.59334	0.811223	2.72398	1.31175	2.76674	1.35823	1.23647	0.137954	-0.143625	0.901672
ENSG00000179841	0.330022	0.529044	AKAP5	AKAP5	A-kinase anchoring protein 5	A-kinase anchoring protein 5 [Source:HGNC Symbol;Acc:HGNC:375]	7.58316	6.73295	6.69871	18.442	12.7111	22.748	13.588	9.21516	10.822	10.7846	14.2291	17.3724	0.00359638	-0.334553	0.504802
ENSG00000067955	0.756662	0.175381	CBFB	CBFB	core-binding factor beta subunit	core-binding factor beta subunit [Source:HGNC Symbol;Acc:HGNC:1539]	27.4985	35.3943	42.195	11.3802	18.2492	8.09303	34.2066	28.9205	27.1642	30.9423	21.4084	21.8855	0.00359638	0.281128	0.617231
ENSG00000105983	-0.346106	0.23109	LMBR1	LMBR1	limb development membrane protein 1	limb development membrane protein 1 [Source:HGNC Symbol;Acc:HGNC:13243]	33.2433	31.9352	35.3582	56.7992	49.5259	63.3771	43.3328	36.7447	39.7352	38.0003	32.5976	41.4217	0.00360524	0.0966278	0.755642
ENSG00000270074	-2.77602	0.0307619	AC087203.3				4.28946	4.69454	3.522	2.89584	3.48105	2.57008	1.28444	0.173871	1.09313	2.8232	0.711456	2.84388	0.559358	-1.32963	0.254238
ENSG00000205189	0.777992	0.0762837	ZBTB10	ZBTB10	zinc finger and BTB domain containing 10	zinc finger and BTB domain containing 10 [Source:HGNC Symbol;Acc:HGNC:30953]	18.1536	21.4343	25.3446	7.1126	12.2892	10.4991	22.5114	19.9372	21.0427	15.8664	19.7914	16.816	0.00361798	0.275024	0.509531
ENSG00000164742	-0.913702	0.0365456	ADCY1	ADCY1	adenylate cyclase 1	adenylate cyclase 1 [Source:HGNC Symbol;Acc:HGNC:232]	142.854	139.601	147.095	303.708	216.353	376.873	159.135	112.784	147.791	153.243	164.152	169.891	0.00361798	-0.215422	0.59674
ENSG00000169035	-2.77564	0.0147551	KLK7	KLK7	kallikrein related peptidase 7	kallikrein related peptidase 7 [Source:HGNC Symbol;Acc:HGNC:6368]	2.98731	2.40904	1.58836	12.0406	5.95998	8.25707	1.62245	0.869354	3.77129	1.12928	1.81098	1.29829	0.0141483	0.572533	0.574231
ENSG00000188277	2.93508	0.00774833	C15orf62	C15orf62	chromosome 15 open reading frame 62	chromosome 15 open reading frame 62 [Source:HGNC Symbol;Acc:HGNC:34489]	2.60432	1.17363	0.966825	1.37172	1.00212	0.874922	3.5829	2.08645	2.29557	2.8232	5.56229	6.49146	0.441847	-0.902049	0.28431
ENSG00000186815	0.221522	0.458605	TPCN1	TPCN1	two pore segment channel 1	two pore segment channel 1 [Source:HGNC Symbol;Acc:HGNC:18182]	193.409	172.462	160.217	107.502	98.7353	102.585	113.03	148.486	126.42	176.733	156.779	154.744	0.00364614	-0.331747	0.238858
ENSG00000148606	-0.490238	0.138298	POLR3A	POLR3A	RNA polymerase III subunit A	RNA polymerase III subunit A [Source:HGNC Symbol;Acc:HGNC:30074]	24.2814	28.229	25.4137	45.673	39.5047	55.7216	26.2971	22.893	29.6784	29.7566	35.1847	34.1883	0.00364614	-0.329365	0.292195
ENSG00000124160	1.37758	0.000846581	NCOA5	NCOA5	nuclear receptor coactivator 5	nuclear receptor coactivator 5 [Source:HGNC Symbol;Acc:HGNC:15909]	47.4905	38.7299	37.9824	25.5037	25.7387	22.2011	47.4565	47.5247	44.8729	48.4462	60.3444	60.7106	0.00364614	-0.277207	0.313769
ENSG00000159147	0.431457	0.341708	DONSON	DONSON	downstream neighbor of SON	downstream neighbor of SON [Source:HGNC Symbol;Acc:HGNC:2993]	17.3876	25.9435	31.3527	11.2277	12.1837	9.24136	19.1313	13.0983	17.2168	20.5529	22.6372	23.4311	0.00364614	-0.430502	0.318881
ENSG00000275765	-2.76304	0.01993	AC091982.3				1.22556	2.53258	1.86459	2.13378	2.95362	1.20302	0.946426	1.27505	0.765189	1.01635	0.388067	0.309117	0.846748	0.77781	0.474319
ENSG00000124181	1.24082	0.00309431	PLCG1	PLCG1	phospholipase C gamma 1	phospholipase C gamma 1 [Source:HGNC Symbol;Acc:HGNC:9065]	287.394	234.294	204.345	137.883	135.603	126.645	219.977	275.296	252.512	280.909	322.16	315.052	0.00364614	-0.295996	0.345449
ENSG00000113369	1.20072	0.0195538	ARRDC3	ARRDC3	arrestin domain containing 3	arrestin domain containing 3 [Source:HGNC Symbol;Acc:HGNC:29263]	32.171	39.1623	43.5762	12.7011	20.4644	16.5688	51.8507	43.6416	36.2372	42.8562	28.3289	28.5624	0.00364614	0.399901	0.359058
ENSG00000134321	-2.76204	0.00237149	RSAD2	RSAD2	radical S-adenosyl methionine domain containing 2	radical S-adenosyl methionine domain containing 2 [Source:HGNC Symbol;Acc:HGNC:30908]	5.43843	3.76798	3.79824	9.90683	10.074	15.7486	3.85331	3.82516	2.24091	1.4116	2.58711	2.9057	0.00920301	0.522097	0.448638
ENSG00000137055	-0.540464	0.0856228	PLAA	PLAA	phospholipase A2 activating protein	phospholipase A2 activating protein [Source:HGNC Symbol;Acc:HGNC:9043]	14.094	14.0218	14.2261	24.3861	25.1585	23.8416	16.6977	14.9529	18.4192	12.3656	15.7814	14.5285	0.00364614	0.231186	0.435651
ENSG00000146267	-0.384582	0.466449	FAXC	FAXC	failed axon connections homolog	failed axon connections homolog [Source:HGNC Symbol;Acc:HGNC:20742]	18.2302	19.3958	15.8145	45.2666	36.3928	56.3778	29.0012	12.9824	24.814	28.7967	26.1298	29.737	0.00364614	-0.343144	0.502058
ENSG00000133661	-2.76032	0.0194194	SFTPD	SFTPD	surfactant protein D	surfactant protein D [Source:HGNC Symbol;Acc:HGNC:10803]	1.68515	1.91488	1.79553	3.20067	1.47681	2.40603	1.21683	1.27505	0.60122	0.621105	0.194033	0.989174	0.597392	0.757899	0.481838
ENSG00000164332	-1.29016	0.00414987	UBLCP1	UBLCP1	ubiquitin like domain containing CTD phosphatase 1	ubiquitin like domain containing CTD phosphatase 1 [Source:HGNC Symbol;Acc:HGNC:28110]	20.2218	25.2022	22.9966	36.5283	42.933	51.4563	24.2015	17.9667	19.1297	21.7951	20.5029	17.496	0.00364614	0.0346239	0.940573
ENSG00000163590	-0.167431	0.614954	PPM1L	PPM1L	protein phosphatase, Mg2+/Mn2+ dependent 1L	protein phosphatase, Mg2+/Mn2+ dependent 1L [Source:HGNC Symbol;Acc:HGNC:16381]	37.9158	38.6681	44.543	66.7568	59.9163	88.4218	55.5688	48.1043	48.4255	48.672	53.6826	50.2006	0.00365541	-0.00448251	0.991293
ENSG00000141858	1.21356	0.00119622	SAMD1	SAMD1	sterile alpha motif domain containing 1	sterile alpha motif domain containing 1 [Source:HGNC Symbol;Acc:HGNC:17958]	64.5718	63.0674	62.0149	44.4029	37.2367	34.8328	68.5483	77.8941	76.2456	68.9426	80.4592	80.6795	0.00367974	-0.0468815	0.884489
ENSG00000198938	0.0161627	0.984958	MT-CO3	COX3	cytochrome c oxidase III	mitochondrially encoded cytochrome c oxidase III [Source:HGNC Symbol;Acc:HGNC:7422]	30793.1	19984.8	23361.3	7099.85	5026.01	7536.9	24071.9	18269.1	14578.4	5019.15	10337.5	10543.3	0.0036801	1.13597	0.112709
ENSG00000158470	0.367774	0.179014	B4GALT5	B4GALT5	beta-1,4-galactosyltransferase 5	beta-1,4-galactosyltransferase 5 [Source:HGNC Symbol;Acc:HGNC:928]	31.2518	30.0821	33.0792	49.9406	47.2579	57.198	47.1861	50.9442	40.6097	46.1876	41.7819	47.604	0.0036801	0.0330657	0.923392
ENSG00000160087	0.717672	0.0221983	UBE2J2	UBE2J2	ubiquitin conjugating enzyme E2 J2	ubiquitin conjugating enzyme E2 J2 [Source:HGNC Symbol;Acc:HGNC:19268]	53.5417	43.548	44.6121	30.2285	26.5826	28.2162	43.6032	43.4677	43.2878	43.0821	55.8169	53.1063	0.00368053	-0.221359	0.41585
ENSG00000196196	0.209503	0.864228	HRCT1	HRCT1	histidine rich carboxyl terminus 1	histidine rich carboxyl terminus 1 [Source:HGNC Symbol;Acc:HGNC:33872]	5.89801	4.57099	3.66012	0.457239	0.580175	0.710874	1.01403	3.99903	1.31175	0.734033	2.06969	1.73105	0.00370602	0.489343	0.66003
ENSG00000277196	0.44624	0.571164	AC007325.2	LOC102724788	proline dehydrogenase 1, mitochondrial		21.6005	14.3925	11.0494	3.40389	2.79539	5.24953	10.6135	14.2574	6.50411	4.96884	10.2191	8.22251	0.00370829	0.423463	0.576973
ENSG00000236833	2.30278	0.123843	AC024560.1				3.2171	2.2855	1.10494	0	0.15823	0.273413	6.82779	3.53537	5.08304	0.112928	0.388067	0.432764	0.00370975	4.03234	0.0153578
ENSG00000170396	-1.40109	0.0733344	ZNF804A	ZNF804A	zinc finger protein 804A	zinc finger protein 804A [Source:HGNC Symbol;Acc:HGNC:21711]	1.83834	1.6678	1.38118	3.91193	5.48529	9.73351	1.89285	1.56484	1.63969	2.76674	1.61695	2.53476	0.00370975	-0.44374	0.559527
ENSG00000259158	2.92694	0.00239904	ADAM20P1			ADAM metallopeptidase domain 20 pseudogene 1 [Source:HGNC Symbol;Acc:HGNC:20102]	0.995768	1.29717	1.86459	0.965281	1.63504	1.2577	4.12372	2.02849	2.78747	4.46066	4.26874	5.06952	0.857487	-0.629042	0.350763
ENSG00000144567	0.200684	0.474036	RETREG2	RETREG2	reticulophagy regulator family member 2	reticulophagy regulator family member 2 [Source:HGNC Symbol;Acc:HGNC:28450]	114.36	105.195	105.384	179.034	159.759	194.178	117.019	127.795	137.679	187.178	164.023	169.087	0.00375255	-0.443806	0.107512
ENSG00000259940	2.91713	0.00700285	AC109449.1				0.765976	1.2354	0.690589	0.304826	0.263716	0.492144	1.21683	1.79667	1.69435	1.01635	1.87566	1.79288	0.0565002	0.0135602	0.990599
ENSG00000135932	-0.445494	0.237332	CAB39	CAB39	calcium binding protein 39	calcium binding protein 39 [Source:HGNC Symbol;Acc:HGNC:20292]	52.6225	64.3645	72.0284	108.061	115.191	149.776	87.8149	70.4177	83.4056	86.2206	62.0907	65.9655	0.00375255	0.173023	0.655073
ENSG00000205060	-0.786668	0.0399862	SLC35B4	SLC35B4	solute carrier family 35 member B4	solute carrier family 35 member B4 [Source:HGNC Symbol;Acc:HGNC:20584]	21.9835	30.0821	33.4936	50.6011	49.6314	62.0648	29.8124	24.9794	31.7553	33.709	28.7169	30.6026	0.00375255	-0.104399	0.791907
ENSG00000144021	-0.685028	0.0198572	CIAO1	CIAO1	cytosolic iron-sulfur assembly component 1	cytosolic iron-sulfur assembly component 1 [Source:HGNC Symbol;Acc:HGNC:14280]	61.5844	58.6199	66.6419	102.777	91.404	105.209	54.2167	61.0866	68.3751	65.216	63.3842	60.7724	0.00375255	-0.0437936	0.891188
ENSG00000006715	-0.394183	0.116224	VPS41	VPS41	VPS41, HOPS complex subunit	VPS41, HOPS complex subunit [Source:HGNC Symbol;Acc:HGNC:12713]	67.7123	68.9355	67.3324	104.657	101.531	111.443	78.959	69.6063	76.5189	80.3484	67.2649	71.406	0.00375255	0.039221	0.896034
ENSG00000155287	0.451977	0.138502	SLC25A28	SLC25A28	solute carrier family 25 member 28	solute carrier family 25 member 28 [Source:HGNC Symbol;Acc:HGNC:23472]	71.0825	74.5566	59.3907	42.9296	40.3486	35.8171	66.5203	52.6249	61.9257	53.9232	65.5186	65.1	0.00375255	-0.0274028	0.944069
ENSG00000138071	-1.16793	0.00640701	ACTR2	ACTR2	ARP2 actin related protein 2 homolog	ARP2 actin related protein 2 homolog [Source:HGNC Symbol;Acc:HGNC:169]	80.7338	106.554	116.917	167.857	178.852	227.589	112.625	112.494	103.41	89.4955	72.3098	74.8681	0.00377102	0.472919	0.168331
ENSG00000214456	0.131399	0.893513	PLIN5	PLIN5	perilipin 5	perilipin 5 [Source:HGNC Symbol;Acc:HGNC:33196]	29.3369	24.2757	14.8477	7.31582	2.00424	4.7027	12.4387	20.9225	13.3362	4.79945	8.99021	8.77892	0.00377102	1.05122	0.200642
ENSG00000103091	0.0724665	0.834332	WDR59	WDR59	WD repeat domain 59	WD repeat domain 59 [Source:HGNC Symbol;Acc:HGNC:25706]	99.8832	103.774	92.1246	58.6789	65.5071	46.4255	68.4131	63.8686	70.8347	98.8121	83.2403	79.1958	0.00377102	-0.363181	0.217479
ENSG00000271447	-0.187722	0.800583	MMP28	MMP28	matrix metallopeptidase 28	matrix metallopeptidase 28 [Source:HGNC Symbol;Acc:HGNC:14366]	33.8561	18.7164	21.4773	7.51903	4.48317	9.84287	13.7232	20.227	13.1175	6.94508	11.9654	11.2519	0.00377102	0.643559	0.314152
ENSG00000232112	0.135842	0.623562	TMA7	TMA7	translation machinery associated 7 homolog	translation machinery associated 7 homolog [Source:HGNC Symbol;Acc:HGNC:26932]	86.2489	79.0041	76.5863	53.7001	47.7326	49.3237	80.5139	69.0847	68.3205	54.7137	65.842	63.3071	0.00377102	0.245085	0.330765
ENSG00000102003	-0.807573	0.201118	SYP	SYP	synaptophysin	synaptophysin [Source:HGNC Symbol;Acc:HGNC:11506]	229.563	232.75	237.148	806.264	547.211	858.572	294.812	123.912	350.019	348.44	373.126	428.374	0.00377102	-0.58097	0.334972
ENSG00000145555	0.565298	0.178729	MYO10	MYO10	myosin X	myosin X [Source:HGNC Symbol;Acc:HGNC:7593]	241.053	216.566	173.476	120.203	98.4716	78.0868	178.807	243.941	168.997	137.208	168.486	162.657	0.00377102	0.337446	0.401644
ENSG00000197885	-0.4927	0.256658	NKIRAS1	NKIRAS1	NFKB inhibitor interacting Ras like 1	NFKB inhibitor interacting Ras like 1 [Source:HGNC Symbol;Acc:HGNC:17899]	26.1964	17.728	23.1347	51.5155	38.819	56.3778	29.542	17.9667	26.8363	33.7655	30.9807	29.2425	0.00377102	-0.339001	0.420656
ENSG00000183798	0.0514309	0.947302	EMILIN3	EMILIN3	elastin microfibril interfacer 3	elastin microfibril interfacer 3 [Source:HGNC Symbol;Acc:HGNC:16123]	31.3284	17.6045	18.4387	6.85858	4.6414	8.47581	13.7908	15.2427	13.1722	6.21105	12.7415	14.0957	0.00377102	0.354485	0.596409
ENSG00000137628	-2.75055	0.000552975	DDX60	DDX60	DExD/H-box helicase 60	DExD/H-box helicase 60 [Source:HGNC Symbol;Acc:HGNC:25942]	5.13204	5.00339	4.83412	6.14732	4.6414	6.67128	3.85331	4.9843	3.55266	0.846961	1.09952	1.17464	0.557994	1.98467	0.00542757
ENSG00000107537	-0.620974	0.116586	PHYH	PHYH	phytanoyl-CoA 2-hydroxylase	phytanoyl-CoA 2-hydroxylase [Source:HGNC Symbol;Acc:HGNC:8940]	18.7664	14.5778	17.61	34.8517	27.8484	39.6449	17.4413	23.0669	18.9658	15.7535	22.0551	19.1652	0.00377102	0.0631042	0.89357
ENSG00000163655	-0.649259	0.0270337	GMPS	GMPS	guanine monophosphate synthase	guanine monophosphate synthase [Source:HGNC Symbol;Acc:HGNC:4378]	23.8218	27.9819	30.3859	42.7264	43.1439	46.4802	29.6096	27.4136	31.2088	27.2721	25.8711	25.4712	0.00379804	0.166408	0.528261
ENSG00000184486	0.911614	0.00924758	POU3F2	POU3F2	POU class 3 homeobox 2	POU class 3 homeobox 2 [Source:HGNC Symbol;Acc:HGNC:9215]	32.7072	33.8501	34.5985	20.0677	19.304	20.0138	45.0905	31.6445	36.3465	35.5159	30.4632	34.0029	0.00379904	0.176807	0.548333
ENSG00000078053	-0.345714	0.579144	AMPH	AMPH	amphiphysin	amphiphysin [Source:HGNC Symbol;Acc:HGNC:471]	32.3242	38.977	46.3385	120.813	91.5622	138.73	60.0981	25.5011	68.7031	68.0957	72.6979	69.9222	0.00380641	-0.449553	0.442143
ENSG00000234965	0.500217	0.531333	SHISA8	SHISA8	shisa family member 8	shisa family member 8 [Source:HGNC Symbol;Acc:HGNC:18351]	8.65553	3.95329	4.35071	1.01609	1.47681	1.53111	2.09566	3.18763	1.53038	4.06541	4.33341	5.74957	0.00381335	-1.05181	0.162015
ENSG00000168781	0.031615	0.936078	PPIP5K1	PPIP5K1	diphosphoinositol pentakisphosphate kinase 1	diphosphoinositol pentakisphosphate kinase 1 [Source:HGNC Symbol;Acc:HGNC:29023]	25.124	20.4459	22.9276	42.3708	36.1291	47.3551	31.2321	21.3861	27.6015	34.2172	36.8017	38.8251	0.00381335	-0.453821	0.167361
ENSG00000233452	-2.7462	0.011819	STXBP5-AS1			STXBP5 antisense RNA 1 [Source:HGNC Symbol;Acc:HGNC:44183]	4.21287	5.74463	9.39201	12.9043	10.7069	11.5927	4.79973	0.985268	4.59113	3.78309	2.78115	3.21482	0.182217	0.0802063	0.949733
ENSG00000133315	0.905416	0.0645814	MACROD1	MACROD1	MACRO domain containing 1	MACRO domain containing 1 [Source:HGNC Symbol;Acc:HGNC:29598]	24.4346	17.481	14.019	9.4496	6.5929	7.8743	15.0076	16.5757	20.6055	13.8902	17.7217	16.3832	0.00383288	0.122173	0.817077
ENSG00000263146	0.857003	0.154268	LINC01896			long intergenic non-protein coding RNA 1896 [Source:HGNC Symbol;Acc:HGNC:52715]	38.069	29.0938	21.4083	12.4979	7.70051	9.62414	20.2806	35.7015	17.9273	17.8426	25.0303	21.8855	0.00383779	0.191532	0.766427
ENSG00000148225	-2.73496	0.0163473	WDR31	WDR31	WD repeat domain 31	WD repeat domain 31 [Source:HGNC Symbol;Acc:HGNC:21421]	5.20863	1.60603	5.17942	10.1609	6.38193	9.62414	1.69005	2.49215	2.78747	0.903425	2.78115	3.02935	0.105592	0.0650936	0.963807
ENSG00000234614	-0.330897	0.783282	AL450992.2				0.153195	0.741242	0.828707	4.52158	3.85025	4.31993	0.608417	0.811397	1.749	2.2021	1.1642	2.16382	0.00384279	-0.788599	0.436215
ENSG00000142188	1.06664	0.0154328	TMEM50B	TMEM50B	transmembrane protein 50B	transmembrane protein 50B [Source:HGNC Symbol;Acc:HGNC:1280]	78.8955	67.7001	76.7245	30.5334	36.1818	44.9491	94.9807	84.2694	59.7941	65.0466	75.285	78.2066	0.00384279	0.129096	0.755174
ENSG00000120053	-0.881919	0.131146	GOT1	GOT1	glutamic-oxaloacetic transaminase 1	glutamic-oxaloacetic transaminase 1 [Source:HGNC Symbol;Acc:HGNC:4432]	79.5083	73.9389	93.9892	244.419	191.88	266.523	107.014	51.6396	141.943	109.766	99.0864	105.038	0.00384279	-0.0623984	0.932357
ENSG00000204291	-2.72793	0.0377605	COL15A1	COL15A1	collagen type XV alpha 1 chain	collagen type XV alpha 1 chain [Source:HGNC Symbol;Acc:HGNC:2192]	1.83834	1.91488	1.45024	2.99745	3.00636	3.33564	0.811223	1.27505	1.42107	0.0564641	1.22888	0.803704	0.305641	0.768222	0.541575
ENSG00000128285	-0.422304	0.564295	MCHR1	MCHR1	melanin concentrating hormone receptor 1	melanin concentrating hormone receptor 1 [Source:HGNC Symbol;Acc:HGNC:4479]	3.37029	2.2855	2.20989	9.29718	7.43679	11.538	3.10969	1.33301	3.71663	5.87226	6.9852	7.41881	0.00384319	-1.31054	0.0763947
ENSG00000103260	0.560878	0.259083	METRN	METRN	meteorin, glial cell differentiation regulator	meteorin, glial cell differentiation regulator [Source:HGNC Symbol;Acc:HGNC:14151]	230.405	156.587	124.928	79.9151	63.6083	65.2364	116.478	184.245	114.177	108.75	135.435	135.764	0.0038548	0.127096	0.822101
ENSG00000196850	0.403704	0.304288	PPTC7	PPTC7	PTC7 protein phosphatase homolog	PTC7 protein phosphatase homolog [Source:HGNC Symbol;Acc:HGNC:30695]	15.0897	19.7665	22.1679	32.8196	33.8611	48.8316	37.0458	30.4274	35.2534	31.6199	27.2294	26.0276	0.0038593	0.274803	0.47324
ENSG00000273084	-2.71508	0.0113713	AC092171.5				3.1405	1.60603	3.03859	2.337	1.37132	2.67945	1.01403	0.57957	0.60122	1.01635	1.68162	0.741881	0.6735	-0.650524	0.491996
ENSG00000214425	1.21726	0.150632	LRRC37A4P			leucine rich repeat containing 37 member A4, pseudogene [Source:HGNC Symbol;Acc:HGNC:25479]	2.75751	3.33559	5.0413	0.762064	0.527432	1.03897	2.56887	3.53537	1.31175	3.04906	2.78115	2.34929	0.00386723	-0.143917	0.883525
ENSG00000240682	0.313356	0.380123	ISY1	ISY1	ISY1 splicing factor homolog	ISY1 splicing factor homolog [Source:HGNC Symbol;Acc:HGNC:29201]	19.4558	16.678	15.262	10.1101	9.01909	8.09303	14.1964	14.1995	11.5871	13.4384	16.0401	14.0339	0.00388949	-0.122207	0.747364
ENSG00000119685	-0.18025	0.631836	TTLL5	TTLL5	tubulin tyrosine ligase like 5	tubulin tyrosine ligase like 5 [Source:HGNC Symbol;Acc:HGNC:19963]	11.3364	15.319	14.019	24.3861	30.1691	22.4199	18.3877	16.5177	16.7795	20.44	16.6869	16.3832	0.00388949	-0.0508882	0.907876
ENSG00000276261	2.90924	0.00429069	AC009509.4				1.91494	1.35894	1.38118	0.914477	0.474689	0.929604	3.4477	1.50688	2.24091	4.46066	4.01002	2.9057	0.102513	-0.664973	0.371507
ENSG00000138944	-0.306383	0.509502	SHISAL1	SHISAL1	shisa like 1	shisa like 1 [Source:HGNC Symbol;Acc:HGNC:29335]	21.1409	17.481	21.3392	52.5824	31.1185	51.4017	25.8915	24.9215	32.3566	20.2706	27.4881	30.9735	0.00389642	0.0800886	0.883268
ENSG00000172915	-0.717058	0.21214	NBEA	NBEA	neurobeachin	neurobeachin [Source:HGNC Symbol;Acc:HGNC:7648]	21.2941	28.5996	33.3555	72.4469	63.9775	97.7725	40.7639	18.1985	36.3465	44.042	33.8912	46.6148	0.00389695	-0.386991	0.493425
ENSG00000197182	1.15909	0.0554291	MIRLET7BHG			MIRLET7B host gene [Source:HGNC Symbol;Acc:HGNC:37189]	7.65976	5.12693	4.48883	1.93056	1.84601	2.29667	4.52933	4.11494	3.71663	4.63005	7.30859	7.04787	0.0038989	-0.618271	0.252541
ENSG00000105697	-1.50122	0.11436	HAMP	HAMP	hepcidin antimicrobial peptide	hepcidin antimicrobial peptide [Source:HGNC Symbol;Acc:HGNC:15598]	0.995768	0.741242	0.828707	5.63928	3.63928	4.26524	1.08163	1.50688	1.2571	0.395248	1.7463	1.051	0.0038989	0.280758	0.784795
ENSG00000173209	-0.477557	0.230717	AHSA2P	AHSA2P	activator of HSP90 ATPase homolog 2, pseudogene	activator of HSP90 ATPase homolog 2, pseudogene [Source:HGNC Symbol;Acc:HGNC:20437]	185.826	212.181	217.19	95.258	130.17	76.9931	86.26	66.3607	72.4743	224.501	192.934	176.258	0.00390354	-1.39933	0.00553949
ENSG00000144908	-0.261235	0.732972	ALDH1L1	ALDH1L1	aldehyde dehydrogenase 1 family member L1	aldehyde dehydrogenase 1 family member L1 [Source:HGNC Symbol;Acc:HGNC:3978]	196.013	111.928	103.381	52.7348	22.2049	38.77	69.968	119.044	76.3003	34.4995	60.8618	51.7462	0.00390354	0.851435	0.210199
ENSG00000165030	2.89062	0.000993339	NFIL3	NFIL3	nuclear factor, interleukin 3 regulated	nuclear factor, interleukin 3 regulated [Source:HGNC Symbol;Acc:HGNC:7787]	8.80872	9.01845	6.62966	9.09397	7.85874	8.91327	18.5229	42.5984	17.1621	18.4637	22.0551	19.4744	0.876009	0.384589	0.520598
ENSG00000139364	-0.62412	0.0785574	TMEM132B	TMEM132B	transmembrane protein 132B	transmembrane protein 132B [Source:HGNC Symbol;Acc:HGNC:29397]	45.5756	44.1039	38.3968	73.0566	63.5028	99.0849	48.9438	42.3665	42.6866	43.929	52.5831	49.6442	0.00393924	-0.12539	0.732486
ENSG00000180537	1.16388	0.0433965	RNF182	RNF182	ring finger protein 182	ring finger protein 182 [Source:HGNC Symbol;Acc:HGNC:28522]	38.835	23.7815	27.2092	12.193	8.22794	13.616	42.9272	40.9756	25.3606	16.7134	22.5079	23.4929	0.00394735	0.800581	0.128491
ENSG00000146535	0.678051	0.117832	GNA12	GNA12	G protein subunit alpha 12	G protein subunit alpha 12 [Source:HGNC Symbol;Acc:HGNC:4380]	181.689	124.282	117.607	72.4469	65.2434	60.2056	124.928	174.856	117.129	89.2132	119.46	113.013	0.00394735	0.374221	0.358107
ENSG00000006740	0.0902851	0.874701	ARHGAP44	ARHGAP44	Rho GTPase activating protein 44	Rho GTPase activating protein 44 [Source:HGNC Symbol;Acc:HGNC:29096]	36.0009	30.6998	35.9106	88.1962	60.391	102.038	59.4897	31.2968	60.9965	59.0049	57.2399	64.1108	0.00394735	-0.249042	0.622953
ENSG00000164619	-0.692288	0.244826	BMPER	BMPER	BMP binding endothelial regulator	BMP binding endothelial regulator [Source:HGNC Symbol;Acc:HGNC:24154]	4.67245	5.43578	4.76507	14.4284	10.7069	18.0999	8.31503	3.65129	6.8867	7.73558	6.92053	6.49146	0.00394735	-0.168383	0.800931
ENSG00000138772	1.25317	0.123023	ANXA3	ANXA3	annexin A3	annexin A3 [Source:HGNC Symbol;Acc:HGNC:541]	22.1367	20.0753	13.6046	4.06434	3.05911	5.79636	24.5395	39.1789	15.6864	3.83956	9.57231	8.28433	0.00397008	1.87391	0.0395079
ENSG00000105607	-0.901804	0.042342	GCDH	GCDH	glutaryl-CoA dehydrogenase	glutaryl-CoA dehydrogenase [Source:HGNC Symbol;Acc:HGNC:4189]	41.2095	30.8851	28.5213	20.0169	15.7702	12.4676	18.3201	22.6032	17.9273	13.8337	14.3585	15.9504	0.00397008	0.415022	0.296172
ENSG00000253882	2.86179	0.00650546	AC099548.2				1.60855	2.10019	0.552471	1.1685	1.42407	2.07794	4.79973	5.50591	3.77129	2.59735	4.01002	3.77123	0.864741	0.439962	0.59918
ENSG00000140830	0.35873	0.310958	TXNL4B	TXNL4B	thioredoxin like 4B	thioredoxin like 4B [Source:HGNC Symbol;Acc:HGNC:26041]	20.6047	18.6546	16.8504	10.8721	10.6541	8.36644	15.4808	15.4745	15.7957	16.3181	12.7415	16.9396	0.00397008	0.0230106	0.962331
ENSG00000023734	-0.219934	0.397902	STRAP	STRAP	serine/threonine kinase receptor associated protein	serine/threonine kinase receptor associated protein [Source:HGNC Symbol;Acc:HGNC:30796]	60.2057	61.832	69.6804	101.507	93.1973	107.998	86.3276	73.5474	79.1971	73.008	65.0659	70.355	0.00400852	0.197681	0.431361
ENSG00000100836	0.623941	0.0560108	PABPN1	PABPN1	poly(A) binding protein nuclear 1	poly(A) binding protein nuclear 1 [Source:HGNC Symbol;Acc:HGNC:8565]	231.248	196.491	180.244	125.69	104.906	120.466	199.426	168.713	168.779	184.016	213.307	215.331	0.00400852	-0.190404	0.535559
ENSG00000115604	0.867943	0.558883	IL18R1	IL18R1	interleukin 18 receptor 1	interleukin 18 receptor 1 [Source:HGNC Symbol;Acc:HGNC:5988]	10.7237	6.11525	7.66554	0.152413	0.369202	0.984287	1.41964	5.21613	0.874502	1.29867	4.52745	3.15299	0.00400852	-0.249195	0.880546
ENSG00000227640	1.03732	0.0316711	SOX21-AS1			SOX21 antisense divergent transcript 1 [Source:HGNC Symbol;Acc:HGNC:39807]	9.80449	9.82146	7.25119	4.47078	4.16671	3.49969	9.80227	9.21516	7.48792	7.34033	9.63699	8.34616	0.00400852	0.0654998	0.902181
ENSG00000183426	-0.00505269	0.991083	NPIPA1	NPIPA1	nuclear pore complex interacting protein family member A1	nuclear pore complex interacting protein family member A1 [Source:HGNC Symbol;Acc:HGNC:7909]	30.0262	32.3676	25.4827	16.3082	13.7132	16.1314	21.1594	14.0835	21.2613	23.2632	24.1248	24.1729	0.00403521	-0.341003	0.326573
ENSG00000255284	0.837592	0.0938065	AP006621.3				13.1748	9.14199	10.7041	3.75952	5.59078	4.48397	11.2219	11.3596	11.6418	5.87226	8.27876	9.70627	0.00405231	0.521362	0.25623
ENSG00000144554	-2.69928	0.0110797	FANCD2	FANCD2	Fanconi anemia complementation group D2	Fanconi anemia complementation group D2 [Source:HGNC Symbol;Acc:HGNC:3585]	2.14473	3.89152	1.93365	4.06434	3.58654	3.55437	1.21683	0.869354	0.874502	2.42795	0.646778	1.54558	0.440532	-0.652312	0.479892
ENSG00000118298	-2.69365	0.0198897	CA14	CA14	carbonic anhydrase 14	carbonic anhydrase 14 [Source:HGNC Symbol;Acc:HGNC:1372]	17.2345	26.9318	24.3087	23.4716	56.3825	11.7021	8.45024	4.86838	11.2046	19.8189	8.66683	10.9427	0.5753	-0.686077	0.503332
ENSG00000178965	-1.13328	0.0888322	ERICH3	ERICH3	glutamate rich 3	glutamate rich 3 [Source:HGNC Symbol;Acc:HGNC:25346]	11.3364	16.4309	14.8477	43.9457	35.127	56.2684	23.8635	8.46171	20.8241	17.5039	14.6172	17.4342	0.00405231	0.0991072	0.89967
ENSG00000163348	1.02622	0.00184274	PYGO2	PYGO2	pygopus family PHD finger 2	pygopus family PHD finger 2 [Source:HGNC Symbol;Acc:HGNC:30257]	53.0055	57.261	48.7556	34.3945	37.3422	31.1144	55.4336	56.1603	60.1767	65.4419	64.1604	64.3581	0.00406313	-0.175176	0.465444
ENSG00000033050	0.313374	0.183198	ABCF2	ABCF2	ATP binding cassette subfamily F member 2	ATP binding cassette subfamily F member 2 [Source:HGNC Symbol;Acc:HGNC:71]	39.3712	38.4828	37.7752	57.0024	53.4816	64.2521	47.3213	49.9589	49.1361	57.0852	56.011	58.3613	0.00407896	-0.227677	0.307837
ENSG00000117020	-0.280089	0.313644	AKT3	AKT3	AKT serine/threonine kinase 3	AKT serine/threonine kinase 3 [Source:HGNC Symbol;Acc:HGNC:393]	85.5595	83.5133	80.7989	128.636	120.835	158.087	109.718	98.9905	96.6325	98.1345	88.7379	87.7892	0.00407896	0.152603	0.5848
ENSG00000227165	-2.68513	0.0386236	WDR11-AS1			WDR11 antisense RNA 1 [Source:HGNC Symbol;Acc:HGNC:27437]	1.30216	0.926553	2.14083	1.67654	1.5823	1.42175	0.676019	0.057957	0.60122	0.959889	0.776134	0.618234	0.914442	-0.822458	0.511505
ENSG00000080546	0.545754	0.105185	SESN1	SESN1	sestrin 1	sestrin 1 [Source:HGNC Symbol;Acc:HGNC:21595]	60.3589	65.1676	73.3406	32.3623	35.6544	43.1993	68.1427	49.1475	63.3467	55.7865	57.822	65.1618	0.00408908	0.0148211	0.975409
ENSG00000107518	-0.618278	0.313182	ATRNL1	ATRNL1	attractin like 1	attractin like 1 [Source:HGNC Symbol;Acc:HGNC:29063]	43.5074	37.0004	47.4435	116.748	95.2015	170.883	69.2919	27.4136	61.3244	59.1179	67.9764	74.8681	0.00410444	-0.354263	0.56344
ENSG00000168827	-1.24402	0.00341602	GFM1	GFM1	G elongation factor mitochondrial 1	G elongation factor mitochondrial 1 [Source:HGNC Symbol;Acc:HGNC:13780]	28.6475	33.6648	38.0515	59.5934	60.7602	60.2602	34.7474	31.7604	39.6805	29.2484	22.5726	20.2162	0.00411904	0.559228	0.0977618
ENSG00000177875	-0.36444	0.600077	CCDC184	CCDC184	coiled-coil domain containing 184	coiled-coil domain containing 184 [Source:HGNC Symbol;Acc:HGNC:33749]	18.3834	13.8983	10.9804	42.6248	35.8654	64.0333	22.7818	9.04128	21.8625	25.6347	30.7866	32.7664	0.00411904	-0.732838	0.248872
ENSG00000183250	-2.68045	0.0315534	LINC01547			long intergenic non-protein coding RNA 1547 [Source:HGNC Symbol;Acc:HGNC:15707]	2.14473	1.35894	1.31212	4.57239	2.21521	3.28096	0.676019	1.50688	1.14778	0.169392	0.905489	1.17464	0.168078	0.58196	0.631686
ENSG00000156097	-2.02487	0.059192	GPR61	GPR61	G protein-coupled receptor 61	G protein-coupled receptor 61 [Source:HGNC Symbol;Acc:HGNC:13300]	2.60432	2.22373	1.93365	13.2599	9.70475	18.9202	3.04209	0.463656	2.67816	3.95248	4.72148	2.59658	0.00411904	-0.869648	0.379344
ENSG00000128872	-0.590633	0.0803671	TMOD2	TMOD2	tropomodulin 2	tropomodulin 2 [Source:HGNC Symbol;Acc:HGNC:11872]	206.277	189.696	211.873	362.895	308.917	408.424	274.193	200.705	235.952	203.779	202.506	207.108	0.00411904	0.21267	0.50988
ENSG00000138430	-0.723513	0.0531765	OLA1	OLA1	Obg like ATPase 1	Obg like ATPase 1 [Source:HGNC Symbol;Acc:HGNC:28833]	37.9924	36.8768	54.1422	79.6103	70.6232	90.0076	47.3213	35.8174	45.3648	47.3734	49.8666	48.8405	0.00411904	-0.185094	0.605138
ENSG00000160404	0.85853	0.0428067	TOR2A	TOR2A	torsin family 2 member A	torsin family 2 member A [Source:HGNC Symbol;Acc:HGNC:11996]	21.9069	22.6697	16.9885	9.75442	9.81024	10.9912	18.5229	16.9234	19.1297	16.431	26.5826	19.5362	0.00411904	-0.195874	0.625108
ENSG00000177410	0.0386962	0.928049	ZFAS1			ZNFX1 antisense RNA 1 [Source:HGNC Symbol;Acc:HGNC:33101]	20.5281	18.4075	19.5437	10.6181	10.7069	9.07731	18.9961	13.0403	13.4455	12.5915	14.8759	12.7356	0.00411904	0.176831	0.643061
ENSG00000196821	0.491206	0.105743	C6orf106	C6orf106	chromosome 6 open reading frame 106	chromosome 6 open reading frame 106 [Source:HGNC Symbol;Acc:HGNC:21215]	94.5214	76.9039	79.3487	139.864	120.782	162.243	117.83	131.388	123.141	129.133	131.231	139.906	0.00411904	-0.104228	0.743351
ENSG00000104723	-0.678066	0.218858	TUSC3	TUSC3	tumor suppressor candidate 3	tumor suppressor candidate 3 [Source:HGNC Symbol;Acc:HGNC:30242]	10.9535	13.2806	20.0961	41.7611	29.0088	47.1364	22.917	12.6926	18.5285	22.5856	17.7217	20.0926	0.00411904	-0.15964	0.795259
ENSG00000276600	-2.67898	0.011534	RAB7B	RAB7B	RAB7B, member RAS oncogene family	RAB7B, member RAS oncogene family [Source:HGNC Symbol;Acc:HGNC:30513]	3.2937	3.82975	3.17671	5.69008	7.91148	1.74984	1.14923	1.10118	1.58503	2.08917	2.3284	1.97835	0.357469	-0.730055	0.423341
ENSG00000150995	-0.609979	0.204553	ITPR1	ITPR1	inositol 1,4,5-trisphosphate receptor type 1	inositol 1,4,5-trisphosphate receptor type 1 [Source:HGNC Symbol;Acc:HGNC:6180]	63.576	72.2094	97.0968	164.707	133.018	247.001	121.616	84.849	90.1283	91.4153	91.3897	97.4955	0.00411904	0.0812478	0.888715
ENSG00000040933	-0.5904	0.120665	INPP4A	INPP4A	inositol polyphosphate-4-phosphatase type I A	inositol polyphosphate-4-phosphatase type I A [Source:HGNC Symbol;Acc:HGNC:6074]	46.6479	47.6248	44.1286	88.5011	68.3025	110.623	56.8532	38.4834	49.7919	59.2873	54.9115	55.2083	0.00412855	-0.223582	0.549597
ENSG00000115419	-0.134384	0.817891	GLS	GLS	glutaminase	glutaminase [Source:HGNC Symbol;Acc:HGNC:4331]	101.798	121.564	133.698	269.466	246.891	383.653	205.645	96.6722	180.421	198.302	201.601	206.676	0.00419673	-0.329563	0.521396
ENSG00000203747	-0.492237	0.612927	FCGR3A	FCGR3A	Fc fragment of IgG receptor IIIa	Fc fragment of IgG receptor IIIa [Source:HGNC Symbol;Acc:HGNC:3619]	4.67245	2.16196	2.90047	14.4792	22.0467	15.5299	1.96045	9.04128	5.02839	9.82475	6.53246	5.87322	0.00424164	-0.466868	0.618343
ENSG00000198840	1.12956	0.0908558	MT-ND3	ND3	NADH dehydrogenase, subunit 3 (complex I)	mitochondrially encoded NADH:ubiquinone oxidoreductase core subunit 3 [Source:HGNC Symbol;Acc:HGNC:7458]	8756.56	6343.18	7556.63	2323.13	2134.1	2681.53	10657.9	6914.73	5085.99	3463.22	6088.96	6065.37	0.00426406	0.536891	0.389026
ENSG00000168876	0.378677	0.27626	ANKRD49	ANKRD49	ankyrin repeat domain 49	ankyrin repeat domain 49 [Source:HGNC Symbol;Acc:HGNC:25970]	16.0089	12.91	17.4028	8.38271	8.06971	8.69454	15.3456	13.6778	12.1884	12.5915	12.4181	11.7464	0.00426532	0.164139	0.64509
ENSG00000182568	0.150505	0.750978	SATB1	SATB1	SATB homeobox 1	SATB homeobox 1 [Source:HGNC Symbol;Acc:HGNC:10541]	45.8053	61.832	62.5674	113.852	100.634	150.979	113.098	66.9403	89.9097	90.399	77.8721	87.6037	0.00426532	0.0768617	0.883119
ENSG00000135018	-0.308651	0.398488	UBQLN1	UBQLN1	ubiquilin 1	ubiquilin 1 [Source:HGNC Symbol;Acc:HGNC:12508]	63.6526	90.3698	95.5085	139.102	166.405	166.18	98.9692	87.7468	107.236	125.463	97.0814	100.772	0.0042699	-0.137448	0.721607
ENSG00000188761	-2.67786	0.0116033	BCL2L15	BCL2L15	BCL2 like 15	BCL2 like 15 [Source:HGNC Symbol;Acc:HGNC:33624]	1.68515	1.11186	1.72647	3.6071	2.00424	2.73413	0.676019	0.57957	1.53038	0.564641	0.646778	0.865527	0.152864	0.432404	0.659297
ENSG00000239779	-0.309351	0.323184	WBP1	WBP1	WW domain binding protein 1	WW domain binding protein 1 [Source:HGNC Symbol;Acc:HGNC:12737]	22.7495	23.1021	21.6154	14.6316	13.1331	11.374	11.6951	11.7653	13.7734	20.4965	17.9158	18.7943	0.00432797	-0.618914	0.0640789
ENSG00000165029	1.43197	0.00602533	ABCA1	ABCA1	ATP binding cassette subfamily A member 1	ATP binding cassette subfamily A member 1 [Source:HGNC Symbol;Acc:HGNC:29]	24.2814	22.7314	21.8226	12.193	9.91572	10.2803	32.5841	33.0934	22.1358	29.1919	21.5377	17.8051	0.00432797	0.356203	0.382175
ENSG00000130821	0.118793	0.781643	SLC6A8	SLC6A8	solute carrier family 6 member 8	solute carrier family 6 member 8 [Source:HGNC Symbol;Acc:HGNC:11055]	172.651	253.999	212.494	109.788	121.415	92.1949	141.694	117.826	177.415	182.831	163.505	167.356	0.00432797	-0.233439	0.547201
ENSG00000073969	-1.03575	0.121723	NSF	NSF	N-ethylmaleimide sensitive factor, vesicle fusing ATPase	N-ethylmaleimide sensitive factor, vesicle fusing ATPase [Source:HGNC Symbol;Acc:HGNC:8016]	97.5853	87.3431	111.116	289.229	271.733	394.043	133.852	47.119	146.971	142.798	139.769	137.928	0.00432797	-0.35872	0.589028
ENSG00000088766	0.0743335	0.801299	CRLS1	CRLS1	cardiolipin synthase 1	cardiolipin synthase 1 [Source:HGNC Symbol;Acc:HGNC:16148]	33.5497	28.6614	36.4631	20.5757	19.8314	21.6543	25.7563	25.2113	26.8363	27.498	26.9706	28.3769	0.00432797	-0.0905017	0.750801
ENSG00000178764	0.654723	0.108106	ZHX2	ZHX2	zinc fingers and homeoboxes 2	zinc fingers and homeoboxes 2 [Source:HGNC Symbol;Acc:HGNC:18513]	49.6352	61.5231	56.8355	27.2311	35.4962	20.7247	44.0088	51.2339	54.711	57.7627	46.9561	42.4727	0.00432797	0.0269065	0.961159
ENSG00000205560	2.85215	0.00376517	CPT1B	CPT1B	carnitine palmitoyltransferase 1B	carnitine palmitoyltransferase 1B [Source:HGNC Symbol;Acc:HGNC:2329]	1.83834	1.35894	3.17671	1.37172	1.26584	1.31238	4.46172	1.85462	3.82595	6.71922	5.43294	5.87322	0.228048	-0.831437	0.245287
ENSG00000091428	-1.32682	0.00596405	RAPGEF4	RAPGEF4	Rap guanine nucleotide exchange factor 4	Rap guanine nucleotide exchange factor 4 [Source:HGNC Symbol;Acc:HGNC:16626]	104.096	117.61	126.861	279.373	174.211	240.713	129.998	125.187	161.674	90.6813	70.2401	70.4787	0.00435206	0.849039	0.0510478
ENSG00000102181	-1.14175	0.00290315	CD99L2	CD99L2	CD99 molecule like 2	CD99 molecule like 2 [Source:HGNC Symbol;Acc:HGNC:18237]	179.085	164.185	148.822	269.568	255.752	302.176	116.951	112.205	143.528	169.336	162.083	163.708	0.00435206	-0.409756	0.157902
ENSG00000160172	-2.67505	0.0413301	FAM86C2P			family with sequence similarity 86 member C2, pseudogene [Source:HGNC Symbol;Acc:HGNC:42392]	1.91494	0.926553	1.72647	1.62574	1.21309	1.74984	0.946426	1.39097	0.327938	0.395248	0.129356	0.680057	0.989502	1.11926	0.365592
ENSG00000168502	-0.224139	0.651077	MTCL1	MTCL1	microtubule crosslinking factor 1	microtubule crosslinking factor 1 [Source:HGNC Symbol;Acc:HGNC:29121]	24.2048	23.0403	23.3419	49.585	38.4498	72.5091	36.4374	21.3282	28.148	37.0969	35.5081	40.3707	0.00435206	-0.396031	0.378948
ENSG00000161551	1.12412	0.0309977	ZNF577	ZNF577	zinc finger protein 577	zinc finger protein 577 [Source:HGNC Symbol;Acc:HGNC:28673]	18.077	26.4994	27.5545	8.43351	12.5529	10.171	28.866	25.2692	21.4253	28.0062	18.8859	17.9906	0.00435206	0.218208	0.65436
ENSG00000047249	-0.639479	0.107382	ATP6V1H	ATP6V1H	ATPase H+ transporting V1 subunit H	ATPase H+ transporting V1 subunit H [Source:HGNC Symbol;Acc:HGNC:18303]	58.4439	53.8636	65.606	122.743	94.6213	133.59	66.7231	45.6121	75.9723	73.4598	67.5236	71.8388	0.00435206	-0.176574	0.659529
ENSG00000005022	-0.540117	0.0859236	SLC25A5	SLC25A5	solute carrier family 25 member 5	solute carrier family 25 member 5 [Source:HGNC Symbol;Acc:HGNC:10991]	95.6704	84.8723	99.2377	160.135	136.025	179.523	94.6426	109.423	99.6386	87.237	106.718	107.387	0.00435206	0.0114097	0.979773
ENSG00000154134	-0.816312	0.0550458	ROBO3	ROBO3	roundabout guidance receptor 3	roundabout guidance receptor 3 [Source:HGNC Symbol;Acc:HGNC:13433]	102.488	81.2278	61.1862	42.2184	37.1312	41.9416	42.1836	57.5513	39.1886	36.3629	44.2396	40.8034	0.00439455	0.194739	0.638276
ENSG00000270225	0.759561	0.336987	MTCO2P22			mitochondrially encoded cytochrome c oxidase II pseudogene 22 [Source:HGNC Symbol;Acc:HGNC:52151]	11.8726	8.40075	13.8808	1.87976	3.69202	2.73413	17.5089	8.92537	7.48792	2.93613	6.20907	5.06952	0.00439764	1.25354	0.111849
ENSG00000111671	-2.6737	0.00230769	SPSB2	SPSB2	splA/ryanodine receptor domain and SOCS box containing 2	splA/ryanodine receptor domain and SOCS box containing 2 [Source:HGNC Symbol;Acc:HGNC:29522]	17.7706	21.1254	23.0657	5.84249	3.58654	4.26524	3.10969	6.37526	2.67816	3.6137	4.39809	2.9057	0.0013073	0.157801	0.841277
ENSG00000143164	-0.453827	0.190099	DCAF6	DCAF6	DDB1 and CUL4 associated factor 6	DDB1 and CUL4 associated factor 6 [Source:HGNC Symbol;Acc:HGNC:30002]	54.1545	46.9454	54.2803	93.6323	72.3109	117.075	65.9118	55.2909	54.3284	58.7226	61.3146	62.8744	0.00444407	-0.0596569	0.885878
ENSG00000106992	0.908089	0.0290571	AK1	AK1	adenylate kinase 1	adenylate kinase 1 [Source:HGNC Symbol;Acc:HGNC:361]	22.5963	16.678	19.958	9.5004	9.81024	11.2099	18.1849	20.8065	15.3038	17.6733	20.5675	24.2348	0.00444729	-0.202331	0.594677
ENSG00000008869	-0.633917	0.0617847	HEATR5B	HEATR5B	HEAT repeat containing 5B	HEAT repeat containing 5B [Source:HGNC Symbol;Acc:HGNC:29273]	22.2899	28.229	32.1815	46.5367	48.6292	49.9252	30.218	26.2545	30.7715	34.1043	26.7766	27.7587	0.00444729	-0.0233667	0.957853
ENSG00000172458	0.844122	0.110436	IL17D	IL17D	interleukin 17D	interleukin 17D [Source:HGNC Symbol;Acc:HGNC:5984]	82.4956	63.8086	55.1781	32.6672	21.9939	26.5211	62.5318	96.3245	44.9822	48.5591	51.4835	44.0182	0.00445118	0.500655	0.311068
ENSG00000275358	0.500371	0.641761	AL080312.2				2.60432	1.72957	2.14083	0.660456	0.15823	0.164048	0.608417	0.811397	0.874502	1.12928	1.55227	1.29829	0.00445118	-0.781111	0.424638
ENSG00000136682	-0.0404101	0.953619	CBWD2	CBWD2	COBW domain containing 2	COBW domain containing 2 [Source:HGNC Symbol;Acc:HGNC:17907]	1.91494	1.72957	1.86459	4.7248	4.90512	5.3589	2.36607	2.55011	3.17007	3.6137	4.01002	2.28747	0.00445118	-0.290597	0.613701
ENSG00000170579	-0.900572	0.240737	DLGAP1	DLGAP1	DLG associated protein 1	DLG associated protein 1 [Source:HGNC Symbol;Acc:HGNC:2905]	39.0648	52.5047	61.7387	209.009	140.402	252.524	97.5495	25.7908	77.7214	83.0022	81.0413	81.9778	0.00445118	-0.291738	0.720435
ENSG00000171105	0.612912	0.0420808	INSR	INSR	insulin receptor	insulin receptor [Source:HGNC Symbol;Acc:HGNC:6091]	88.8532	77.7069	78.52	48.2133	59.0724	43.1446	78.5534	81.3136	73.4582	80.0096	83.5637	78.0829	0.00445118	-0.0506304	0.880926
ENSG00000013016	-0.41744	0.294908	EHD3	EHD3	EH domain containing 3	EH domain containing 3 [Source:HGNC Symbol;Acc:HGNC:3244]	75.9082	71.777	79.2106	158.001	118.672	177.117	85.922	59.5218	95.9766	93.448	113.057	112.828	0.00445196	-0.403398	0.28982
ENSG00000254726	2.84221	0.00220771	MEX3A	MEX3A	mex-3 RNA binding family member A	mex-3 RNA binding family member A [Source:HGNC Symbol;Acc:HGNC:33482]	2.06813	1.79134	2.6933	1.37172	1.68778	1.09365	3.5829	5.44795	5.35632	4.57359	6.14439	2.9057	0.202298	0.0813732	0.923825
ENSG00000137411	0.590579	0.0430556	VARS2	VARS2	valyl-tRNA synthetase 2, mitochondrial	valyl-tRNA synthetase 2, mitochondrial [Source:HGNC Symbol;Acc:HGNC:21642]	82.4956	69.8003	61.3934	45.9779	40.4013	46.863	61.4501	64.3322	63.6747	78.8238	72.6979	74.7445	0.00445801	-0.256123	0.324753
ENSG00000118816	-0.169639	0.612598	CCNI	CCNI	cyclin I	cyclin I [Source:HGNC Symbol;Acc:HGNC:1595]	225.273	240.657	260.974	399.88	375.532	489.956	337.131	318.821	281.207	312.19	274.363	286.057	0.00445801	0.102911	0.767231
ENSG00000260372	0.202352	0.832411	AQP4-AS1			AQP4 antisense RNA 1 [Source:HGNC Symbol;Acc:HGNC:26399]	0.30639	0.679472	1.03588	3.75952	2.53167	3.33564	1.08163	1.56484	2.18625	1.75039	1.55227	1.36011	0.00445801	0.0569073	0.961345
ENSG00000248485	-0.700262	0.301496	PCP4L1	PCP4L1	Purkinje cell protein 4 like 1	Purkinje cell protein 4 like 1 [Source:HGNC Symbol;Acc:HGNC:20448]	8.11934	8.15367	11.8091	27.5867	24.2619	40.5198	12.9796	5.10021	13.1722	13.5514	19.5327	18.0524	0.0044776	-0.710394	0.275177
ENSG00000174516	-0.400872	0.2921	PELI3	PELI3	pellino E3 ubiquitin protein ligase family member 3	pellino E3 ubiquitin protein ligase family member 3 [Source:HGNC Symbol;Acc:HGNC:30010]	36.92	30.5762	30.3859	66.706	48.26	74.259	37.7219	35.1219	45.1462	33.2573	39.7768	45.8111	0.0044776	-0.00990244	0.98676
ENSG00000198695	-0.390273	0.656862	MT-ND6	ND6	NADH dehydrogenase, subunit 6 (complex I)	mitochondrially encoded NADH:ubiquinone oxidoreductase core subunit 6 [Source:HGNC Symbol;Acc:HGNC:7462]	318.952	148.99	268.846	68.4842	33.3865	65.2364	238.973	135.503	113.193	35.2336	90.2902	67.202	0.00449196	1.33946	0.111194
ENSG00000113319	-1.43576	0.0116469	RASGRF2	RASGRF2	Ras protein specific guanine nucleotide releasing factor 2	Ras protein specific guanine nucleotide releasing factor 2 [Source:HGNC Symbol;Acc:HGNC:9876]	24.358	45.0922	36.8084	69.6019	98.6825	80.6022	24.4043	24.1101	31.3181	52.3987	33.8265	36.2285	0.00449196	-0.617026	0.191625
ENSG00000016402	0.428258	0.589539	IL20RA	IL20RA	interleukin 20 receptor subunit alpha	interleukin 20 receptor subunit alpha [Source:HGNC Symbol;Acc:HGNC:6003]	8.34914	4.32391	6.28436	2.337	0.949378	1.5858	4.52933	6.83892	3.71663	2.48442	3.23389	2.53476	0.00449864	0.869708	0.232282
ENSG00000135624	0.0899963	0.778388	CCT7	CCT7	chaperonin containing TCP1 subunit 7	chaperonin containing TCP1 subunit 7 [Source:HGNC Symbol;Acc:HGNC:1622]	66.4101	71.3446	68.0921	118.78	105.012	116.365	72.8072	99.5121	90.4563	103.95	87.5091	92.1168	0.00449864	-0.109767	0.721825
ENSG00000143420	-0.428884	0.0980778	ENSA	ENSA	endosulfine alpha	endosulfine alpha [Source:HGNC Symbol;Acc:HGNC:3360]	133.816	125.394	129.831	207.637	183.072	210.856	139.801	135.04	143.473	132.973	146.042	136.568	0.00450209	0.00947673	0.979773
ENSG00000272808	-2.66624	0.0221011	AC015712.6				2.29793	4.32391	4.55789	2.64182	5.8545	1.74984	1.35204	0.695483	1.69435	1.12928	2.3284	1.36011	0.875773	-0.35688	0.759208
ENSG00000174145	0.793862	0.3293	NWD2	NWD2	NACHT and WD repeat domain containing 2	NACHT and WD repeat domain containing 2 [Source:HGNC Symbol;Acc:HGNC:29229]	2.37452	2.34727	2.96953	11.1261	7.22582	14.6003	8.58544	2.55011	6.34014	6.66276	7.82601	10.7573	0.00453929	-0.53325	0.498237
ENSG00000154975	-0.6199	0.156927	CA10	CA10	carbonic anhydrase 10	carbonic anhydrase 10 [Source:HGNC Symbol;Acc:HGNC:1369]	22.5963	18.4075	28.5213	50.1438	37.7114	59.7681	25.2831	23.1248	28.0934	23.0938	30.916	33.261	0.00453929	-0.189303	0.67601
ENSG00000261737	-2.66571	0.0219499	AL049597.2				0.995768	2.53258	1.38118	2.18458	1.00212	1.85921	0.473213	0.463656	1.09313	0.508177	0.646778	0.741881	0.970019	0.112338	0.936184
ENSG00000100095	-0.241698	0.516196	SEZ6L	SEZ6L	seizure related 6 homolog like	seizure related 6 homolog like [Source:HGNC Symbol;Acc:HGNC:10763]	82.5722	75.545	93.9201	145.453	135.181	191.608	106.27	75.5759	106.908	111.404	120.171	117.032	0.0045571	-0.27178	0.442143
ENSG00000162032	0.37463	0.27995	SPSB3	SPSB3	splA/ryanodine receptor domain and SOCS box containing 3	splA/ryanodine receptor domain and SOCS box containing 3 [Source:HGNC Symbol;Acc:HGNC:30629]	97.4321	66.403	61.4624	45.3682	38.5553	39.7543	56.4476	61.8401	57.4985	63.4091	74.0561	68.0057	0.0045571	-0.224921	0.510738
ENSG00000168461	0.498739	0.281044	RAB31	RAB31	RAB31, member RAS oncogene family	RAB31, member RAS oncogene family [Source:HGNC Symbol;Acc:HGNC:9771]	221.903	146.519	162.772	96.0201	63.5556	78.4696	195.505	247.998	170.473	75.1537	111.569	104.296	0.00459658	1.07717	0.039561
ENSG00000197375	-0.35256	0.302427	SLC22A5	SLC22A5	solute carrier family 22 member 5	solute carrier family 22 member 5 [Source:HGNC Symbol;Acc:HGNC:10969]	30.256	28.5378	27.002	16.1558	15.0846	16.4048	20.0778	22.1396	16.1236	19.0284	15.0053	20.8345	0.00460624	0.0877288	0.821813
ENSG00000279253	1.27067	0.0785407	AL121753.2				4.44266	3.82975	3.45295	0.812868	1.47681	1.09365	3.04209	3.53537	3.27938	4.06541	1.87566	3.77123	0.00461506	0.0193852	0.985367
ENSG00000136143	-0.705811	0.126804	SUCLA2	SUCLA2	succinate-CoA ligase ADP-forming beta subunit	succinate-CoA ligase ADP-forming beta subunit [Source:HGNC Symbol;Acc:HGNC:11448]	22.7495	33.5412	39.5708	65.2327	65.5598	79.946	48.4706	29.616	35.5266	41.8963	32.5329	34.6829	0.00461748	0.0570631	0.92069
ENSG00000118308	0.837314	0.18665	LRMP	LRMP	lymphoid restricted membrane protein	lymphoid restricted membrane protein [Source:HGNC Symbol;Acc:HGNC:6690]	4.74905	1.97665	2.48612	9.29718	8.49166	10.0616	9.12626	5.27408	7.05067	6.66276	7.69666	6.92422	0.00462994	0.00978632	0.990599
ENSG00000107758	-0.340529	0.443015	PPP3CB	PPP3CB	protein phosphatase 3 catalytic subunit beta	protein phosphatase 3 catalytic subunit beta [Source:HGNC Symbol;Acc:HGNC:9315]	75.2954	74.3096	89.7075	148.348	142.301	219.605	119.182	69.7222	104.831	114.17	102.385	111.777	0.00463651	-0.160862	0.731377
ENSG00000130304	0.287308	0.400824	SLC27A1	SLC27A1	solute carrier family 27 member 1	solute carrier family 27 member 1 [Source:HGNC Symbol;Acc:HGNC:10995]	127.612	112.484	87.6358	66.6552	66.0345	49.9252	80.0406	95.8028	85.6465	88.818	95.4644	95.0225	0.00463651	-0.0949478	0.802603
ENSG00000188818	0.266564	0.667877	ZDHHC11	ZDHHC11	zinc finger DHHC-type containing 11	zinc finger DHHC-type containing 11 [Source:HGNC Symbol;Acc:HGNC:19158]	29.0305	38.9152	36.1869	10.8213	17.0361	9.67882	25.5535	15.2427	31.5367	27.4415	17.5277	20.0308	0.00463651	0.153462	0.816726
ENSG00000266402	1.07992	0.198252	SNHG25			small nucleolar RNA host gene 25 [Source:HGNC Symbol;Acc:HGNC:51534]	3.37029	2.22373	1.31212	0.508043	0.580175	0.437461	1.35204	1.62279	1.58503	1.29867	2.19905	1.42194	0.00463651	-0.104297	0.917476
ENSG00000104957	-0.412054	0.140085	CCDC130	CCDC130	coiled-coil domain containing 130	coiled-coil domain containing 130 [Source:HGNC Symbol;Acc:HGNC:28118]	59.8227	61.8937	53.1754	35.7662	38.0279	35.1062	34.6798	44.3371	41.5935	35.5724	40.553	42.5345	0.00463651	0.024112	0.946522
ENSG00000160818	-0.0190962	0.968094	GPATCH4	GPATCH4	G-patch domain containing 4	G-patch domain containing 4 [Source:HGNC Symbol;Acc:HGNC:25982]	12.7918	9.69792	9.80637	22.7095	19.304	21.4356	13.6556	19.4156	13.1722	13.3255	15.5874	14.7758	0.0046429	0.0826191	0.858489
ENSG00000135298	-0.754148	0.0238992	ADGRB3	ADGRB3	adhesion G protein-coupled receptor B3	adhesion G protein-coupled receptor B3 [Source:HGNC Symbol;Acc:HGNC:945]	35.4647	34.8384	35.0819	59.6442	50.1588	66.9315	38.1951	28.6887	37.4396	36.137	35.8962	33.8174	0.0046429	-0.0212169	0.959153
ENSG00000108666	-0.639283	0.0652205	C17orf75	C17orf75	chromosome 17 open reading frame 75	chromosome 17 open reading frame 75 [Source:HGNC Symbol;Acc:HGNC:30173]	16.7749	16.2456	16.9194	27.6375	27.1628	33.4111	20.8214	15.2427	19.8949	15.1888	16.8162	18.547	0.00469202	0.146382	0.67201
ENSG00000229809	0.781933	0.0123695	ZNF688	ZNF688	zinc finger protein 688	zinc finger protein 688 [Source:HGNC Symbol;Acc:HGNC:30489]	20.9111	22.3608	20.6486	14.3776	13.2913	12.4676	20.4158	18.7201	19.1844	23.8843	25.289	26.5222	0.00472289	-0.376222	0.151916
ENSG00000166006	-0.364473	0.686824	KCNC2	KCNC2	potassium voltage-gated channel subfamily C member 2	potassium voltage-gated channel subfamily C member 2 [Source:HGNC Symbol;Acc:HGNC:6234]	27.9581	23.4109	34.3223	109.737	107.596	166.126	71.32	14.0256	49.4094	57.8757	65.2599	66.3983	0.00472289	-0.493304	0.559857
ENSG00000135441	0.0421864	0.911843	BLOC1S1	BLOC1S1	biogenesis of lysosomal organelles complex 1 subunit 1	biogenesis of lysosomal organelles complex 1 subunit 1 [Source:HGNC Symbol;Acc:HGNC:4200]	26.7326	24.0286	20.8558	12.9551	13.7132	14.0534	23.0522	22.1396	18.6925	13.4384	17.269	16.3214	0.0047508	0.441822	0.167003
ENSG00000144597	-0.721028	0.0752727	EAF1	EAF1	ELL associated factor 1	ELL associated factor 1 [Source:HGNC Symbol;Acc:HGNC:20907]	13.5578	18.8399	19.5437	29.6189	37.6587	34.286	17.3061	18.0826	16.8342	24.9007	16.2341	20.1544	0.0047508	-0.231707	0.553964
ENSG00000197360	-2.66124	0.0459283	ZNF98	ZNF98	zinc finger protein 98	zinc finger protein 98 [Source:HGNC Symbol;Acc:HGNC:13174]	3.75328	1.60603	1.10494	1.82895	0.949378	1.53111	1.21683	1.50688	0.765189	0.112928	0.711456	0.432764	0.50159	1.47435	0.243085
ENSG00000168487	1.00391	0.0216669	BMP1	BMP1	bone morphogenetic protein 1	bone morphogenetic protein 1 [Source:HGNC Symbol;Acc:HGNC:1067]	33.3965	35.0237	23.9634	15.6477	16.5614	14.7643	29.0688	41.3813	25.9618	30.66	30.2045	29.4279	0.0047508	0.094642	0.834104
ENSG00000240291	-0.0930043	0.927345	AL450384.2				4.44266	3.27382	5.11036	0.457239	1.26584	1.14833	2.02806	1.44892	0.874502	3.16199	2.3284	2.47294	0.00476203	-0.879281	0.282523
ENSG00000165168	-0.467381	0.548838	CYBB	CYBB	cytochrome b-245 beta chain	cytochrome b-245 beta chain [Source:HGNC Symbol;Acc:HGNC:2578]	3.98307	3.58267	2.348	8.83994	15.2428	12.9051	3.4477	7.88215	8.1438	5.98519	3.10453	4.45128	0.00476814	0.524764	0.475245
ENSG00000197083	-2.65657	0.00596405	ZNF300P1			zinc finger protein 300 pseudogene 1 [Source:HGNC Symbol;Acc:HGNC:27032]	6.3576	5.68286	4.07448	13.8696	21.6775	8.74922	7.43621	10.1425	5.02839	2.37149	1.35823	1.23647	0.0163041	2.1739	0.0272264
ENSG00000066056	1.35941	0.075158	TIE1	TIE1	tyrosine kinase with immunoglobulin like and EGF like domains 1	tyrosine kinase with immunoglobulin like and EGF like domains 1 [Source:HGNC Symbol;Acc:HGNC:11809]	61.7376	51.3928	32.7339	11.431	11.6035	17.061	44.6849	87.2832	32.2473	20.5529	36.2196	34.6211	0.00479673	0.846196	0.22844
ENSG00000225177	1.07346	0.117832	AL590617.2				17.3111	7.22711	9.25389	4.11515	2.84813	3.39032	6.48978	8.7515	6.23083	8.24375	14.2291	11.8083	0.00479673	-0.672914	0.291998
ENSG00000135968	-0.786082	0.112454	GCC2	GCC2	GRIP and coiled-coil domain containing 2	GRIP and coiled-coil domain containing 2 [Source:HGNC Symbol;Acc:HGNC:23218]	22.3665	22.6079	24.585	47.6036	51.2137	61.2992	31.7729	14.9529	23.4476	37.5486	25.5477	28.9952	0.00479673	-0.394225	0.400093
ENSG00000268297	-2.65644	0.0332137	CLEC4GP1			C-type lectin domain family 4 member G pseudogene 1 [Source:HGNC Symbol;Acc:HGNC:33502]	3.82988	2.34727	0.828707	3.70871	2.05699	3.33564	1.28444	0.695483	2.29557	0.621105	1.03484	0.680057	0.641913	0.87628	0.450935
ENSG00000134982	-0.89973	0.0354673	APC	APC	APC, WNT signaling pathway regulator	APC, WNT signaling pathway regulator [Source:HGNC Symbol;Acc:HGNC:583]	108.386	109.827	118.85	227.705	185.551	249.626	149.738	95.4551	98.6547	134.272	106.912	107.14	0.00479673	-0.0190379	0.973796
ENSG00000270672	2.09874	0.0675748	MTRNR2L6	MTRNR2L6	MT-RNR2-like 6	MT-RNR2-like 6 [Source:HGNC Symbol;Acc:HGNC:37163]	1.68515	2.77966	1.58836	0.254021	0.15823	0.382778	1.48724	2.20236	0.874502	0.734033	1.55227	2.34929	0.00479673	-0.0199795	0.989385
ENSG00000115839	-0.278849	0.260917	RAB3GAP1	RAB3GAP1	RAB3 GTPase activating protein catalytic subunit 1	RAB3 GTPase activating protein catalytic subunit 1 [Source:HGNC Symbol;Acc:HGNC:17063]	55.38	52.7518	58.2167	83.065	79.7477	91.1012	61.6529	73.4894	63.0734	58.6662	56.9165	60.0305	0.00479814	0.174718	0.471544
ENSG00000177301	-0.266894	0.61714	KCNA2	KCNA2	potassium voltage-gated channel subfamily A member 2	potassium voltage-gated channel subfamily A member 2 [Source:HGNC Symbol;Acc:HGNC:6220]	122.326	94.9408	95.0941	230.143	189.717	331.213	159.202	86.7616	133.853	145.226	183.103	185.037	0.00480447	-0.434774	0.374111
ENSG00000100003	-0.122483	0.855297	SEC14L2	SEC14L2	SEC14 like lipid binding 2	SEC14 like lipid binding 2 [Source:HGNC Symbol;Acc:HGNC:10699]	119.799	74.0625	62.0149	36.6299	24.1036	31.88	65.5738	63.8106	44.8729	27.0463	49.1551	48.7786	0.00481746	0.479714	0.396548
ENSG00000133083	-1.26439	0.112292	DCLK1	DCLK1	doublecortin like kinase 1	doublecortin like kinase 1 [Source:HGNC Symbol;Acc:HGNC:2700]	91.2277	94.1996	122.234	330.939	339.244	537.639	147.237	38.7732	135.493	179.725	154.451	147.016	0.00481899	-0.582017	0.444147
ENSG00000079841	-1.29448	0.0603401	RIMS1	RIMS1	regulating synaptic membrane exocytosis 1	regulating synaptic membrane exocytosis 1 [Source:HGNC Symbol;Acc:HGNC:17282]	29.7965	25.8817	25.3446	84.6399	65.0324	101.983	35.491	11.4175	33.2857	32.6362	33.8912	37.1559	0.00481923	-0.371434	0.572918
ENSG00000153363	-2.63057	0.0171482	LINC00467			long intergenic non-protein coding RNA 467 [Source:HGNC Symbol;Acc:HGNC:28227]	3.60009	3.89152	2.96953	3.75952	7.22582	2.8435	1.96045	2.14441	1.03847	2.31503	0.646778	1.54558	0.563906	0.176516	0.883525
ENSG00000152495	-0.589563	0.206448	CAMK4	CAMK4	calcium/calmodulin dependent protein kinase IV	calcium/calmodulin dependent protein kinase IV [Source:HGNC Symbol;Acc:HGNC:1464]	17.2345	23.4727	18.9221	41.3547	34.0194	57.034	25.8239	15.6484	25.0873	24.5619	26.906	27.4496	0.00482935	-0.245986	0.600448
ENSG00000228463	0.442855	0.434997	AP006222.1				1.99154	2.16196	1.72647	5.23284	4.69415	5.63231	3.98851	2.49215	3.44335	3.21845	4.91551	4.45128	0.00490218	-0.342495	0.534275
ENSG00000223802	1.00874	0.0347339	CERS1	GDF1	growth differentiation factor 1	ceramide synthase 1 [Source:HGNC Symbol;Acc:HGNC:14253]	82.036	61.4613	48.7556	32.2099	30.9603	27.1773	57.1236	69.2006	39.9538	64.1996	72.7625	73.2607	0.00490971	-0.338446	0.428288
ENSG00000111110	-0.659324	0.0674132	PPM1H	PPM1H	protein phosphatase, Mg2+/Mn2+ dependent 1H	protein phosphatase, Mg2+/Mn2+ dependent 1H [Source:HGNC Symbol;Acc:HGNC:18583]	45.6522	56.2727	60.8409	91.1429	105.434	96.7335	50.1606	38.1936	57.9357	68.6038	62.8668	75.1772	0.00491101	-0.498236	0.139899
ENSG00000155097	-0.417635	0.3093	ATP6V1C1	ATP6V1C1	ATPase H+ transporting V1 subunit C1	ATPase H+ transporting V1 subunit C1 [Source:HGNC Symbol;Acc:HGNC:856]	77.5167	79.4982	99.0305	164.961	145.624	205.06	116.546	70.012	109.422	116.26	111.505	106.213	0.00491101	-0.174402	0.683282
ENSG00000167112	-0.533153	0.0705671	TRUB2	TRUB2	TruB pseudouridine synthase family member 2	TruB pseudouridine synthase family member 2 [Source:HGNC Symbol;Acc:HGNC:17170]	32.4774	29.6497	27.5545	51.4139	45.8339	47.8473	29.0688	25.4431	33.6683	31.3376	35.1847	35.4248	0.00492	-0.208849	0.450258
ENSG00000275413	-0.177021	0.882611	AC002553.2				4.21287	2.84143	2.62424	0.812868	0.369202	0.492144	2.16326	1.27505	1.36641	1.18575	0.388067	1.42194	0.0049399	0.66611	0.495645
ENSG00000228794	-0.694489	0.068144	LINC01128			long intergenic non-protein coding RNA 1128 [Source:HGNC Symbol;Acc:HGNC:49377]	19.8388	20.5695	24.5159	40.5926	31.1712	49.0503	23.9311	29.2103	29.1865	18.125	19.274	21.4527	0.00494335	0.484871	0.170304
ENSG00000135540	1.08679	0.0923951	NHSL1	NHSL1	NHS like 1	NHS like 1 [Source:HGNC Symbol;Acc:HGNC:21021]	33.8561	21.3107	23.6872	11.5326	4.85238	10.2256	25.4183	32.1661	19.239	15.5841	22.0551	20.4017	0.00494715	0.404745	0.51007
ENSG00000153006	0.362336	0.387237	SREK1IP1	SREK1IP1	SREK1 interacting protein 1	SREK1 interacting protein 1 [Source:HGNC Symbol;Acc:HGNC:26716]	26.1198	20.5077	27.002	10.7197	15.0318	10.3897	23.7959	16.4598	16.7795	18.2944	21.085	20.649	0.00494715	-0.0747961	0.881005
ENSG00000271755	-2.62574	0.0423446	AL031118.1				0.536183	1.42071	3.45295	2.23539	1.84601	1.14833	0.338009	0.57957	0.765189	0.959889	0.970167	0.741881	0.957769	-0.645946	0.615393
ENSG00000198496	0.279579	0.622932	NBR2			neighbor of BRCA1 gene 2 (non-protein coding) [Source:HGNC Symbol;Acc:HGNC:20691]	6.97038	8.27721	8.28707	3.5563	3.32282	2.40603	3.98851	5.39	3.33404	8.58254	5.62697	6.67693	0.00496059	-0.716671	0.169898
ENSG00000261617	-2.62398	0.0162462	LINC02177			long intergenic non-protein coding RNA 2177 [Source:HGNC Symbol;Acc:HGNC:53039]	3.2171	3.08851	3.66012	3.75952	6.2237	3.28096	3.17729	0.695483	2.89679	1.07282	0.905489	1.17464	0.544383	1.09175	0.250558
ENSG00000213563	0.656979	0.0734286	C8orf82	C8orf82	chromosome 8 open reading frame 82	chromosome 8 open reading frame 82 [Source:HGNC Symbol;Acc:HGNC:33826]	25.2006	18.8399	16.8504	11.3802	11.0761	10.8272	19.8074	20.5168	16.5609	17.6168	19.2093	19.3507	0.00496059	0.0178637	0.972412
ENSG00000136044	0.266709	0.429304	APPL2	APPL2	adaptor protein, phosphotyrosine interacting with PH domain and leucine zipper 2	adaptor protein, phosphotyrosine interacting with PH domain and leucine zipper 2 [Source:HGNC Symbol;Acc:HGNC:18242]	69.3208	57.1992	49.5152	29.3141	36.2346	34.3407	57.056	60.8548	44.1623	42.1222	43.2048	45.1929	0.00501647	0.312119	0.32813
ENSG00000111647	-0.915296	0.0265645	UHRF1BP1L	UHRF1BP1L	UHRF1 binding protein 1 like	UHRF1 binding protein 1 like [Source:HGNC Symbol;Acc:HGNC:29102]	15.7025	23.9668	20.9249	36.6299	37.0257	40.5745	19.4017	21.9657	24.8686	22.021	16.6869	16.6923	0.00501647	0.257648	0.483437
ENSG00000074527	-0.119394	0.841488	NTN4	NTN4	netrin 4	netrin 4 [Source:HGNC Symbol;Acc:HGNC:13658]	12.179	10.5627	15.0548	34.4961	23.8927	34.6141	21.1594	33.2673	16.8888	12.8738	17.9158	14.5903	0.00502727	0.65273	0.198002
ENSG00000102878	0.470367	0.186805	HSF4	HSF4	heat shock transcription factor 4	heat shock transcription factor 4 [Source:HGNC Symbol;Acc:HGNC:5227]	112.062	101.797	94.4035	58.7297	47.5744	62.5569	86.5304	63.289	81.3833	85.656	120.171	106.151	0.00502727	-0.432245	0.204009
ENSG00000147419	-0.749518	0.0272591	CCDC25	CCDC25	coiled-coil domain containing 25	coiled-coil domain containing 25 [Source:HGNC Symbol;Acc:HGNC:25591]	31.7114	32.8617	38.7421	52.176	54.431	67.3143	36.6402	31.9343	38.7514	34.9513	35.3141	29.3043	0.00503084	0.108175	0.743988
ENSG00000175182	-0.508466	0.185593	FAM131A	FAM131A	family with sequence similarity 131 member A	family with sequence similarity 131 member A [Source:HGNC Symbol;Acc:HGNC:28308]	62.044	55.655	48.9628	119.949	81.1718	117.458	53.3379	52.7408	73.8408	64.3126	75.9317	67.1402	0.00503988	-0.204479	0.596319
ENSG00000233396	0.640785	0.337304	LINC01719			long intergenic non-protein coding RNA 1719 [Source:HGNC Symbol;Acc:HGNC:52506]	1.45535	1.17363	0.966825	3.14987	4.21946	4.1012	2.50127	2.08645	2.78747	3.55724	3.29857	1.8547	0.00503988	-0.23994	0.731533
ENSG00000097046	-0.30029	0.613646	CDC7	CDC7	cell division cycle 7	cell division cycle 7 [Source:HGNC Symbol;Acc:HGNC:1745]	4.82565	4.57099	8.28707	16.9178	11.3925	18.264	10.3431	6.49118	8.58105	9.4295	8.99021	7.91339	0.00506346	-0.0528604	0.941888
ENSG00000151892	-0.760053	0.045177	GFRA1	GFRA1	GDNF family receptor alpha 1	GDNF family receptor alpha 1 [Source:HGNC Symbol;Acc:HGNC:4243]	48.0267	34.2207	36.8084	23.2176	17.4053	24.8806	34.2066	35.8174	36.2372	12.9867	14.7465	15.5795	0.0050758	1.29484	0.00510739
ENSG00000105976	0.57996	0.50457	MET	MET	MET proto-oncogene, receptor tyrosine kinase	MET proto-oncogene, receptor tyrosine kinase [Source:HGNC Symbol;Acc:HGNC:7029]	16.7749	8.40075	6.97495	44.5554	38.5025	58.8932	29.542	15.8802	26.0164	13.9466	36.3489	45.0074	0.0050758	-0.415439	0.629884
ENSG00000047315	-0.53816	0.0746233	POLR2B	POLR2B	RNA polymerase II subunit B	RNA polymerase II subunit B [Source:HGNC Symbol;Acc:HGNC:9188]	42.1287	51.0222	50.9655	77.9338	78.7984	78.8523	49.2142	53.3204	57.4985	57.6498	43.7869	44.6365	0.0050758	0.131574	0.661864
ENSG00000070366	0.516831	0.0938541	SMG6	SMG6	SMG6, nonsense mediated mRNA decay factor	SMG6, nonsense mediated mRNA decay factor [Source:HGNC Symbol;Acc:HGNC:17809]	84.1041	71.5299	60.4956	42.4724	43.7769	43.9101	65.1682	75.6918	62.0896	59.2873	71.3396	67.6966	0.0050758	0.0334136	0.929781
ENSG00000133119	-2.62183	0.0101941	RFC3	RFC3	replication factor C subunit 3	replication factor C subunit 3 [Source:HGNC Symbol;Acc:HGNC:9971]	2.14473	3.70621	3.17671	3.40389	4.11397	4.86675	1.62245	1.33301	1.96763	1.4116	0.452745	1.79288	0.455197	0.422392	0.647138
ENSG00000267838	1.68485	0.121485	AC245884.8				3.0639	3.27382	2.76236	0.101609	0.738405	0.492144	1.41964	1.50688	2.18625	1.58099	2.06969	4.01852	0.00513567	-0.577468	0.573841
ENSG00000111667	-0.54134	0.108144	USP5	USP5	ubiquitin specific peptidase 5	ubiquitin specific peptidase 5 [Source:HGNC Symbol;Acc:HGNC:12628]	60.5121	77.8922	62.8436	118.882	120.307	111.99	55.9744	74.9383	77.2294	88.0839	69.3993	75.7955	0.00513567	-0.164257	0.625277
ENSG00000105650	2.81972	0.00704044	PDE4C	PDE4C	phosphodiesterase 4C	phosphodiesterase 4C [Source:HGNC Symbol;Acc:HGNC:8782]	8.65553	4.63277	4.62695	8.58592	4.06123	7.49152	16.2245	30.8911	14.2653	7.28386	17.8511	16.3214	0.802551	0.567979	0.493632
ENSG00000269609	0.979187	0.0303144	RPARP-AS1			RPARP antisense RNA 1 [Source:HGNC Symbol;Acc:HGNC:45238]	21.5239	18.9017	19.1984	9.70362	9.12458	10.7178	22.1734	14.7211	19.239	15.5841	21.7964	24.5439	0.00513567	-0.141744	0.747064
ENSG00000106603	-0.882656	0.0146552	COA1	COA1	cytochrome c oxidase assembly factor 1 homolog	cytochrome c oxidase assembly factor 1 homolog [Source:HGNC Symbol;Acc:HGNC:21868]	20.2984	24.5845	20.2343	38.8653	34.3358	37.567	22.3086	17.9087	23.9395	21.2305	18.2391	21.5145	0.00513567	0.0728746	0.843772
ENSG00000169733	1.36154	0.00137618	RFNG	RFNG	RFNG O-fucosylpeptide 3-beta-N-acetylglucosaminyltransferase	RFNG O-fucosylpeptide 3-beta-N-acetylglucosaminyltransferase [Source:HGNC Symbol;Acc:HGNC:9974]	68.2484	58.7435	50.0677	39.0177	30.3273	35.6531	62.7346	62.9992	59.7394	76.7911	96.0465	84.7599	0.00517863	-0.473783	0.120589
ENSG00000101040	1.32169	0.000590757	ZMYND8	ZMYND8	zinc finger MYND-type containing 8	zinc finger MYND-type containing 8 [Source:HGNC Symbol;Acc:HGNC:9397]	101.492	88.4549	93.1605	55.4275	60.3382	66.9315	122.9	110.582	117.402	114.453	128.385	125.625	0.00522055	-0.0705226	0.809334
ENSG00000141030	-0.722035	0.034631	COPS3	COPS3	COP9 signalosome subunit 3	COP9 signalosome subunit 3 [Source:HGNC Symbol;Acc:HGNC:2239]	29.1071	26.067	35.3582	53.6493	48.1546	51.7844	27.1084	31.4127	35.144	26.4816	31.7568	31.7154	0.00524947	0.0592122	0.875914
ENSG00000099814	0.371534	0.419589	CEP170B	CEP170B	centrosomal protein 170B	centrosomal protein 170B [Source:HGNC Symbol;Acc:HGNC:20362]	67.942	56.3344	57.8714	153.632	90.7711	149.612	73.2805	123.101	96.6325	95.7066	106.524	114.559	0.00525005	-0.112237	0.829916
ENSG00000153814	-0.331829	0.383326	JAZF1	JAZF1	JAZF zinc finger 1	JAZF zinc finger 1 [Source:HGNC Symbol;Acc:HGNC:28917]	14.4003	19.2105	25.4137	34.0897	36.2346	41.2854	27.5816	23.8783	24.4314	23.2067	22.5079	23.3074	0.005254	0.13639	0.735875
ENSG00000119699	-0.324675	0.695011	TGFB3	TGFB3	transforming growth factor beta 3	transforming growth factor beta 3 [Source:HGNC Symbol;Acc:HGNC:11769]	49.7884	100.994	91.0887	17.6291	33.4392	12.8504	41.7104	26.3704	61.4884	38.2262	29.105	27.9442	0.00526529	0.443443	0.567176
ENSG00000266964	0.739951	0.385549	FXYD1	FXYD1	FXYD domain containing ion transport regulator 1	FXYD domain containing ion transport regulator 1 [Source:HGNC Symbol;Acc:HGNC:4025]	6.74059	4.01506	3.66012	0.863673	0.896635	1.53111	2.43367	3.12968	2.56885	1.86331	5.17422	2.72023	0.00528308	-0.257283	0.778902
ENSG00000059588	-2.61827	0.000474072	TARBP1	TARBP1	TAR (HIV-1) RNA binding protein 1	TAR (HIV-1) RNA binding protein 1 [Source:HGNC Symbol;Acc:HGNC:11568]	50.631	53.8636	51.6561	102.167	82.1212	106.303	34.9502	15.9382	34.8708	27.498	28.5229	30.1698	0.0187805	-0.00772243	0.990599
ENSG00000214226	2.7739	0.00239904	C17orf67	C17orf67	chromosome 17 open reading frame 67	chromosome 17 open reading frame 67 [Source:HGNC Symbol;Acc:HGNC:27900]	2.22133	1.17363	1.5193	1.32091	1.21309	1.5858	3.10969	5.04225	4.91907	3.83956	2.58711	4.14217	0.65175	0.307235	0.654867
ENSG00000059691	-0.502314	0.116875	GATB	GATB	glutamyl-tRNA amidotransferase subunit B	glutamyl-tRNA amidotransferase subunit B [Source:HGNC Symbol;Acc:HGNC:8849]	27.6517	26.4376	24.0325	46.7907	44.7262	40.7385	24.8099	22.3714	32.1926	33.4267	29.105	29.3043	0.00531759	-0.210027	0.498237
ENSG00000264608	1.66519	0.0636251	AC005726.3				7.88955	5.74463	8.77048	1.77815	1.26584	1.96857	7.97702	2.08645	5.79357	5.13823	8.66683	8.77892	0.00531759	-0.51212	0.537306
ENSG00000113013	-0.288547	0.254567	HSPA9	HSPA9	heat shock protein family A (Hsp70) member 9	heat shock protein family A (Hsp70) member 9 [Source:HGNC Symbol;Acc:HGNC:5244]	150.055	151.337	156.073	233.649	226.005	238.963	162.245	166.047	168.068	191.978	168.421	166.738	0.00531759	-0.0868061	0.748727
ENSG00000085382	-0.614167	0.150016	HACE1	HACE1	HECT domain and ankyrin repeat containing E3 ubiquitin protein ligase 1	HECT domain and ankyrin repeat containing E3 ubiquitin protein ligase 1 [Source:HGNC Symbol;Acc:HGNC:21033]	13.328	20.7548	18.5768	35.6138	31.8042	39.8089	24.1339	17.8507	21.9172	23.7149	18.2391	15.8268	0.00531759	0.143976	0.75131
ENSG00000136628	-0.649119	0.0412305	EPRS	EPRS	glutamyl-prolyl-tRNA synthetase	glutamyl-prolyl-tRNA synthetase [Source:HGNC Symbol;Acc:HGNC:3418]	58.1376	56.1491	64.7773	88.1962	108.862	96.7335	60.5037	64.3322	63.8933	70.4672	52.3243	54.8992	0.00531759	0.0867554	0.791907
ENSG00000178031	-1.79285	0.0870084	ADAMTSL1	ADAMTSL1	ADAMTS like 1	ADAMTS like 1 [Source:HGNC Symbol;Acc:HGNC:14632]	0.765976	1.42071	1.45024	7.01099	4.53592	8.74922	1.48724	0.463656	2.07694	2.14563	1.09952	2.04017	0.00533077	-0.392042	0.718029
ENSG00000236397	-2.61367	0.0155198	DDX11L2			DEAD/H-box helicase 11 like 2 [Source:HGNC Symbol;Acc:HGNC:37103]	2.91071	1.97665	2.55518	1.93056	2.26796	2.1873	1.89285	1.15914	2.1316	0.169392	0.452745	0.865527	0.753859	1.7968	0.0815941
ENSG00000171517	-0.764522	0.316665	LPAR3	LPAR3	lysophosphatidic acid receptor 3	lysophosphatidic acid receptor 3 [Source:HGNC Symbol;Acc:HGNC:14298]	13.9408	6.23879	7.94178	2.28619	1.84601	3.60905	6.08417	4.23086	4.04457	2.2021	3.94535	2.78205	0.00534791	0.684335	0.351362
ENSG00000113749	-0.429613	0.816737	HRH2	HRH2	histamine receptor H2	histamine receptor H2 [Source:HGNC Symbol;Acc:HGNC:5183]	0	0.864783	0.138118	6.70616	3.79751	6.99937	0.270408	1.79667	1.31175	1.58099	1.42291	1.051	0.00535307	-0.246659	0.892103
ENSG00000004468	-2.61164	0.0164624	CD38	CD38	CD38 molecule	CD38 molecule [Source:HGNC Symbol;Acc:HGNC:1667]	5.97461	10.9333	11.6019	4.11515	6.11821	4.59334	2.90688	2.89785	2.35022	5.30762	2.06969	1.051	0.154451	-0.0567889	0.967654
ENSG00000272990	0.935451	0.158949	AC084036.1				9.19171	5.12693	9.32295	2.64182	2.47893	2.5154	6.96299	5.10021	7.59723	3.50077	6.79117	7.29516	0.00540313	0.162602	0.827065
ENSG00000188647	1.01374	0.0181831	PTAR1	PTAR1	protein prenyltransferase alpha subunit repeat containing 1	protein prenyltransferase alpha subunit repeat containing 1 [Source:HGNC Symbol;Acc:HGNC:30449]	41.1329	42.9303	47.3744	18.2895	23.629	27.396	57.4616	46.0758	39.8445	50.3659	37.5778	40.3707	0.00542619	0.159198	0.687791
ENSG00000184368	-0.982264	0.177182	MAP7D2	MAP7D2	MAP7 domain containing 2	MAP7 domain containing 2 [Source:HGNC Symbol;Acc:HGNC:25899]	28.4177	29.2791	32.1815	102.218	78.6401	127.301	48.9438	13.3301	45.802	42.6304	43.2048	43.9564	0.0054298	-0.264901	0.731619
ENSG00000204516	2.77023	0.0095694	MICB	MICB	MHC class I polypeptide-related sequence B	MHC class I polypeptide-related sequence B [Source:HGNC Symbol;Acc:HGNC:7091]	2.14473	0.803013	1.10494	1.32091	0.949378	1.36707	2.63647	3.65129	1.36641	5.47701	3.4926	4.14217	0.851887	-0.778333	0.347953
ENSG00000271474	-2.59925	0.00110943	AC106881.1				4.74905	5.49755	3.72918	11.939	14.3462	8.58517	3.17729	2.14441	2.67816	3.89602	3.4926	2.65841	0.00591013	-0.331644	0.568708
ENSG00000166033	-0.307286	0.403525	HTRA1	HTRA1	HtrA serine peptidase 1	HtrA serine peptidase 1 [Source:HGNC Symbol;Acc:HGNC:9476]	489.535	420.902	404.547	249.093	284.233	180.617	285.888	337.078	322.254	258.831	277.08	266.768	0.0054502	0.235854	0.513282
ENSG00000182400	-0.568429	0.0633275	TRAPPC6B	TRAPPC6B	trafficking protein particle complex 6B	trafficking protein particle complex 6B [Source:HGNC Symbol;Acc:HGNC:23066]	30.0262	33.3559	38.5349	52.0236	52.9014	60.9711	37.9923	29.3842	33.0124	37.9439	36.4136	39.2578	0.0054502	-0.179017	0.537306
ENSG00000125124	-0.302775	0.212213	BBS2	BBS2	Bardet-Biedl syndrome 2	Bardet-Biedl syndrome 2 [Source:HGNC Symbol;Acc:HGNC:967]	145.382	144.233	140.88	98.8651	97.4695	91.3746	107.622	117.769	113.685	102.2	103.161	90.7567	0.005483	0.195461	0.402297
ENSG00000168395	0.801318	0.0115388	ING5	ING5	inhibitor of growth family member 5	inhibitor of growth family member 5 [Source:HGNC Symbol;Acc:HGNC:19421]	51.7034	63.3762	68.4374	40.8466	38.9772	36.528	55.5688	55.9285	60.9418	74.9843	74.7675	66.0892	0.00548326	-0.323758	0.216683
ENSG00000231551	0.0621037	0.944788	AC245100.4				4.21287	3.76798	2.41706	0.863673	0.738405	1.09365	2.63647	1.73871	2.02229	1.46807	2.19905	0.927351	0.00548326	0.474955	0.545638
ENSG00000169826	-1.34296	0.0169541	CSGALNACT2	CSGALNACT2	chondroitin sulfate N-acetylgalactosaminyltransferase 2	chondroitin sulfate N-acetylgalactosaminyltransferase 2 [Source:HGNC Symbol;Acc:HGNC:24292]	30.5624	49.1073	52.2085	15.6985	23.7872	18.1546	20.8214	22.5453	20.0042	20.3835	11.9654	14.8994	0.0054865	0.421966	0.379344
ENSG00000136404	-1.01386	0.112782	TM6SF1	TM6SF1	transmembrane 6 superfamily member 1	transmembrane 6 superfamily member 1 [Source:HGNC Symbol;Acc:HGNC:11860]	5.05544	5.92994	7.11307	12.7519	17.1943	21.873	9.12626	8.80946	7.32395	8.07436	3.36325	6.92422	0.0054865	0.455906	0.456835
ENSG00000102908	-0.313497	0.403665	NFAT5	NFAT5	nuclear factor of activated T cells 5	nuclear factor of activated T cells 5 [Source:HGNC Symbol;Acc:HGNC:7774]	18.077	22.1137	20.9249	33.6324	34.9687	45.2772	25.3507	30.6013	23.8848	28.345	19.5974	22.1946	0.00549314	0.186166	0.624092
ENSG00000163618	-1.36919	0.10353	CADPS	CADPS	calcium dependent secretion activator	calcium dependent secretion activator [Source:HGNC Symbol;Acc:HGNC:1426]	32.4008	49.4779	54.9018	176.443	152.27	227.206	65.5062	16.6336	66.2435	79.6708	56.9811	61.8234	0.0055039	-0.420261	0.614102
ENSG00000274272	1.36592	0.0237107	AC069281.2				8.34914	14.7631	11.4638	5.9441	4.53592	3.28096	8.92345	10.3163	10.0021	17.3345	12.2241	12.4883	0.00550564	-0.523798	0.308091
ENSG00000198886	1.42819	0.0720605	MT-ND4	ND4	NADH dehydrogenase, subunit 4 (complex I)	mitochondrially encoded NADH:ubiquinone oxidoreductase core subunit 4 [Source:HGNC Symbol;Acc:HGNC:7459]	62663.2	44983.7	50626.7	14099.9	12599.9	16328.5	77839.3	56214.5	37349.8	21599.8	42666.1	42657.5	0.00550564	0.68082	0.352027
ENSG00000132321	-0.652042	0.18284	IQCA1	IQCA1	IQ motif containing with AAA domain 1	IQ motif containing with AAA domain 1 [Source:HGNC Symbol;Acc:HGNC:26195]	27.0389	17.4192	19.3365	10.3133	7.17308	10.8272	10.8839	13.3301	8.90899	9.65536	12.5475	12.4883	0.00550564	-0.0663146	0.912581
ENSG00000218336	-0.754157	0.262172	TENM3	TENM3	teneurin transmembrane protein 3	teneurin transmembrane protein 3 [Source:HGNC Symbol;Acc:HGNC:29944]	5.20863	8.40075	10.2898	26.9771	20.4116	27.0132	11.1543	5.33204	13.992	13.5514	9.50764	11.561	0.00551392	-0.184376	0.807227
ENSG00000175832	2.76039	0.00747543	ETV4	ETV4	ETS variant 4	ETS variant 4 [Source:HGNC Symbol;Acc:HGNC:3493]	4.51926	1.60603	2.348	4.41997	2.58442	4.59334	5.81376	9.50494	7.2693	5.30762	12.0947	11.9319	0.466747	-0.373792	0.662604
ENSG00000227733	-2.59716	0.000985107	AC239809.3				8.27254	15.9985	13.8118	6.96019	5.22158	7.49152	3.10969	2.49215	3.27938	4.79945	5.10955	4.01852	0.0235562	-0.647856	0.23578
ENSG00000163346	0.633575	0.350379	PBXIP1	PBXIP1	PBX homeobox interacting protein 1	PBX homeobox interacting protein 1 [Source:HGNC Symbol;Acc:HGNC:21199]	397.312	230.959	202.343	111.058	61.3931	90.9919	192.801	360.087	158.558	141.612	170.103	165.439	0.00557609	0.576348	0.376956
ENSG00000146830	0.0909532	0.732844	GIGYF1	GIGYF1	GRB10 interacting GYF protein 1	GRB10 interacting GYF protein 1 [Source:HGNC Symbol;Acc:HGNC:9126]	151.74	141.763	128.311	95.6645	93.7247	91.484	118.641	121.941	123.797	119.478	117.261	109.551	0.00558548	0.0734682	0.785761
ENSG00000008083	0.107657	0.767319	JARID2	JARID2	jumonji and AT-rich interaction domain containing 2	jumonji and AT-rich interaction domain containing 2 [Source:HGNC Symbol;Acc:HGNC:6196]	40.9797	39.5947	44.0596	25.0465	23.5235	23.2401	40.3583	24.9215	33.1764	32.1281	34.4086	31.4681	0.00558548	0.00598072	0.989667
ENSG00000138207	-0.500849	0.439694	RBP4	RBP4	retinol binding protein 4	retinol binding protein 4 [Source:HGNC Symbol;Acc:HGNC:9922]	2.75751	1.6678	2.76236	7.31582	5.06335	8.53049	2.90688	5.21613	4.2632	2.65381	2.84582	3.02935	0.00559818	0.540319	0.378851
ENSG00000151952	-0.915268	0.1328	TMEM132D	TMEM132D	transmembrane protein 132D	transmembrane protein 132D [Source:HGNC Symbol;Acc:HGNC:29411]	9.26831	9.45084	6.49154	25.6054	15.9284	27.2866	8.51784	5.39	12.0791	10.4459	13.0002	11.9319	0.00559818	-0.442992	0.450393
ENSG00000133519	-0.506731	0.412094	ZDHHC8P1			zinc finger DHHC-type containing 8 pseudogene 1 [Source:HGNC Symbol;Acc:HGNC:26461]	47.5671	23.9051	24.3778	12.3962	8.01697	13.8894	14.1964	10.78	12.6256	14.9065	24.1248	22.5037	0.00560847	-0.710263	0.22844
ENSG00000196569	-0.586657	0.130293	LAMA2	LAMA2	laminin subunit alpha 2	laminin subunit alpha 2 [Source:HGNC Symbol;Acc:HGNC:6482]	34.5455	38.9152	35.5653	18.3403	21.9412	17.6625	29.204	43.8734	41.5388	9.76828	13.7764	13.1684	0.0056181	1.64369	0.00205814
ENSG00000112367	-0.466629	0.14632	FIG4	FIG4	FIG4 phosphoinositide 5-phosphatase	FIG4 phosphoinositide 5-phosphatase [Source:HGNC Symbol;Acc:HGNC:16873]	24.1282	19.7047	21.2011	38.3064	34.8633	36.9108	22.4438	17.7348	26.0711	26.5946	26.3239	25.2239	0.0056181	-0.237944	0.443141
ENSG00000134440	-0.92663	0.00812858	NARS	NARS	asparaginyl-tRNA synthetase	asparaginyl-tRNA synthetase [Source:HGNC Symbol;Acc:HGNC:7643]	100.573	103.527	116.433	155.868	163.926	201.615	106.676	100.497	106.963	104.459	89.9668	85.4399	0.0056181	0.166551	0.571787
ENSG00000185774	-0.238452	0.692882	KCNIP4	KCNIP4	potassium voltage-gated channel interacting protein 4	potassium voltage-gated channel interacting protein 4 [Source:HGNC Symbol;Acc:HGNC:30083]	18.5366	20.4459	23.9634	54.6146	37.5532	69.3922	38.1951	17.7348	30.061	27.6109	34.8613	37.8977	0.00563944	-0.223838	0.706069
ENSG00000140939	-0.261106	0.425	NOL3	NOL3	nucleolar protein 3	nucleolar protein 3 [Source:HGNC Symbol;Acc:HGNC:7869]	43.4308	47.9954	51.0345	28.6028	28.4286	26.3023	25.7563	39.2369	34.8161	30.1518	34.0205	35.0539	0.0056444	0.00942276	0.984918
ENSG00000250056	-0.672274	0.228612	LINC01018			long intergenic non-protein coding RNA 1018 [Source:HGNC Symbol;Acc:HGNC:27394]	5.05544	5.37401	5.93907	14.5808	10.3904	16.4595	5.88136	3.94107	8.08914	8.41315	6.59714	8.7171	0.00565259	-0.404576	0.457052
ENSG00000230074	-2.59519	0.0250443	AL162231.2				2.22133	2.40904	1.45024	1.72735	0.791148	1.36707	1.01403	1.27505	1.58503	0.112928	0.5821	0.309117	0.355007	1.95107	0.0863487
ENSG00000164938	-0.162161	0.789499	TP53INP1	TP53INP1	tumor protein p53 inducible nuclear protein 1	tumor protein p53 inducible nuclear protein 1 [Source:HGNC Symbol;Acc:HGNC:18022]	18.9196	23.5344	29.4191	7.1634	13.9242	7.71025	17.2385	18.4303	15.1945	14.963	9.83103	11.561	0.0056698	0.482812	0.358096
ENSG00000204305	1.03617	0.050509	AGER	AGER	advanced glycosylation end-product specific receptor	advanced glycosylation end-product specific receptor [Source:HGNC Symbol;Acc:HGNC:320]	10.1109	14.3307	8.77048	5.38525	4.48317	4.53866	7.90942	11.4755	8.1438	9.71182	12.1594	13.8484	0.0056698	-0.374353	0.435807
ENSG00000100077	-0.548668	0.218142	GRK3	GRK3	G protein-coupled receptor kinase 3	G protein-coupled receptor kinase 3 [Source:HGNC Symbol;Acc:HGNC:290]	39.6775	34.2825	33.0102	67.9761	63.4501	92.6323	53.7435	28.225	44.1077	39.5248	45.3391	45.1311	0.0056698	-0.0446898	0.937729
ENSG00000279320	2.74324	0.0025341	AC069528.2				1.22556	0.864783	0.828707	0.71126	0.843891	1.20302	2.29846	2.83989	2.07694	2.37149	2.84582	2.28747	0.898262	-0.0559194	0.949623
ENSG00000236824	0.546116	0.287672	BCYRN1	BCYRN1	brain cytoplasmic RNA 1	brain cytoplasmic RNA 1 [Source:HGNC Symbol;Acc:HGNC:1022]	1286.69	806.039	1220.34	513.834	524.109	369.873	795.269	817.019	1032.24	621.782	945.719	1007.78	0.00570404	0.0383024	0.955489
ENSG00000143106	-0.881145	0.00978605	PSMA5	PSMA5	proteasome subunit alpha 5	proteasome subunit alpha 5 [Source:HGNC Symbol;Acc:HGNC:9534]	25.89	26.1288	27.5545	41.3039	44.779	42.1603	21.7002	23.7623	30.5529	24.336	24.4482	24.0493	0.00572817	0.062538	0.855029
ENSG00000100445	0.782077	0.0105278	SDR39U1	SDR39U1	short chain dehydrogenase/reductase family 39U member 1	short chain dehydrogenase/reductase family 39U member 1 [Source:HGNC Symbol;Acc:HGNC:20275]	69.1676	63.0056	57.1117	40.3386	40.3486	42.1056	66.1823	62.0719	63.1828	60.9247	77.0959	70.7878	0.00572982	-0.125204	0.641098
ENSG00000072274	-0.82799	0.0527094	TFRC	TFRC	transferrin receptor	transferrin receptor [Source:HGNC Symbol;Acc:HGNC:11763]	127.229	100.871	116.019	61.1175	43.1439	72.3451	79.5674	85.3706	74.2233	38.3956	56.6578	48.0986	0.00574664	0.740688	0.0775385
ENSG00000171132	-0.754469	0.248252	PRKCE	PRKCE	protein kinase C epsilon	protein kinase C epsilon [Source:HGNC Symbol;Acc:HGNC:9401]	34.1625	43.6715	58.9763	140.372	106.436	162.189	69.0891	25.3851	66.6261	71.427	65.0012	69.5513	0.00578222	-0.354967	0.590763
ENSG00000178401	-2.59298	0.0209374	DNAJC22	DNAJC22	DnaJ heat shock protein family (Hsp40) member C22	DnaJ heat shock protein family (Hsp40) member C22 [Source:HGNC Symbol;Acc:HGNC:25802]	3.44689	4.57099	5.59377	4.16595	8.96635	4.04651	1.55484	0.927311	3.55266	2.9926	1.81098	1.54558	0.647232	-0.0694385	0.961159
ENSG00000116096	2.73255	0.00023772	SPR	SPR	sepiapterin reductase	sepiapterin reductase [Source:HGNC Symbol;Acc:HGNC:11257]	13.711	8.58606	10.0826	9.5512	6.9621	9.62414	15.0752	21.9077	21.5346	36.1935	31.5628	28.1915	0.35282	-0.712255	0.111849
ENSG00000179178	-2.58728	0.0168442	TMEM125	TMEM125	transmembrane protein 125	transmembrane protein 125 [Source:HGNC Symbol;Acc:HGNC:28275]	26.5028	37.8034	30.1097	30.3302	53.7981	13.78	12.5064	6.78096	15.905	23.0938	9.83103	10.6954	0.948094	-0.311738	0.764103
ENSG00000014824	-1.34694	0.00376517	SLC30A9	SLC30A9	solute carrier family 30 member 9	solute carrier family 30 member 9 [Source:HGNC Symbol;Acc:HGNC:1329]	42.5882	50.9604	57.5951	78.391	93.25	105.428	52.7295	39.9903	46.5672	47.3734	37.1897	33.6319	0.00579163	0.236159	0.515547
ENSG00000280670	-0.00384656	0.994196	CCDC163	CCDC163	coiled-coil domain containing 163	coiled-coil domain containing 163 [Source:HGNC Symbol;Acc:HGNC:27003]	12.1024	11.2422	10.0135	5.33445	6.01273	5.90572	7.2334	9.1572	9.72883	8.07436	7.50263	6.36781	0.00579163	0.251945	0.521685
ENSG00000153815	0.110502	0.726523	CMIP	CMIP	c-Maf inducing protein	c-Maf inducing protein [Source:HGNC Symbol;Acc:HGNC:24319]	69.7804	83.3898	68.9208	118.425	109.706	130.637	87.6121	82.6466	102.973	103.047	97.9869	113.817	0.00579191	-0.204445	0.47264
ENSG00000142327	0.758046	0.067909	RNPEPL1	RNPEPL1	arginyl aminopeptidase like 1	arginyl aminopeptidase like 1 [Source:HGNC Symbol;Acc:HGNC:10079]	70.8528	64.1792	52.0014	34.0897	35.1797	27.396	43.806	73.4894	52.6341	57.9886	55.9463	65.9655	0.00579991	-0.0818504	0.862747
ENSG00000182685	1.22759	0.00263963	BRICD5	BRICD5	BRICHOS domain containing 5	BRICHOS domain containing 5 [Source:HGNC Symbol;Acc:HGNC:28309]	36.3838	29.4026	32.1815	20.5757	16.6669	20.8888	35.9642	31.9922	35.9092	35.9111	45.0804	47.4185	0.00580311	-0.305796	0.307324
ENSG00000143514	0.274023	0.574171	TP53BP2	TP53BP2	tumor protein p53 binding protein 2	tumor protein p53 binding protein 2 [Source:HGNC Symbol;Acc:HGNC:12000]	145.382	96.6704	82.2492	54.8686	47.6799	46.2068	100.862	135.156	76.3549	57.4804	63.9017	65.3473	0.00581979	0.742273	0.112709
ENSG00000143228	-2.58643	0.041548	NUF2	NUF2	NUF2, NDC80 kinetochore complex component	NUF2, NDC80 kinetochore complex component [Source:HGNC Symbol;Acc:HGNC:14621]	1.07237	1.17363	1.10494	0.914477	1.16035	0.929604	0.473213	0.115914	0.382595	0.395248	0.258711	1.051	0.860619	-0.809867	0.513735
ENSG00000154710	-0.616864	0.125254	RABGEF1	RABGEF1	RAB guanine nucleotide exchange factor 1	RAB guanine nucleotide exchange factor 1 [Source:HGNC Symbol;Acc:HGNC:17676]	10.1109	8.64783	10.7732	4.87721	4.90512	5.63231	5.67856	4.63656	5.08304	6.38044	6.33842	6.55328	0.0058333	-0.324332	0.39743
ENSG00000239697	0.793912	0.125737	TNFSF12	TNFSF12	TNF superfamily member 12	TNF superfamily member 12 [Source:HGNC Symbol;Acc:HGNC:11927]	58.2908	49.8486	39.5017	26.1134	14.7681	22.3105	47.2537	51.0601	37.1117	27.8932	47.8616	43.771	0.00583368	0.180509	0.740742
ENSG00000169744	0.11622	0.806059	LDB2	LDB2	LIM domain binding 2	LIM domain binding 2 [Source:HGNC Symbol;Acc:HGNC:6533]	43.7372	37.7416	51.7942	87.3326	73.2603	108.49	81.1899	48.8577	65.4237	57.424	69.0112	72.457	0.00583368	-0.025299	0.966757
ENSG00000166289	1.01645	0.0327507	PLEKHF1	PLEKHF1	pleckstrin homology and FYVE domain containing 1	pleckstrin homology and FYVE domain containing 1 [Source:HGNC Symbol;Acc:HGNC:20764]	9.72789	9.57438	10.0135	4.47078	6.17096	3.49969	8.51784	9.38903	8.36242	10.0506	10.3484	11.561	0.00583397	-0.282477	0.51007
ENSG00000144730	-0.157642	0.726448	IL17RD	IL17RD	interleukin 17 receptor D	interleukin 17 receptor D [Source:HGNC Symbol;Acc:HGNC:17616]	22.5197	16.3073	17.2647	11.431	8.06971	8.8039	16.2921	17.3291	12.3523	10.3329	10.7365	9.89174	0.00583995	0.569469	0.158455
ENSG00000198727	0.994662	0.162784	MT-CYB	CYTB	cytochrome b	mitochondrially encoded cytochrome b [Source:HGNC Symbol;Acc:HGNC:7427]	28066.7	18953.4	21346.4	6908.72	6071.85	7853.52	28264.5	22274.2	15268.5	8569.04	17584.7	16975	0.00583995	0.609595	0.371391
ENSG00000125520	0.818937	0.149315	SLC2A4RG	SLC2A4RG	SLC2A4 regulator	SLC2A4 regulator [Source:HGNC Symbol;Acc:HGNC:15930]	44.1202	39.4094	34.9438	18.0355	14.0297	14.3268	22.1058	53.0886	25.4699	28.4014	34.2146	33.6937	0.00583995	0.0648512	0.926913
ENSG00000255198	1.03492	0.118638	SNHG9			small nucleolar RNA host gene 9 [Source:HGNC Symbol;Acc:HGNC:33102]	17.694	11.3657	9.11578	5.58847	4.37769	2.78881	10.2079	12.8085	9.18227	7.2274	11.3833	12.4265	0.00583995	0.0540898	0.949733
ENSG00000111726	-0.390718	0.318323	CMAS	CMAS	cytidine monophosphate N-acetylneuraminic acid synthetase	cytidine monophosphate N-acetylneuraminic acid synthetase [Source:HGNC Symbol;Acc:HGNC:18290]	31.6348	32.4294	35.9106	60.5079	60.9712	68.736	45.6989	26.6022	47.8243	42.7998	37.6425	40.3088	0.00583995	-0.00785196	0.989385
ENSG00000160785	-0.404252	0.128358	SLC25A44	SLC25A44	solute carrier family 25 member 44	solute carrier family 25 member 44 [Source:HGNC Symbol;Acc:HGNC:29036]	42.5882	47.1307	42.1259	66.5028	69.1991	66.9315	40.3583	39.063	49.3547	50.5353	56.2697	49.9533	0.00584355	-0.283253	0.25623
ENSG00000187801	0.483888	0.572759	ZFP69B	ZFP69B	ZFP69 zinc finger protein B	ZFP69 zinc finger protein B [Source:HGNC Symbol;Acc:HGNC:28053]	0.536183	0.432391	0.966825	2.03217	3.27008	2.67945	1.28444	1.73871	1.80366	1.01635	1.48759	1.97835	0.00584391	0.112472	0.910359
ENSG00000259954	0.631143	0.334203	IL21R-AS1			IL21R antisense RNA 1 [Source:HGNC Symbol;Acc:HGNC:27551]	4.82565	5.86817	8.83954	1.67654	2.84813	2.02326	3.04209	4.40473	5.57495	4.63005	5.69165	4.88405	0.00586541	-0.219138	0.752302
ENSG00000171004	-0.794732	0.321417	HS6ST2	HS6ST2	heparan sulfate 6-O-sulfotransferase 2	heparan sulfate 6-O-sulfotransferase 2 [Source:HGNC Symbol;Acc:HGNC:19133]	3.37029	3.58267	4.83412	12.6503	10.074	22.1465	6.96299	2.43419	7.21464	6.4369	5.43294	6.49146	0.00586541	-0.146157	0.879126
ENSG00000196689	0.023677	0.96392	TRPV1	TRPV1	transient receptor potential cation channel subfamily V member 1	transient receptor potential cation channel subfamily V member 1 [Source:HGNC Symbol;Acc:HGNC:12716]	21.9835	34.0354	28.8666	14.0728	16.5086	11.374	16.8329	17.1553	17.654	29.3613	20.1795	20.5872	0.00587769	-0.441819	0.281947
ENSG00000004838	2.7284	0.00218059	ZMYND10	ZMYND10	zinc finger MYND-type containing 10	zinc finger MYND-type containing 10 [Source:HGNC Symbol;Acc:HGNC:19412]	2.14473	3.27382	1.5193	1.82895	1.05486	1.64048	4.46172	3.82516	4.48182	6.49337	5.2389	4.69858	0.205195	-0.364222	0.574231
ENSG00000210184	1.01024	0.429984	MT-TS2			mitochondrially encoded tRNA serine 2 (AGU/C) [Source:HGNC Symbol;Acc:HGNC:7498]	8.34914	5.31224	4.48883	1.32091	0.15823	0.492144	5.61096	6.95483	1.91297	0.959889	1.81098	2.28747	0.00589336	1.51499	0.204391
ENSG00000138696	0.816794	0.162956	BMPR1B	BMPR1B	bone morphogenetic protein receptor type 1B	bone morphogenetic protein receptor type 1B [Source:HGNC Symbol;Acc:HGNC:1077]	34.2391	26.1288	22.7204	12.4979	6.5929	12.4676	31.6377	28.9205	16.3423	18.0685	21.2143	20.8345	0.00591013	0.354152	0.537306
ENSG00000272733	2.69288	0.00439534	AP000345.2				1.76174	1.2354	1.86459	2.03217	0.896635	1.53111	3.24489	2.26032	1.85832	4.68652	7.76134	6.73875	0.851098	-1.38283	0.0718339
ENSG00000133026	-0.456908	0.203326	MYH10	MYH10	myosin heavy chain 10	myosin heavy chain 10 [Source:HGNC Symbol;Acc:HGNC:7568]	81.7296	84.0075	78.1056	147.586	108.387	182.859	98.3608	78.7635	94.7195	95.3113	96.8874	94.5898	0.00591013	-0.0772757	0.854484
ENSG00000175874	-0.920283	0.21271	CREG2	CREG2	cellular repressor of E1A stimulated genes 2	cellular repressor of E1A stimulated genes 2 [Source:HGNC Symbol;Acc:HGNC:14272]	48.5629	39.4712	57.7333	171.261	131.647	197.076	78.621	20.5168	63.8933	71.8788	80.3945	84.018	0.00593342	-0.53603	0.456322
ENSG00000176490	-0.90829	0.076138	DIRAS1	DIRAS1	DIRAS family GTPase 1	DIRAS family GTPase 1 [Source:HGNC Symbol;Acc:HGNC:19127]	99.5768	74.0007	77.0698	187.163	144.622	234.26	86.26	50.8282	87.6142	90.4554	123.405	122.534	0.00593373	-0.582093	0.220476
ENSG00000105855	0.40911	0.51347	ITGB8	ITGB8	integrin subunit beta 8	integrin subunit beta 8 [Source:HGNC Symbol;Acc:HGNC:6163]	73.6103	113.101	118.574	26.7231	49.4731	34.3407	99.7804	57.0876	70.0148	90.9071	50.2547	56.3829	0.00594249	0.198771	0.763948
ENSG00000276250	0.950186	0.312302	AC127024.6				8.19594	4.26214	4.83412	1.37172	0.949378	1.14833	5.81376	2.49215	4.04457	1.29867	4.13938	4.01852	0.00597512	0.385372	0.689416
ENSG00000105298	0.67399	0.0465924	CACTIN	CACTIN	cactin, spliceosome C complex subunit	cactin, spliceosome C complex subunit [Source:HGNC Symbol;Acc:HGNC:29938]	45.6522	53.1841	39.7089	31.4478	23.207	27.7241	38.8035	44.5689	45.9113	43.0821	49.0258	48.7786	0.00597953	-0.123516	0.712678
ENSG00000210151	1.33201	0.191974	MT-TS1			mitochondrially encoded tRNA serine 1 (UCN) [Source:HGNC Symbol;Acc:HGNC:7497]	6.12781	3.27382	3.8673	0.965281	0.632919	0.710874	7.63901	3.01376	2.35022	1.29867	3.10453	1.60741	0.00600909	1.10869	0.243742
ENSG00000023330	-0.947503	0.0197174	ALAS1	ALAS1	5'-aminolevulinate synthase 1	5'-aminolevulinate synthase 1 [Source:HGNC Symbol;Acc:HGNC:396]	18.3834	29.032	22.6513	42.828	40.7705	43.0352	19.1989	21.502	26.0164	21.5128	25.1597	22.3182	0.00600909	-0.0471775	0.915968
ENSG00000154144	-0.635371	0.0503474	TBRG1	TBRG1	transforming growth factor beta regulator 1	transforming growth factor beta regulator 1 [Source:HGNC Symbol;Acc:HGNC:29551]	63.8824	75.7303	83.8375	111.769	118.514	137.691	83.4207	65.7811	81.0554	80.3484	74.5088	75.0536	0.00600909	0.00203085	0.996547
ENSG00000171617	-0.622849	0.310229	ENC1	ENC1	ectodermal-neural cortex 1	ectodermal-neural cortex 1 [Source:HGNC Symbol;Acc:HGNC:3345]	249.708	201.062	253.515	731.785	445.416	766.705	324.692	149.471	346.849	303.099	368.146	411.62	0.00601653	-0.399375	0.509534
ENSG00000092929	0.933462	0.0647899	UNC13D	UNC13D	unc-13 homolog D	unc-13 homolog D [Source:HGNC Symbol;Acc:HGNC:23147]	15.9323	13.5277	17.6791	5.58847	9.59926	6.01509	12.4387	13.446	12.5163	21.0611	13.8411	14.7758	0.00605249	-0.372013	0.425174
ENSG00000198888	1.42729	0.0586358	MT-ND1	ND1	NADH dehydrogenase, subunit 1 (complex I)	mitochondrially encoded NADH:ubiquinone oxidoreductase core subunit 1 [Source:HGNC Symbol;Acc:HGNC:7455]	29568	20301.5	21233.2	7338.02	6142.26	8073.12	33450.6	27185.1	18545.3	10208.3	21206.8	20637	0.0060545	0.605202	0.379344
ENSG00000137168	0.127793	0.744368	PPIL1	PPIL1	peptidylprolyl isomerase like 1	peptidylprolyl isomerase like 1 [Source:HGNC Symbol;Acc:HGNC:9260]	15.4727	13.4659	11.4638	23.37	22.4159	27.0132	18.7257	16.5177	16.6155	21.4563	16.6869	23.802	0.0060545	-0.257093	0.463484
ENSG00000162430	0.74007	0.0913544	SELENON	SELENON	selenoprotein N	selenoprotein N [Source:HGNC Symbol;Acc:HGNC:15999]	137.186	107.851	91.1578	59.4918	52.0575	55.8309	99.7804	147.153	92.1506	76.0571	105.554	95.5789	0.0060545	0.290953	0.484604
ENSG00000145526	-1.4265	0.096455	CDH18	CDH18	cadherin 18	cadherin 18 [Source:HGNC Symbol;Acc:HGNC:1757]	5.51503	5.37401	5.59377	20.4741	16.9833	28.1069	6.35458	1.85462	9.29158	7.50972	7.76134	7.6661	0.0060545	-0.388546	0.651849
ENSG00000104313	1.19991	0.114967	EYA1	EYA1	EYA transcriptional coactivator and phosphatase 1	EYA transcriptional coactivator and phosphatase 1 [Source:HGNC Symbol;Acc:HGNC:3519]	8.42573	5.37401	5.73189	2.74343	1.05486	1.74984	5.88136	7.07075	4.59113	3.67016	4.01002	6.55328	0.0060545	0.301324	0.696452
ENSG00000168314	-2.57636	0.0481481	MOBP	MOBP	myelin-associated oligodendrocyte basic protein	myelin-associated oligodendrocyte basic protein [Source:HGNC Symbol;Acc:HGNC:7189]	603.895	1277.35	1177.8	549.855	1744.8	314.097	433.734	170.567	455.178	672.826	292.473	297.556	0.811207	-0.253417	0.859329
ENSG00000168280	-0.829289	0.045744	KIF5C	KIF5C	kinesin family member 5C	kinesin family member 5C [Source:HGNC Symbol;Acc:HGNC:6325]	387.354	432.947	459.242	743.775	798.638	871.313	472.199	345.423	517.213	507.499	386.515	408.158	0.0060545	0.0357214	0.943021
ENSG00000134375	-0.371734	0.403525	TIMM17A	TIMM17A	translocase of inner mitochondrial membrane 17A	translocase of inner mitochondrial membrane 17A [Source:HGNC Symbol;Acc:HGNC:17315]	20.2984	20.1371	27.7617	45.2666	37.8169	57.5261	32.2461	20.8645	34.1056	26.9334	30.7866	27.2641	0.0060545	0.0374117	0.949076
ENSG00000076248	0.920973	0.0261684	UNG	UNG	uracil DNA glycosylase	uracil DNA glycosylase [Source:HGNC Symbol;Acc:HGNC:12572]	33.9327	26.5612	28.4523	19.458	12.3947	16.1861	33.6657	39.1789	29.2958	26.5946	28.1348	24.4821	0.00605698	0.36663	0.305118
ENSG00000178075	0.74766	0.234481	GRAMD1C	GRAMD1C	GRAM domain containing 1C	GRAM domain containing 1C [Source:HGNC Symbol;Acc:HGNC:25252]	39.2946	22.3608	25.5518	12.3962	6.38193	11.9755	35.153	34.0207	19.0751	15.4712	20.3088	15.2704	0.00605884	0.788967	0.190829
ENSG00000168101	1.05696	0.00462719	NUDT16L1	NUDT16L1	nudix hydrolase 16 like 1	nudix hydrolase 16 like 1 [Source:HGNC Symbol;Acc:HGNC:28154]	40.5201	41.139	37.8443	25.8594	21.7829	25.5368	39.9527	34.3105	37.3303	44.2114	60.9912	57.9285	0.00610011	-0.547614	0.0775385
ENSG00000188486	0.994885	0.00701349	H2AFX	H2AFX	H2A histone family member X	H2A histone family member X [Source:HGNC Symbol;Acc:HGNC:4739]	63.2696	51.331	53.2444	33.48	38.608	29.6927	41.9808	51.2919	54.7657	71.8223	78.4542	79.6285	0.006105	-0.6345	0.0562456
ENSG00000058335	-0.988314	0.176844	RASGRF1	RASGRF1	Ras protein specific guanine nucleotide releasing factor 1	Ras protein specific guanine nucleotide releasing factor 1 [Source:HGNC Symbol;Acc:HGNC:9875]	58.5971	69.4297	77.346	206.316	213.452	267.999	89.8429	23.9942	84.0068	129.641	108.982	121.359	0.006105	-0.863946	0.21822
ENSG00000182636	-0.264848	0.352754	NDN	NDN	necdin, MAGE family member	necdin, MAGE family member [Source:HGNC Symbol;Acc:HGNC:7675]	29.7199	32.244	27.9689	50.093	43.3549	49.3784	32.5841	27.9932	34.4882	36.4758	33.8265	42.1635	0.00611736	-0.242473	0.375472
ENSG00000198003	2.62811	0.000498501	CCDC151	CCDC151	coiled-coil domain containing 151	coiled-coil domain containing 151 [Source:HGNC Symbol;Acc:HGNC:28303]	8.04274	5.74463	4.83412	4.26756	3.11185	5.14017	9.12626	11.2436	10.7673	13.4384	16.6869	16.1359	0.117192	-0.569714	0.22368
ENSG00000137764	-0.205845	0.530496	MAP2K5	MAP2K5	mitogen-activated protein kinase kinase 5	mitogen-activated protein kinase kinase 5 [Source:HGNC Symbol;Acc:HGNC:6845]	16.3919	16.3691	14.4333	29.3141	23.207	26.8492	19.7398	17.2132	18.9658	16.7698	21.9905	19.3507	0.00611736	-0.0551868	0.885878
ENSG00000272163	-0.838487	0.158132	AF106564.1				5.97461	7.90659	5.3866	19.458	12.4474	18.7561	8.65304	4.46269	9.78349	8.07436	7.63198	8.16069	0.00611736	-0.0600798	0.936673
ENSG00000144635	-0.455185	0.154786	DYNC1LI1	DYNC1LI1	dynein cytoplasmic 1 light intermediate chain 1	dynein cytoplasmic 1 light intermediate chain 1 [Source:HGNC Symbol;Acc:HGNC:18745]	24.0516	25.8199	33.4936	45.673	42.6693	51.347	31.1645	26.7182	32.6845	33.0315	28.911	31.839	0.00612828	-0.0505004	0.896039
ENSG00000095380	-0.256839	0.571463	NANS	NANS	N-acetylneuraminate synthase	N-acetylneuraminate synthase [Source:HGNC Symbol;Acc:HGNC:19237]	9.26831	6.60941	8.77048	19.1024	13.1858	17.9906	10.1403	14.4313	12.7349	9.99414	8.34344	9.39715	0.00613172	0.427938	0.306244
ENSG00000148498	1.41962	0.0523725	PARD3	PARD3	par-3 family cell polarity regulator	par-3 family cell polarity regulator [Source:HGNC Symbol;Acc:HGNC:16051]	32.0944	28.5378	18.8531	10.5673	6.2237	8.47581	27.2436	54.5375	21.0974	13.8337	19.3387	19.1034	0.00615021	0.977374	0.14402
ENSG00000141338	-2.57324	0.017382	ABCA8	ABCA8	ATP binding cassette subfamily A member 8	ATP binding cassette subfamily A member 8 [Source:HGNC Symbol;Acc:HGNC:38]	156.872	253.196	261.94	154.699	351.375	80.6022	69.6976	54.8273	105.05	141.951	66.4888	79.9995	0.792923	-0.329357	0.74598
ENSG00000163041	0.24136	0.591509	H3F3A	H3F3A	H3 histone family member 3A	H3 histone family member 3A [Source:HGNC Symbol;Acc:HGNC:4764]	108.462	119.216	147.165	51.6171	74.4734	59.3306	146.29	104.438	88.3247	93.7304	74.5088	74.1262	0.00615926	0.483807	0.241754
ENSG00000166579	0.0479615	0.891889	NDEL1	NDEL1	nudE neurodevelopment protein 1 like 1	nudE neurodevelopment protein 1 like 1 [Source:HGNC Symbol;Acc:HGNC:17620]	37.303	35.9503	40.4685	59.5426	51.5829	75.8995	49.2818	53.7261	50.8851	43.195	49.3492	50.3242	0.00615926	0.107453	0.74359
ENSG00000110768	-0.339299	0.299558	GTF2H1	GTF2H1	general transcription factor IIH subunit 1	general transcription factor IIH subunit 1 [Source:HGNC Symbol;Acc:HGNC:4655]	16.3919	16.0603	21.7536	27.5867	30.7493	33.7939	20.8214	23.0089	20.4961	21.4563	18.3685	21.5145	0.00615926	0.0683732	0.859951
ENSG00000121310	0.356181	0.552945	ECHDC2	ECHDC2	enoyl-CoA hydratase domain containing 2	enoyl-CoA hydratase domain containing 2 [Source:HGNC Symbol;Acc:HGNC:23408]	132.82	91.5434	80.3155	39.6781	31.2767	46.1521	64.0866	112.263	52.0329	52.9068	74.9616	72.0861	0.006169	0.19208	0.759081
ENSG00000091482	0.634212	0.496593	SMPX	SMPX	small muscle protein, X-linked	small muscle protein, X-linked [Source:HGNC Symbol;Acc:HGNC:11122]	0.30639	1.05009	0.897766	3.65791	3.00636	4.04651	2.36607	0.811397	1.47572	2.37149	2.97518	2.9057	0.00619248	-0.831238	0.331305
ENSG00000165474	1.05295	0.217144	GJB2	GJB2	gap junction protein beta 2	gap junction protein beta 2 [Source:HGNC Symbol;Acc:HGNC:4284]	2.91071	3.70621	3.72918	0.660456	1.05486	0.765557	2.36607	6.95483	2.84213	1.35514	1.68162	1.36011	0.00619863	1.46706	0.0874164
ENSG00000170075	-0.13138	0.812277	GPR37L1	GPR37L1	G protein-coupled receptor 37 like 1	G protein-coupled receptor 37 like 1 [Source:HGNC Symbol;Acc:HGNC:14923]	411.252	277.286	230.519	161.1	124.263	123.419	193.882	240.232	170.528	141.555	217.317	208.407	0.00620286	0.0920943	0.877029
ENSG00000164112	-0.326918	0.686721	TMEM155	TMEM155	transmembrane protein 155	transmembrane protein 155 [Source:HGNC Symbol;Acc:HGNC:26418]	10.3407	9.51261	14.9167	43.2852	30.3273	48.066	22.6466	5.7957	15.5224	26.9334	23.1547	26.7695	0.00622372	-0.808971	0.264115
ENSG00000087087	0.81944	0.00856248	SRRT	SRRT	serrate, RNA effector molecule	serrate, RNA effector molecule [Source:HGNC Symbol;Acc:HGNC:24101]	103.177	92.6553	96.8897	70.9736	65.4543	54.792	96.1975	104.67	99.7479	109.258	111.828	107.511	0.00622372	-0.128342	0.632827
ENSG00000178623	2.61551	0.00145569	GPR35	GPR35	G protein-coupled receptor 35	G protein-coupled receptor 35 [Source:HGNC Symbol;Acc:HGNC:4492]	2.75751	2.59435	2.14083	2.48941	1.31858	2.29667	4.32652	4.81043	3.33404	6.49337	8.79618	7.29516	0.513999	-0.855926	0.132034
ENSG00000198740	1.13438	0.0759407	ZNF652	ZNF652	zinc finger protein 652	zinc finger protein 652 [Source:HGNC Symbol;Acc:HGNC:29147]	51.4736	82.2161	96.4753	22.0999	40.8232	20.5607	65.5062	58.2467	76.3003	94.4079	61.7026	54.7755	0.00624142	-0.0763219	0.92116
ENSG00000109113	0.772989	0.347897	RAB34	RAB34	RAB34, member RAS oncogene family	RAB34, member RAS oncogene family [Source:HGNC Symbol;Acc:HGNC:16519]	46.6479	23.2256	20.6486	8.78914	5.53804	8.63985	22.917	49.9589	16.1236	12.0268	15.1346	12.7356	0.0062567	1.15788	0.148745
ENSG00000139651	0.352913	0.151862	ZNF740	ZNF740	zinc finger protein 740	zinc finger protein 740 [Source:HGNC Symbol;Acc:HGNC:27465]	46.1117	46.2041	47.5125	32.972	31.1712	30.0208	40.9667	48.8577	44.3263	39.9766	40.4883	44.8838	0.0062567	0.0981337	0.702962
ENSG00000081026	-1.20706	0.0244604	MAGI3	MAGI3	membrane associated guanylate kinase, WW and PDZ domain containing 3	membrane associated guanylate kinase, WW and PDZ domain containing 3 [Source:HGNC Symbol;Acc:HGNC:29647]	19.3792	16.8633	17.61	36.3251	33.3865	48.2847	20.1454	12.5187	21.2067	21.3999	12.8709	16.7541	0.00628531	0.0768047	0.896934
ENSG00000121774	-1.14595	0.00230769	KHDRBS1	KHDRBS1	KH RNA binding domain containing, signal transduction associated 1	KH RNA binding domain containing, signal transduction associated 1 [Source:HGNC Symbol;Acc:HGNC:18116]	56.529	65.5382	56.9045	94.2927	105.434	84.3206	49.755	62.8253	52.3061	49.6884	44.2396	45.3784	0.00629617	0.243207	0.377883
ENSG00000152578	-0.354472	0.508878	GRIA4	GRIA4	glutamate ionotropic receptor AMPA type subunit 4	glutamate ionotropic receptor AMPA type subunit 4 [Source:HGNC Symbol;Acc:HGNC:4574]	36.6902	25.5729	28.4523	60.2539	65.929	86.836	44.8201	20.5168	35.5813	57.9321	44.4983	47.2949	0.00629942	-0.570338	0.25409
ENSG00000143198	-0.557108	0.0547215	MGST3	MGST3	microsomal glutathione S-transferase 3	microsomal glutathione S-transferase 3 [Source:HGNC Symbol;Acc:HGNC:7064]	87.3978	72.6418	85.8402	131.278	119.252	132.496	81.4603	81.1977	98.928	85.4301	81.4294	77.7738	0.00629942	0.096755	0.743
ENSG00000146411	-0.735191	0.14701	SLC2A12	SLC2A12	solute carrier family 2 member 12	solute carrier family 2 member 12 [Source:HGNC Symbol;Acc:HGNC:18067]	24.1282	14.8866	15.0548	10.0592	6.9621	6.94469	10.7487	11.0698	9.23693	7.73558	7.17924	10.139	0.00633373	0.309097	0.536902
ENSG00000176273	-2.56221	0.00536337	SLC35G1	SLC35G1	solute carrier family 35 member G1	solute carrier family 35 member G1 [Source:HGNC Symbol;Acc:HGNC:26607]	1.22556	2.03842	1.58836	3.81032	4.48317	5.19485	1.69005	2.20236	1.14778	0.621105	0.5821	0.989174	0.0119661	1.19164	0.121082
ENSG00000040341	-0.72777	0.118934	STAU2	STAU2	staufen double-stranded RNA binding protein 2	staufen double-stranded RNA binding protein 2 [Source:HGNC Symbol;Acc:HGNC:11371]	37.6094	36.1973	52.4848	79.4071	73.4186	112.865	65.4386	37.672	53.3993	43.9855	41.8465	43.6473	0.00633373	0.272907	0.552294
ENSG00000156381	1.17432	0.0164309	ANKRD9	ANKRD9	ankyrin repeat domain 9	ankyrin repeat domain 9 [Source:HGNC Symbol;Acc:HGNC:20096]	94.1384	64.7969	62.5674	39.4241	25.8969	44.5116	72.8072	93.6584	84.936	68.1521	74.2501	75.9191	0.00633373	0.203765	0.644924
ENSG00000075415	-0.543207	0.0712963	SLC25A3	SLC25A3	solute carrier family 25 member 3	solute carrier family 25 member 3 [Source:HGNC Symbol;Acc:HGNC:10989]	173.034	154.302	168.642	267.993	232.914	291.076	162.583	180.536	182.935	153.978	179.869	178.546	0.00633373	0.0380378	0.915968
ENSG00000166197	0.0216326	0.943827	NOLC1	NOLC1	nucleolar and coiled-body phosphoprotein 1	nucleolar and coiled-body phosphoprotein 1 [Source:HGNC Symbol;Acc:HGNC:15608]	51.1672	58.7435	52.761	83.9795	80.8553	82.6801	62.2613	66.0709	69.031	78.598	61.9613	66.522	0.00633574	-0.0693899	0.813525
ENSG00000198712	0.688254	0.348908	MT-CO2	COX2	cytochrome c oxidase subunit II	mitochondrially encoded cytochrome c oxidase II [Source:HGNC Symbol;Acc:HGNC:7421]	31410.7	19100.6	22224.3	7138	6055.5	8465.14	29255.6	22459.4	17022.1	7009.68	15138.9	14781	0.0063626	0.896312	0.205788
ENSG00000130052	1.49168	0.0923951	STARD8	STARD8	StAR related lipid transfer domain containing 8	StAR related lipid transfer domain containing 8 [Source:HGNC Symbol;Acc:HGNC:19161]	36.3838	25.0787	15.7454	6.09651	4.58866	7.71025	23.6607	52.3931	19.403	8.07436	17.5924	16.1977	0.00636369	1.19091	0.153316
ENSG00000214595	-0.283227	0.575184	EML6	EML6	echinoderm microtubule associated protein like 6	echinoderm microtubule associated protein like 6 [Source:HGNC Symbol;Acc:HGNC:35412]	16.5451	15.0719	17.4028	41.4055	24.3674	42.2697	21.8354	13.0403	22.901	25.8605	23.7368	25.7185	0.00636369	-0.38279	0.415968
ENSG00000106628	0.744791	0.0249344	POLD2	POLD2	DNA polymerase delta 2, accessory subunit	DNA polymerase delta 2, accessory subunit [Source:HGNC Symbol;Acc:HGNC:9176]	56.8354	52.134	46.7529	31.0922	35.6017	29.1458	47.5241	63.9265	50.2292	49.2931	54.006	51.3752	0.00640398	0.0641807	0.855756
ENSG00000147535	0.85267	0.0358493	PLPP5	PLPP5	phospholipid phosphatase 5	phospholipid phosphatase 5 [Source:HGNC Symbol;Acc:HGNC:25026]	29.5667	22.3608	24.654	13.9204	12.3419	15.4205	29.3392	32.5718	23.229	19.1413	26.2592	22.3182	0.00642708	0.330411	0.355814
ENSG00000172575	-1.4807	0.0742389	RASGRP1	RASGRP1	RAS guanyl releasing protein 1	RAS guanyl releasing protein 1 [Source:HGNC Symbol;Acc:HGNC:9878]	8.65553	13.1571	16.0217	41.8119	41.0342	57.1433	16.2245	4.05699	14.9212	20.1577	16.4928	17.3724	0.00642708	-0.620165	0.426374
ENSG00000187720	0.302779	0.651845	THSD4	THSD4	thrombospondin type 1 domain containing 4	thrombospondin type 1 domain containing 4 [Source:HGNC Symbol;Acc:HGNC:25835]	23.2857	17.0486	16.2288	7.82386	5.16883	7.10874	14.5344	32.8036	16.6702	5.8158	8.99021	7.10969	0.00643323	1.54783	0.0379147
ENSG00000166444	1.31152	0.00965234	ST5	ST5	suppression of tumorigenicity 5	suppression of tumorigenicity 5 [Source:HGNC Symbol;Acc:HGNC:11350]	43.8904	38.977	40.9519	21.4394	18.8293	21.3809	44.0088	79.2851	43.0692	34.1608	40.0356	39.6906	0.00644145	0.547114	0.184065
ENSG00000103489	1.02013	0.00244786	XYLT1	XYLT1	xylosyltransferase 1	xylosyltransferase 1 [Source:HGNC Symbol;Acc:HGNC:15516]	20.8345	18.284	18.0244	29.8729	28.956	27.8881	36.6402	40.338	35.1987	28.4579	31.8862	29.2425	0.00644145	0.324508	0.189467
ENSG00000210049	-0.667252	0.56917	MT-TF			mitochondrially encoded tRNA phenylalanine [Source:HGNC Symbol;Acc:HGNC:7481]	41.2095	12.7247	26.1043	7.62064	2.26796	2.07794	6.89539	17.2712	9.12761	3.67016	7.50263	6.98604	0.00644145	0.878654	0.424226
ENSG00000125817	-0.060377	0.885959	CENPB	CENPB	centromere protein B	centromere protein B [Source:HGNC Symbol;Acc:HGNC:1852]	156.489	169.992	133.077	87.3834	104.643	63.6506	110.191	121.42	129.208	104.12	109.823	98.361	0.00644145	0.208416	0.567176
ENSG00000110172	2.60274	0.000641962	CHORDC1	CHORDC1	cysteine and histidine rich domain containing 1	cysteine and histidine rich domain containing 1 [Source:HGNC Symbol;Acc:HGNC:14525]	26.5794	35.9503	43.4381	19.6613	23.5762	27.3413	77.945	41.729	52.2515	109.936	77.0313	77.5265	0.114262	-0.622382	0.205936
ENSG00000104883	-2.54534	0.0107616	PEX11G	PEX11G	peroxisomal biogenesis factor 11 gamma	peroxisomal biogenesis factor 11 gamma [Source:HGNC Symbol;Acc:HGNC:20208]	2.68091	4.75631	4.90318	2.337	2.84813	2.1873	1.28444	2.02849	0.60122	1.12928	1.55227	1.29829	0.199899	-0.0247028	0.985442
ENSG00000177432	-1.35732	0.0403573	NAP1L5	NAP1L5	nucleosome assembly protein 1 like 5	nucleosome assembly protein 1 like 5 [Source:HGNC Symbol;Acc:HGNC:19968]	37.4562	34.4678	50.413	107.146	88.8196	135.613	53.0675	19.9951	50.0652	43.0256	40.941	44.6365	0.00647884	-0.0633856	0.935953
ENSG00000100938	-0.578691	0.0459283	GMPR2	GMPR2	guanosine monophosphate reductase 2	guanosine monophosphate reductase 2 [Source:HGNC Symbol;Acc:HGNC:4377]	41.0563	40.3359	32.5267	58.8314	57.912	59.276	37.9923	35.1799	43.0146	36.1935	39.9062	39.4433	0.00648707	0.00830666	0.984144
ENSG00000273188	1.25944	0.0991813	AL022328.3				5.05544	2.34727	3.31483	1.11769	0.949378	1.03897	2.56887	2.20236	2.24091	2.31503	4.20406	4.88405	0.00652029	-0.699079	0.315949
ENSG00000138115	-2.53543	0.0126285	CYP2C8	CYP2C8	cytochrome P450 family 2 subfamily C member 8	cytochrome P450 family 2 subfamily C member 8 [Source:HGNC Symbol;Acc:HGNC:2622]	3.98307	3.89152	6.83683	5.9949	4.95786	6.23382	5.47575	1.33301	3.77129	1.58099	1.29356	1.23647	0.731917	1.35146	0.129649
ENSG00000163072	-0.0950667	0.914122	NOSTRIN	NOSTRIN	nitric oxide synthase trafficking	nitric oxide synthase trafficking [Source:HGNC Symbol;Acc:HGNC:20203]	17.0047	9.63615	12.2925	2.54021	3.69202	5.08548	11.4247	11.7653	6.83205	2.8232	6.85585	4.08034	0.00652445	1.12689	0.130973
ENSG00000210194	0.148207	0.891889	MT-TE			mitochondrially encoded tRNA glutamic acid [Source:HGNC Symbol;Acc:HGNC:7479]	3.98307	2.96497	3.45295	1.11769	0.316459	0.656191	3.04209	1.44892	2.29557	0.677569	1.61695	1.29829	0.00652445	0.916076	0.318881
ENSG00000158373	2.59841	0.00309237	HIST1H2BD	HIST1H2BD	histone cluster 1 H2B family member d	histone cluster 1 H2B family member d [Source:HGNC Symbol;Acc:HGNC:4747]	2.14473	2.65612	2.76236	2.74343	5.48529	2.73413	4.19132	8.57763	6.72273	7.73558	9.70167	8.40798	0.285186	-0.403697	0.540625
ENSG00000240694	-0.94402	0.137206	PNMA2	PNMA2	PNMA family member 2	PNMA family member 2 [Source:HGNC Symbol;Acc:HGNC:9159]	99.1939	114.584	152.689	347.603	258.336	411.596	190.975	73.0258	167.467	164.198	135.888	149.18	0.00653307	-0.0585235	0.941888
ENSG00000275835	-2.51809	0.000116694	TUBGCP5	TUBGCP5	tubulin gamma complex associated protein 5	tubulin gamma complex associated protein 5 [Source:HGNC Symbol;Acc:HGNC:18600]	15.7025	17.1721	15.7454	33.8357	33.8084	32.7002	11.4247	12.2869	12.7349	8.92132	5.43294	8.96439	0.00272405	0.64263	0.0963691
ENSG00000272821	1.48039	0.00952947	U62317.3				24.0516	16.4309	18.784	9.90683	7.91148	9.18668	23.5931	14.7211	19.7309	18.3508	28.9757	29.6752	0.00656232	-0.407846	0.375697
ENSG00000072682	2.59756	0.000513777	P4HA2	P4HA2	prolyl 4-hydroxylase subunit alpha 2	prolyl 4-hydroxylase subunit alpha 2 [Source:HGNC Symbol;Acc:HGNC:8547]	13.2514	9.26553	13.4665	11.0245	6.75113	7.76493	16.6301	26.6602	16.3969	31.4505	30.2045	31.5299	0.167834	-0.642092	0.1725
ENSG00000138709	-0.165112	0.681666	LARP1B	LARP1B	La ribonucleoprotein domain family member 1B	La ribonucleoprotein domain family member 1B [Source:HGNC Symbol;Acc:HGNC:24704]	10.1109	10.1303	13.0521	18.4928	19.726	22.6933	18.5905	16.3439	13.2815	13.9466	11.642	11.9319	0.00657311	0.360112	0.316132
ENSG00000111371	-0.496749	0.23376	SLC38A1	SLC38A1	solute carrier family 38 member 1	solute carrier family 38 member 1 [Source:HGNC Symbol;Acc:HGNC:13447]	66.0271	61.2143	83.1469	117.459	121.626	171.922	95.7243	59.4638	85.8652	84.5832	87.121	82.5342	0.00658346	-0.077029	0.878034
ENSG00000175164	-0.361914	0.591015	ABO	ABO	ABO, alpha 1-3-N-acetylgalactosaminyltransferase and alpha 1-3-galactosyltransferase	ABO, alpha 1-3-N-acetylgalactosaminyltransferase and alpha 1-3-galactosyltransferase [Source:HGNC Symbol;Acc:HGNC:79]	6.74059	6.85649	7.59648	2.48941	2.42619	2.57008	3.5153	7.65032	3.66198	2.2021	2.84582	3.27664	0.00659794	0.834265	0.182295
ENSG00000128245	-0.142992	0.816038	YWHAH	YWHAH	tyrosine 3-monooxygenase/tryptophan 5-monooxygenase activation protein eta	tyrosine 3-monooxygenase/tryptophan 5-monooxygenase activation protein eta [Source:HGNC Symbol;Acc:HGNC:12853]	235.767	236.086	292.326	640.642	462.452	754.401	363.022	182.101	393.799	440.533	442.137	486.488	0.00659794	-0.544216	0.30085
ENSG00000231312	-1.25781	0.0114554	AC007388.1				7.65976	5.99171	6.00813	13.6155	10.4959	14.7096	6.82779	5.85365	6.94136	5.58994	5.88568	4.7604	0.00659794	0.27288	0.521146
ENSG00000131089	-0.533971	0.174948	ARHGEF9	ARHGEF9	Cdc42 guanine nucleotide exchange factor 9	Cdc42 guanine nucleotide exchange factor 9 [Source:HGNC Symbol;Acc:HGNC:14561]	90.9213	82.525	103.381	181.829	137.396	199.427	117.83	78.0101	115.817	97.0053	107.236	113.94	0.00659794	-0.0299317	0.953955
ENSG00000198961	-0.99112	0.0423307	PJA2	PJA2	praja ring finger ubiquitin ligase 2	praja ring finger ubiquitin ligase 2 [Source:HGNC Symbol;Acc:HGNC:17481]	146.531	194.761	196.058	314.174	371.101	431.883	222.207	140.43	212.121	215.693	144.943	164.821	0.00660215	0.129239	0.79941
ENSG00000133816	0.305578	0.493409	MICAL2	MICAL2	microtubule associated monooxygenase, calponin and LIM domain containing 2	microtubule associated monooxygenase, calponin and LIM domain containing 2 [Source:HGNC Symbol;Acc:HGNC:24693]	109.152	115.449	126.447	248.535	175.318	284.732	150.685	115.624	163.477	184.355	257.741	273.259	0.00661453	-0.734959	0.0959429
ENSG00000100934	-0.104122	0.829338	SEC23A	SEC23A	Sec23 homolog A, coat complex II component	Sec23 homolog A, coat complex II component [Source:HGNC Symbol;Acc:HGNC:10701]	14.8599	21.496	24.1016	37.7984	34.3358	48.5035	31.8405	40.9176	28.3667	25.2394	20.5029	21.3909	0.0066396	0.590445	0.157902
ENSG00000119950	0.511856	0.169325	MXI1	MXI1	MAX interactor 1, dimerization protein	MAX interactor 1, dimerization protein [Source:HGNC Symbol;Acc:HGNC:7534]	151.74	185.434	169.747	84.5891	118.725	76.9384	180.294	200.589	155.06	139.071	121.4	117.526	0.0066396	0.503599	0.160876
ENSG00000184481	0.861498	0.0532518	FOXO4	FOXO4	forkhead box O4	forkhead box O4 [Source:HGNC Symbol;Acc:HGNC:7139]	119.262	128.42	107.525	55.1734	83.4925	41.9962	140.95	126.23	137.57	99.7155	98.569	89.8294	0.0066396	0.490317	0.223915
ENSG00000151948	-0.703128	0.320884	GLT1D1	GLT1D1	glycosyltransferase 1 domain containing 1	glycosyltransferase 1 domain containing 1 [Source:HGNC Symbol;Acc:HGNC:26483]	11.6428	10.3774	8.83954	35.4106	23.1015	38.4966	14.1964	5.15817	17.2714	14.85	17.7217	17.6197	0.0066396	-0.454059	0.514236
ENSG00000020922	-0.117727	0.797736	MRE11	MRE11	MRE11 homolog, double strand break repair nuclease	MRE11 homolog, double strand break repair nuclease [Source:HGNC Symbol;Acc:HGNC:7230]	18.3068	22.2373	25.2065	8.83994	13.6605	11.4287	16.2921	11.5914	15.0852	16.7698	15.5227	15.5795	0.0066396	-0.156638	0.72153
ENSG00000156219	1.3953	0.0226823	ART3	ART3	ADP-ribosyltransferase 3	ADP-ribosyltransferase 3 [Source:HGNC Symbol;Acc:HGNC:725]	21.2175	17.1721	21.4773	5.18204	10.6014	8.69454	28.1224	16.9814	16.1236	22.8679	21.2143	18.918	0.0066396	-0.0431588	0.951652
ENSG00000165478	-0.182239	0.717135	HEPACAM	HEPACAM	hepatic and glial cell adhesion molecule	hepatic and glial cell adhesion molecule [Source:HGNC Symbol;Acc:HGNC:26361]	456.598	409.907	365.598	196.105	261.29	125.551	263.918	332.731	280.005	254.145	236.462	231.467	0.00664292	0.279863	0.546311
ENSG00000147416	-0.776516	0.114501	ATP6V1B2	ATP6V1B2	ATPase H+ transporting V1 subunit B2	ATPase H+ transporting V1 subunit B2 [Source:HGNC Symbol;Acc:HGNC:854]	140.557	138.551	172.924	326.976	279.328	375.56	171.303	89.8333	186.433	191.921	192.546	194.435	0.00666281	-0.371226	0.42892
ENSG00000166435	2.57677	0.000735542	XRRA1	XRRA1	X-ray radiation resistance associated 1	X-ray radiation resistance associated 1 [Source:HGNC Symbol;Acc:HGNC:18868]	4.67245	7.41242	4.90318	8.94155	8.59714	7.76493	11.2895	19.7633	11.6418	23.0373	17.269	19.969	0.132954	-0.497032	0.310347
ENSG00000180198	2.53957	0.000380002	RCC1	RCC1	regulator of chromosome condensation 1	regulator of chromosome condensation 1 [Source:HGNC Symbol;Acc:HGNC:1913]	3.98307	6.05348	3.79824	4.26756	5.22158	5.3589	8.72064	10.3743	10.1661	12.7044	12.8062	15.4558	0.791445	-0.484384	0.255046
ENSG00000188269	2.7325	0.0653201	OR7A5	OR7A5	olfactory receptor family 7 subfamily A member 5	olfactory receptor family 7 subfamily A member 5 [Source:HGNC Symbol;Acc:HGNC:8368]	1.30216	2.2855	3.79824	0.406434	0.105486	0.109365	1.08163	0.173871	1.36641	5.19469	2.52243	4.38946	0.00671195	-2.20003	0.0974585
ENSG00000163597	0.827635	0.0156122	SNHG16			small nucleolar RNA host gene 16 [Source:HGNC Symbol;Acc:HGNC:44352]	16.0089	16.3691	17.2647	9.24638	10.6541	10.7725	16.6301	16.2859	17.7633	15.9793	18.6919	18.6707	0.00671447	-0.0733785	0.831198
ENSG00000119559	0.641153	0.0997737	C19orf25	C19orf25	chromosome 19 open reading frame 25	chromosome 19 open reading frame 25 [Source:HGNC Symbol;Acc:HGNC:26711]	53.2353	45.8953	33.8389	29.2633	20.2534	22.8573	36.9782	37.672	37.2756	39.3555	50.2547	44.5128	0.00671869	-0.260684	0.481838
ENSG00000138641	0.649887	0.052283	HERC3	HERC3	HECT and RLD domain containing E3 ubiquitin protein ligase 3	HECT and RLD domain containing E3 ubiquitin protein ligase 3 [Source:HGNC Symbol;Acc:HGNC:4876]	25.4304	32.3676	35.2891	51.2615	50.2643	52.7687	47.7945	41.9608	51.1584	60.6989	45.9859	53.2918	0.00672995	-0.183239	0.56113
ENSG00000137766	-2.51056	0.000459389	UNC13C	UNC13C	unc-13 homolog C	unc-13 homolog C [Source:HGNC Symbol;Acc:HGNC:23149]	32.8604	32.6147	43.0237	71.7864	45.9921	83.2816	28.2576	18.0246	22.1905	20.7223	17.0103	18.1761	0.0156816	0.290703	0.534036
ENSG00000105695	-2.49548	0.0260209	MAG	MAG	myelin associated glycoprotein	myelin associated glycoprotein [Source:HGNC Symbol;Acc:HGNC:6783]	274.755	628.635	443.98	428.382	794.84	190.35	124.387	115.218	257.431	326.419	170.232	182.75	0.93481	-0.450796	0.664191
ENSG00000160145	-0.323577	0.474685	KALRN	KALRN	kalirin RhoGEF kinase	kalirin RhoGEF kinase [Source:HGNC Symbol;Acc:HGNC:4814]	88.0106	81.1043	100.55	199	127.428	222.504	124.185	81.4295	118.331	116.598	113.962	134.59	0.0067602	-0.17283	0.713377
ENSG00000161714	0.692107	0.10507	PLCD3	PLCD3	phospholipase C delta 3	phospholipase C delta 3 [Source:HGNC Symbol;Acc:HGNC:9061]	77.2104	73.1359	59.5978	46.994	25.8442	34.8875	59.6249	75.8077	59.5208	69.6202	59.6976	58.114	0.00676493	0.0567109	0.912424
ENSG00000279140	2.53846	0.00814801	AL590326.1				1.07237	1.17363	1.24306	1.11769	0.685662	0.492144	0.946426	2.02849	1.80366	3.04906	3.62196	3.15299	0.315334	-1.02922	0.168494
ENSG00000128944	-1.19968	0.0111885	KNSTRN	KNSTRN	kinetochore localized astrin/SPAG5 binding protein	kinetochore localized astrin/SPAG5 binding protein [Source:HGNC Symbol;Acc:HGNC:30767]	6.4342	7.72128	7.11307	13.3107	13.0803	14.1081	6.21937	4.23086	5.57495	7.34033	7.24391	8.84074	0.0067764	-0.548436	0.167361
ENSG00000165449	0.907569	0.130349	SLC16A9	SLC16A9	solute carrier family 16 member 9	solute carrier family 16 member 9 [Source:HGNC Symbol;Acc:HGNC:23520]	20.6047	21.7431	23.2729	10.1101	5.37981	9.73351	21.227	28.8626	16.8888	21.0046	10.9305	14.4048	0.00679012	0.529608	0.346999
ENSG00000108395	-0.628026	0.219532	TRIM37	TRIM37	tripartite motif containing 37	tripartite motif containing 37 [Source:HGNC Symbol;Acc:HGNC:7523]	58.9035	60.2877	72.0284	128.941	114.716	190.022	97.2791	46.0758	78.9784	78.3721	81.4294	81.6069	0.00679831	-0.119126	0.841197
ENSG00000114315	2.51859	0.00997389	HES1	HES1	hes family bHLH transcription factor 1	hes family bHLH transcription factor 1 [Source:HGNC Symbol;Acc:HGNC:5192]	13.0216	11.4893	4.97224	8.2811	5.43255	8.74922	25.8239	48.7418	20.3322	8.41315	16.1695	15.4558	0.525396	1.24621	0.125865
ENSG00000104888	-0.234622	0.681307	SLC17A7	SLC17A7	solute carrier family 17 member 7	solute carrier family 17 member 7 [Source:HGNC Symbol;Acc:HGNC:16704]	297.582	277.225	282.658	766.789	504.647	749.972	377.354	205.631	436.158	401.234	510.761	533.474	0.00681116	-0.504158	0.324654
ENSG00000145632	-0.657421	0.150794	PLK2	PLK2	polo like kinase 2	polo like kinase 2 [Source:HGNC Symbol;Acc:HGNC:19699]	33.1667	30.3292	36.0488	67.6713	52.8487	84.7581	43.2652	23.6464	39.0793	36.871	43.8516	41.5453	0.00681116	-0.206448	0.659297
ENSG00000177335	-2.48164	0.0169541	C8orf31			chromosome 8 open reading frame 31 (putative) [Source:HGNC Symbol;Acc:HGNC:26731]	2.22133	2.84143	2.00271	3.25147	2.6899	3.06223	1.89285	0.57957	0.819845	1.18575	1.61695	0.680057	0.596997	-0.0949496	0.938233
ENSG00000164620	-0.571954	0.355435	RELL2	RELL2	RELT like 2	RELT like 2 [Source:HGNC Symbol;Acc:HGNC:26902]	32.554	20.8166	20.5796	63.8102	49.4731	86.1798	35.7614	17.6189	33.8869	27.5545	43.0754	43.0291	0.00682348	-0.381197	0.534183
ENSG00000170419	-0.180129	0.847071	VSTM2A	VSTM2A	V-set and transmembrane domain containing 2A	V-set and transmembrane domain containing 2A [Source:HGNC Symbol;Acc:HGNC:28499]	18.3834	14.3307	17.4028	52.5824	47.0997	91.3746	42.454	10.0845	29.8424	27.7803	36.931	37.9596	0.00682688	-0.319174	0.712678
ENSG00000103460	0.135319	0.8994	TOX3	TOX3	TOX high mobility group box family member 3	TOX high mobility group box family member 3 [Source:HGNC Symbol;Acc:HGNC:11972]	0.919171	0.617702	1.58836	3.5055	6.69839	4.31993	1.75765	1.50688	1.47572	5.8158	2.06969	2.59658	0.00683263	-1.14784	0.198098
ENSG00000116691	0.834413	0.0353141	MIIP	MIIP	migration and invasion inhibitory protein	migration and invasion inhibitory protein [Source:HGNC Symbol;Acc:HGNC:25715]	28.7241	26.1288	21.6154	15.0889	14.0824	13.4519	17.4413	25.9647	21.9719	33.3703	29.7518	25.7185	0.00683263	-0.441649	0.20633
ENSG00000179604	0.969388	0.116053	CDC42EP4	CDC42EP4	CDC42 effector protein 4	CDC42 effector protein 4 [Source:HGNC Symbol;Acc:HGNC:17147]	217.843	147.322	120.232	80.728	41.7726	60.643	141.761	226.67	125.054	96.9488	136.47	119.319	0.00683332	0.484534	0.405736
ENSG00000110427	-0.128909	0.845331	KIAA1549L	KIAA1549L	KIAA1549 like	KIAA1549 like [Source:HGNC Symbol;Acc:HGNC:24836]	70.3166	62.3879	67.4706	171.82	121.257	215.942	110.394	47.061	103.902	102.934	124.181	129.458	0.00687479	-0.448303	0.428055
ENSG00000130203	0.231007	0.681296	APOE	APOE	apolipoprotein E	apolipoprotein E [Source:HGNC Symbol;Acc:HGNC:613]	649.471	489.652	426.37	302.336	173.947	198.115	258.645	457.338	346.904	362.669	416.202	386.891	0.00687479	-0.133215	0.824193
ENSG00000204227	0.669926	0.0295705	RING1	RING1	ring finger protein 1	ring finger protein 1 [Source:HGNC Symbol;Acc:HGNC:10018]	100.802	88.3314	75.1361	60.2031	50.4753	58.5651	83.5559	83.1103	77.2294	93.2786	101.674	96.8154	0.00688683	-0.258553	0.334972
ENSG00000166501	-0.305333	0.548981	PRKCB	PRKCB	protein kinase C beta	protein kinase C beta [Source:HGNC Symbol;Acc:HGNC:9395]	122.786	131.138	155.728	287.197	243.779	370.584	193.003	97.5995	185.941	207.393	205.611	214.218	0.00688683	-0.396434	0.404428
ENSG00000152034	-2.92583	0.0724167	MCHR2	MCHR2	melanin concentrating hormone receptor 2	melanin concentrating hormone receptor 2 [Source:HGNC Symbol;Acc:HGNC:20867]	0.842573	0.988323	0.207177	8.99236	5.90724	9.24136	1.28444	0	0.546564	1.46807	0.776134	1.36011	0.00688683	-1.00979	0.520598
ENSG00000269387	0.416686	0.640968	AL365205.3				6.2044	3.5209	2.14083	0.965281	0.791148	1.20302	2.83928	1.56484	2.84213	1.80685	2.13437	2.53476	0.00688683	0.161434	0.872056
ENSG00000163516	0.112147	0.73384	ANKZF1	ANKZF1	ankyrin repeat and zinc finger domain containing 1	ankyrin repeat and zinc finger domain containing 1 [Source:HGNC Symbol;Acc:HGNC:25527]	114.896	111.557	103.036	67.2649	70.4122	65.8925	93.561	65.2595	87.8328	107.621	91.9072	94.4043	0.00689309	-0.253202	0.385816
ENSG00000141252	-0.245176	0.359042	VPS53	VPS53	VPS53, GARP complex subunit	VPS53, GARP complex subunit [Source:HGNC Symbol;Acc:HGNC:25608]	56.6822	55.099	57.5951	92.9718	72.6801	92.6323	61.7205	54.7114	64.1666	67.0228	68.1057	69.2422	0.00690902	-0.178373	0.496676
ENSG00000115459	0.369992	0.216609	ELMOD3	ELMOD3	ELMO domain containing 3	ELMO domain containing 3 [Source:HGNC Symbol;Acc:HGNC:26158]	33.9327	41.5096	33.977	21.4902	27.0045	19.6311	31.4349	32.7457	32.0286	33.1444	33.8912	33.1373	0.00692422	-0.0581426	0.870708
ENSG00000161618	0.843209	0.0792356	ALDH16A1	ALDH16A1	aldehyde dehydrogenase 16 family member A1	aldehyde dehydrogenase 16 family member A1 [Source:HGNC Symbol;Acc:HGNC:28114]	18.077	19.2723	14.6405	7.77305	9.91572	7.05406	12.3035	22.4293	17.7087	15.6405	13.3236	15.0231	0.00693713	0.254462	0.583637
ENSG00000187672	-0.60916	0.374826	ERC2	ERC2	ELKS/RAB6-interacting/CAST family member 2	ELKS/RAB6-interacting/CAST family member 2 [Source:HGNC Symbol;Acc:HGNC:31922]	10.0343	12.107	14.7786	35.4106	29.6944	45.4413	16.5625	5.85365	17.8726	22.9809	18.6919	24.7912	0.00696044	-0.722911	0.270497
ENSG00000131238	-0.826893	0.00910403	PPT1	PPT1	palmitoyl-protein thioesterase 1	palmitoyl-protein thioesterase 1 [Source:HGNC Symbol;Acc:HGNC:9325]	114.054	86.6636	102	149.72	151.9	160.548	87.7473	95.8028	96.6325	92.8269	94.8823	93.7242	0.00697094	-0.00633916	0.98827
ENSG00000267940	2.49651	0.00315355	AC022762.2				4.44266	3.76798	7.3893	2.23539	2.79539	3.22627	7.97702	4.34677	8.52639	9.71182	13.7764	11.4373	0.0635928	-0.743437	0.229097
ENSG00000127463	-0.623081	0.0404937	EMC1	EMC1	ER membrane protein complex subunit 1	ER membrane protein complex subunit 1 [Source:HGNC Symbol;Acc:HGNC:28957]	28.8773	35.3326	33.1483	48.5181	50.3698	53.1515	29.1364	30.6013	33.7776	38.6779	29.9458	34.1265	0.00705899	-0.135856	0.640009
ENSG00000111674	-0.861569	0.0684127	ENO2	ENO2	enolase 2	enolase 2 [Source:HGNC Symbol;Acc:HGNC:3353]	417.993	384.211	397.779	818.609	672.951	975.538	395.944	247.534	457.091	460.803	503.064	516.534	0.00706048	-0.427724	0.324753
ENSG00000162384	-0.51187	0.0598951	C1orf123	C1orf123	chromosome 1 open reading frame 123	chromosome 1 open reading frame 123 [Source:HGNC Symbol;Acc:HGNC:26059]	61.661	61.7702	64.2939	40.1862	47.7853	36.8561	51.445	47.9884	49.4094	35.403	35.5728	39.4433	0.00706501	0.430671	0.0982078
ENSG00000068912	-0.692535	0.0679821	ERLEC1	ERLEC1	endoplasmic reticulum lectin 1	endoplasmic reticulum lectin 1 [Source:HGNC Symbol;Acc:HGNC:25222]	34.8519	36.6297	47.3054	61.3208	78.5346	71.3608	42.792	34.0207	46.2393	49.2931	36.1549	40.6798	0.00706501	-0.0359777	0.939045
ENSG00000148672	-0.423729	0.210946	GLUD1	GLUD1	glutamate dehydrogenase 1	glutamate dehydrogenase 1 [Source:HGNC Symbol;Acc:HGNC:4335]	296.203	233.986	238.253	171.312	124.21	154.971	209.093	218.324	184.684	125.745	146.819	149.056	0.00706532	0.53782	0.111849
ENSG00000249115	-0.035195	0.924328	HAUS5	HAUS5	HAUS augmin like complex subunit 5	HAUS augmin like complex subunit 5 [Source:HGNC Symbol;Acc:HGNC:29130]	33.9327	31.441	29.9025	19.2548	22.0994	16.1861	23.1874	20.3429	21.6986	29.3613	29.3637	23.3074	0.00706532	-0.330945	0.28051
ENSG00000185813	-0.369704	0.150787	PCYT2	PCYT2	phosphate cytidylyltransferase 2, ethanolamine	phosphate cytidylyltransferase 2, ethanolamine [Source:HGNC Symbol;Acc:HGNC:8756]	83.0318	78.8805	78.6581	56.4944	50.0006	54.4639	52.7971	54.1897	60.3406	52.568	63.7723	62.7507	0.00706532	-0.0976812	0.718779
ENSG00000177595	0.685712	0.0313368	PIDD1	PIDD1	p53-induced death domain protein 1	p53-induced death domain protein 1 [Source:HGNC Symbol;Acc:HGNC:16491]	64.1888	70.4798	66.7109	47.6544	43.0912	36.2546	57.1912	52.1613	63.5107	88.818	77.2253	71.9624	0.00706713	-0.461337	0.112104
ENSG00000143502	-0.791031	0.0895251	SUSD4	SUSD4	sushi domain containing 4	sushi domain containing 4 [Source:HGNC Symbol;Acc:HGNC:25470]	19.992	17.5427	18.4387	41.2531	27.8484	45.1132	18.7257	12.7505	21.0974	19.9883	26.906	23.3692	0.00706713	-0.417757	0.334402
ENSG00000164588	-0.648123	0.452373	HCN1	HCN1	hyperpolarization activated cyclic nucleotide gated potassium channel 1	hyperpolarization activated cyclic nucleotide gated potassium channel 1 [Source:HGNC Symbol;Acc:HGNC:4845]	17.0813	11.9216	22.5823	61.9812	50.3698	91.6481	35.6262	7.9401	23.7209	30.8858	36.6723	32.3336	0.00706713	-0.572327	0.494075
ENSG00000076555	-0.00394367	0.995725	ACACB	ACACB	acetyl-CoA carboxylase beta	acetyl-CoA carboxylase beta [Source:HGNC Symbol;Acc:HGNC:85]	111.679	83.6986	60.5647	41.0499	35.7072	30.841	49.8226	100.034	55.4762	43.4773	47.0854	43.1527	0.00707	0.619128	0.23578
ENSG00000164442	-0.677772	0.208704	CITED2	CITED2	Cbp/p300 interacting transactivator with Glu/Asp rich carboxy-terminal domain 2	Cbp/p300 interacting transactivator with Glu/Asp rich carboxy-terminal domain 2 [Source:HGNC Symbol;Acc:HGNC:1987]	14.4769	8.89491	13.5355	25.0973	21.2555	40.137	16.0893	17.8507	11.7511	13.4384	14.2291	15.9504	0.00707695	0.0664338	0.92212
ENSG00000123416	-0.585877	0.182434	TUBA1B	TUBA1B	tubulin alpha 1b	tubulin alpha 1b [Source:HGNC Symbol;Acc:HGNC:18809]	249.325	212.737	252.41	497.374	401.27	528.179	282.982	172.19	320.45	283.788	291.762	300.091	0.00709464	-0.17498	0.704
ENSG00000177728	0.584526	0.104972	TMEM94	TMEM94	transmembrane protein 94	transmembrane protein 94 [Source:HGNC Symbol;Acc:HGNC:28983]	261.504	190.932	165.949	125.944	112.343	116.474	184.553	193.75	174.408	177.354	214.86	202.966	0.00709464	-0.106765	0.782404
ENSG00000163798	-1.00132	0.00546337	SLC4A1AP	SLC4A1AP	solute carrier family 4 member 1 adaptor protein	solute carrier family 4 member 1 adaptor protein [Source:HGNC Symbol;Acc:HGNC:13813]	22.2133	27.6113	27.1402	42.3708	37.7114	41.9962	26.0943	22.0236	24.1581	19.4236	23.8661	21.7	0.00711308	0.153318	0.608165
ENSG00000072201	-0.07022	0.934361	LNX1	LNX1	ligand of numb-protein X 1	ligand of numb-protein X 1 [Source:HGNC Symbol;Acc:HGNC:6657]	9.5747	10.0068	14.4333	37.4428	26.3189	46.863	29.0012	8.92537	19.0751	16.2617	23.0253	23.7402	0.00711935	-0.146746	0.866485
ENSG00000169567	-0.260591	0.346304	HINT1	HINT1	histidine triad nucleotide binding protein 1	histidine triad nucleotide binding protein 1 [Source:HGNC Symbol;Acc:HGNC:4912]	94.215	95.6203	108.422	159.221	138.24	163.118	113.436	99.2223	122.704	114.848	109.176	117.897	0.00713409	-0.0279417	0.936922
ENSG00000131711	-1.11305	0.0869536	MAP1B	MAP1B	microtubule associated protein 1B	microtubule associated protein 1B [Source:HGNC Symbol;Acc:HGNC:6836]	289.462	424.238	474.089	889.735	1089.62	1266.61	450.364	205.979	498.247	615.458	444.919	483.459	0.00714141	-0.419163	0.498995
ENSG00000149932	0.451814	0.149315	TMEM219	TMEM219	transmembrane protein 219	transmembrane protein 219 [Source:HGNC Symbol;Acc:HGNC:25201]	105.628	87.8372	86.738	56.5452	63.3973	51.8938	84.232	111.857	85.7558	72.6128	82.2702	78.763	0.00715592	0.270712	0.361587
ENSG00000177628	-1.2216	0.0163473	GBA	GBA	glucosylceramidase beta	glucosylceramidase beta [Source:HGNC Symbol;Acc:HGNC:4177]	12.2556	12.1687	8.42519	23.1668	21.7302	21.4903	8.04463	14.0256	11.6965	9.71182	8.34344	9.58262	0.00715592	0.290155	0.514038
ENSG00000041988	1.21344	0.00137618	THAP3	THAP3	THAP domain containing 3	THAP domain containing 3 [Source:HGNC Symbol;Acc:HGNC:20855]	25.6602	22.4844	21.4773	15.2413	14.3462	15.4205	25.1479	25.9068	23.3929	32.7492	35.3141	29.5516	0.00715845	-0.390835	0.143521
ENSG00000008086	-0.945308	0.0996945	CDKL5	CDKL5	cyclin dependent kinase like 5	cyclin dependent kinase like 5 [Source:HGNC Symbol;Acc:HGNC:11411]	27.1155	51.2075	40.5376	95.258	88.1866	105.264	48.2001	22.7771	45.3101	59.4002	45.5332	48.4695	0.00715845	-0.400365	0.463701
ENSG00000175216	-0.786487	0.0102969	CKAP5	CKAP5	cytoskeleton associated protein 5	cytoskeleton associated protein 5 [Source:HGNC Symbol;Acc:HGNC:28959]	98.5045	109.148	118.367	158.459	172.681	160.822	103.228	96.3245	112.483	103.781	94.3002	99.9066	0.00717779	0.0664454	0.824193
ENSG00000224888	-0.237344	0.778388	AC138028.2				0.612781	0.494162	0.828707	1.98137	1.68778	2.78881	0.878825	0.75344	0.929158	1.35514	1.22888	1.54558	0.00718574	-0.684567	0.339639
ENSG00000133318	-0.722154	0.136493	RTN3	RTN3	reticulon 3	reticulon 3 [Source:HGNC Symbol;Acc:HGNC:10469]	395.167	459.447	511.658	933.376	970.581	1010.75	484.773	282.192	569.246	681.521	556.876	568.219	0.00718574	-0.435144	0.342313
ENSG00000186567	0.964489	0.0479369	CEACAM19	CEACAM19	carcinoembryonic antigen related cell adhesion molecule 19	carcinoembryonic antigen related cell adhesion molecule 19 [Source:HGNC Symbol;Acc:HGNC:31951]	18.46	14.3307	14.6405	6.45214	6.06547	10.4444	12.6416	15.8222	12.7349	15.4147	18.8212	17.3105	0.00720717	-0.322473	0.467106
ENSG00000157219	-0.53537	0.414694	HTR5A	HTR5A	5-hydroxytryptamine receptor 5A	5-hydroxytryptamine receptor 5A [Source:HGNC Symbol;Acc:HGNC:5300]	7.50656	8.03013	6.42248	22.2523	15.9812	23.5135	9.93748	3.65129	10.4394	12.1962	14.3585	12.4265	0.00720782	-0.698283	0.262114
ENSG00000157168	-1.16245	0.21764	NRG1	NRG1	neuregulin 1	neuregulin 1 [Source:HGNC Symbol;Acc:HGNC:7997]	2.14473	1.35894	2.96953	8.3319	8.70263	11.9755	2.90688	0.695483	3.38869	4.63005	3.36325	3.9567	0.00721995	-0.774114	0.394158
ENSG00000072952	-0.171079	0.817945	MRVI1	MRVI1	murine retrovirus integration site 1 homolog	murine retrovirus integration site 1 homolog [Source:HGNC Symbol;Acc:HGNC:7237]	178.319	111.989	108.906	55.5291	32.2788	50.5814	76.6605	147.211	61.2698	45.2277	65.7126	61.1433	0.00722008	0.728869	0.251925
ENSG00000142675	1.09892	0.0143072	CNKSR1	CNKSR1	connector enhancer of kinase suppressor of Ras 1	connector enhancer of kinase suppressor of Ras 1 [Source:HGNC Symbol;Acc:HGNC:19700]	11.6428	10.0068	10.4279	5.9949	6.01273	5.24953	15.5484	12.2869	11.5871	10.3894	11.2539	8.4698	0.00724611	0.387424	0.295779
ENSG00000199753	0.783556	0.238345	SNORD104			small nucleolar RNA, C/D box 104 [Source:HGNC Symbol;Acc:HGNC:32768]	2.52772	3.33559	2.41706	1.01609	0.843891	0.984287	1.75765	2.55011	1.47572	2.54088	2.58711	1.91652	0.00724611	-0.283681	0.67766
ENSG00000096384	1.04612	0.00913242	HSP90AB1	HSP90AB1	heat shock protein 90 alpha family class B member 1	heat shock protein 90 alpha family class B member 1 [Source:HGNC Symbol;Acc:HGNC:5258]	490.301	480.387	504.959	881.657	740.198	890.67	684.266	829.596	794.594	1224.25	1026.18	1066.08	0.00724731	-0.52273	0.119521
ENSG00000027697	-0.682385	0.0721171	IFNGR1	IFNGR1	interferon gamma receptor 1	interferon gamma receptor 1 [Source:HGNC Symbol;Acc:HGNC:5439]	75.755	77.3363	81.0061	41.4055	53.2706	37.2935	49.6874	69.5483	48.9174	43.9855	34.6026	35.8576	0.00724731	0.554833	0.126067
ENSG00000105229	0.927907	0.0116063	PIAS4	PIAS4	protein inhibitor of activated STAT 4	protein inhibitor of activated STAT 4 [Source:HGNC Symbol;Acc:HGNC:17002]	31.4816	37.5563	36.1869	21.7442	24.7366	17.4438	34.0038	33.0934	33.1218	42.9692	37.1897	47.604	0.00724731	-0.350418	0.245901
ENSG00000175938	-0.180845	0.794697	ORAI3	ORAI3	ORAI calcium release-activated calcium modulator 3	ORAI calcium release-activated calcium modulator 3 [Source:HGNC Symbol;Acc:HGNC:28185]	12.4854	6.48587	11.8091	5.18204	2.79539	3.445	7.70662	7.59236	5.30167	4.57359	5.2389	5.25499	0.00724731	0.449854	0.460519
ENSG00000237973	-0.200212	0.782392	MTCO1P12			mitochondrially encoded cytochrome c oxidase I pseudogene 12 [Source:HGNC Symbol;Acc:HGNC:52014]	489.995	830.5	729.815	333.327	162.291	222.175	368.363	276.049	376.91	270.068	587.339	396.968	0.00724731	-0.29648	0.662955
ENSG00000152556	-0.765527	0.0543804	PFKM	PFKM	phosphofructokinase, muscle	phosphofructokinase, muscle [Source:HGNC Symbol;Acc:HGNC:8877]	117.118	93.5819	80.2465	184.572	132.016	208.942	99.9156	102.004	110.406	91.4718	100.315	96.1354	0.00724731	0.117461	0.775731
ENSG00000116514	0.182792	0.684935	RNF19B	RNF19B	ring finger protein 19B	ring finger protein 19B [Source:HGNC Symbol;Acc:HGNC:26886]	12.0258	9.51261	7.59648	19.9661	16.2449	20.3419	12.7768	15.7643	15.3038	15.1888	15.8461	11.561	0.00724731	0.0423611	0.937156
ENSG00000248015	0.31398	0.66409	AC005329.1				12.3322	19.2723	15.193	5.13123	8.01697	2.62477	7.0982	7.47645	10.658	13.0997	10.7365	12.5501	0.00725319	-0.526336	0.425713
ENSG00000052126	-0.214169	0.649748	PLEKHA5	PLEKHA5	pleckstrin homology domain containing A5	pleckstrin homology domain containing A5 [Source:HGNC Symbol;Acc:HGNC:30036]	23.1325	18.4693	20.7867	43.9965	29.9581	51.6751	28.9336	17.3291	24.5407	32.4104	31.11	31.9009	0.00729626	-0.43134	0.311068
ENSG00000175497	-0.976848	0.0429783	DPP10	DPP10	dipeptidyl peptidase like 10	dipeptidyl peptidase like 10 [Source:HGNC Symbol;Acc:HGNC:20823]	19.609	24.2757	30.9384	49.1277	41.9836	60.479	27.7844	19.5894	28.8586	30.4906	23.1547	21.9473	0.0073134	0.0113859	0.987276
ENSG00000258768	0.593415	0.512212	AL356019.2				0.919171	0.803013	0.828707	4.06434	1.9515	4.75739	1.21683	3.41946	2.73282	1.75039	2.19905	1.66923	0.00733301	0.397112	0.655076
ENSG00000186166	-0.819743	0.0142635	CCDC84	CCDC84	coiled-coil domain containing 84	coiled-coil domain containing 84 [Source:HGNC Symbol;Acc:HGNC:30460]	57.4482	47.0689	58.0785	33.0736	34.4941	35.5984	37.181	30.3115	28.0934	31.2246	32.8563	35.363	0.00733301	-0.057686	0.868702
ENSG00000141756	1.39946	0.0386236	FKBP10	FKBP10	FK506 binding protein 10	FK506 binding protein 10 [Source:HGNC Symbol;Acc:HGNC:18169]	53.3119	36.568	31.9743	18.4928	10.7069	15.7486	30.9617	62.7674	31.5367	30.1518	44.6277	40.5561	0.00735745	0.120051	0.871931
ENSG00000100150	-1.15745	0.00708776	DEPDC5	DEPDC5	DEP domain containing 5	DEP domain containing 5 [Source:HGNC Symbol;Acc:HGNC:18423]	14.4003	12.7864	12.845	24.3352	20.4644	24.99	10.5459	14.4313	11.8058	11.6316	12.5475	9.82992	0.00736909	0.113925	0.771831
ENSG00000072858	-0.775053	0.21764	SIDT1	SIDT1	SID1 transmembrane family member 1	SID1 transmembrane family member 1 [Source:HGNC Symbol;Acc:HGNC:25967]	7.35337	7.84482	6.2153	21.8458	13.0276	22.6933	12.7092	5.73774	13.6641	8.0179	7.30859	7.10969	0.00739605	0.515873	0.394158
ENSG00000065154	-0.360489	0.337108	OAT	OAT	ornithine aminotransferase	ornithine aminotransferase [Source:HGNC Symbol;Acc:HGNC:8091]	66.6399	83.3898	104.141	148.298	150.898	157.978	113.639	88.5582	100.896	119.534	92.6833	86.4291	0.00739605	0.0210592	0.969182
ENSG00000143603	0.0940753	0.844338	KCNN3	KCNN3	potassium calcium-activated channel subfamily N member 3	potassium calcium-activated channel subfamily N member 3 [Source:HGNC Symbol;Acc:HGNC:6292]	42.1287	68.9355	48.5484	34.6485	23.7872	24.0057	36.3698	46.3656	45.966	39.1861	36.543	33.4464	0.00740252	0.237665	0.574231
ENSG00000076685	-0.532146	0.0779521	NT5C2	NT5C2	5'-nucleotidase, cytosolic II	5'-nucleotidase, cytosolic II [Source:HGNC Symbol;Acc:HGNC:8022]	141.706	117.363	124.306	80.2708	87.7647	75.1886	88.8289	104.844	84.6627	84.3009	78.6482	68.6858	0.00741821	0.264903	0.342313
ENSG00000086205	-2.47267	0.0295061	FOLH1	FOLH1	folate hydrolase 1	folate hydrolase 1 [Source:HGNC Symbol;Acc:HGNC:3788]	18.3834	31.9352	26.933	30.4826	72.7856	15.1471	11.6951	6.20139	13.9374	26.3123	12.6122	12.7974	0.39825	-0.701742	0.493491
ENSG00000150637	-2.47019	0.0168442	CD226	CD226	CD226 molecule	CD226 molecule [Source:HGNC Symbol;Acc:HGNC:16961]	2.29793	3.5209	5.45565	1.47332	3.58654	1.80453	2.29846	1.56484	1.2571	1.01635	0.711456	0.989174	0.247229	0.899062	0.320213
ENSG00000107242	0.346095	0.641176	PIP5K1B	PIP5K1B	phosphatidylinositol-4-phosphate 5-kinase type 1 beta	phosphatidylinositol-4-phosphate 5-kinase type 1 beta [Source:HGNC Symbol;Acc:HGNC:8995]	7.50656	5.1887	6.2153	18.3403	13.7132	25.7008	16.3597	25.7908	9.18227	7.2274	10.0897	9.70627	0.00743463	0.925717	0.17112
ENSG00000175175	-0.9265	0.289919	PPM1E	PPM1E	protein phosphatase, Mg2+/Mn2+ dependent 1E	protein phosphatase, Mg2+/Mn2+ dependent 1E [Source:HGNC Symbol;Acc:HGNC:19322]	7.50656	7.47419	14.8477	38.3064	33.0173	49.2144	18.6581	3.99903	13.8827	18.6331	16.2341	17.0014	0.00743463	-0.508764	0.56113
ENSG00000272449	2.48708	0.0091168	AL139246.5				2.45112	1.72957	1.5193	1.57493	0.685662	1.36707	3.04209	3.88312	2.51419	2.54088	5.04487	4.7604	0.273116	-0.384731	0.626455
ENSG00000197629	-2.46523	0.037152	MPEG1	MPEG1	macrophage expressed 1	macrophage expressed 1 [Source:HGNC Symbol;Acc:HGNC:29619]	1.68515	2.16196	1.10494	1.77815	3.74477	3.06223	0.540815	1.97054	2.24091	0.338784	0.517422	0.741881	0.284817	1.57664	0.157541
ENSG00000144909	0.85309	0.0289243	OSBPL11	OSBPL11	oxysterol binding protein like 11	oxysterol binding protein like 11 [Source:HGNC Symbol;Acc:HGNC:16397]	19.5324	18.7781	18.0934	11.5326	12.0782	8.69454	26.0943	24.3999	21.3706	16.9957	15.9107	12.9211	0.00745219	0.648115	0.0775385
ENSG00000033030	1.2647	0.000985107	ZCCHC8	ZCCHC8	zinc finger CCHC-type containing 8	zinc finger CCHC-type containing 8 [Source:HGNC Symbol;Acc:HGNC:25265]	24.358	28.1672	26.7258	16.2574	17.3525	18.0999	32.6517	28.5728	28.0934	40.3718	33.9558	35.9812	0.00745219	-0.305064	0.240434
ENSG00000155906	-0.744803	0.052504	RMND1	RMND1	required for meiotic nuclear division 1 homolog	required for meiotic nuclear division 1 homolog [Source:HGNC Symbol;Acc:HGNC:21176]	11.7194	8.89491	9.80637	19.1024	16.0339	18.264	9.66707	11.1277	11.6418	11.067	8.86086	9.89174	0.00745219	0.121455	0.756274
ENSG00000171903	-2.45517	0.0129578	CYP4F11	CYP4F11	cytochrome P450 family 4 subfamily F member 11	cytochrome P450 family 4 subfamily F member 11 [Source:HGNC Symbol;Acc:HGNC:13265]	16.0855	9.63615	10.497	10.6181	3.05911	7.2181	3.78571	6.89688	4.7551	2.42795	2.45776	4.01852	0.180101	0.795282	0.340208
ENSG00000102890	2.48039	0.00253877	ELMO3	ELMO3	engulfment and cell motility 3	engulfment and cell motility 3 [Source:HGNC Symbol;Acc:HGNC:17289]	2.29793	1.79134	2.20989	1.32091	0.949378	2.07794	4.12372	4.40473	3.60732	3.89602	4.52745	4.20399	0.247662	-0.0571573	0.941645
ENSG00000124198	-0.570391	0.123477	ARFGEF2	ARFGEF2	ADP ribosylation factor guanine nucleotide exchange factor 2	ADP ribosylation factor guanine nucleotide exchange factor 2 [Source:HGNC Symbol;Acc:HGNC:15853]	34.8519	46.2659	43.4381	64.5214	76.4249	79.1257	59.2869	40.1642	58.0997	44.3243	37.4484	35.4248	0.00746095	0.426354	0.223362
ENSG00000099998	0.262644	0.764498	GGT5	GGT5	gamma-glutamyltransferase 5	gamma-glutamyltransferase 5 [Source:HGNC Symbol;Acc:HGNC:4260]	73.9167	51.5163	37.499	17.3751	12.7639	15.4205	34.477	99.5121	38.3688	11.3493	21.7964	18.547	0.0074665	1.73911	0.0516836
ENSG00000122952	-0.146235	0.872492	ZWINT	ZWINT	ZW10 interacting kinetochore protein	ZW10 interacting kinetochore protein [Source:HGNC Symbol;Acc:HGNC:13195]	1.22556	0.741242	1.31212	3.6071	4.06123	3.60905	2.90688	1.68075	2.1316	2.42795	1.03484	1.48376	0.00748217	0.430625	0.579584
ENSG00000116791	-0.706536	0.0649583	CRYZ	CRYZ	crystallin zeta	crystallin zeta [Source:HGNC Symbol;Acc:HGNC:2419]	8.73212	10.4392	9.94448	14.8857	17.458	19.0842	15.7512	14.5472	12.9536	8.18729	6.53246	6.49146	0.00756106	1.02556	0.0204271
ENSG00000087116	2.4703	0.0025025	ADAMTS2	ADAMTS2	ADAM metallopeptidase with thrombospondin type 1 motif 2	ADAM metallopeptidase with thrombospondin type 1 motif 2 [Source:HGNC Symbol;Acc:HGNC:218]	3.1405	3.70621	5.66283	2.337	1.63504	3.17159	5.67856	6.60709	9.07296	7.73558	7.69666	7.78975	0.0813434	-0.118728	0.870672
ENSG00000101400	1.06967	0.0969376	SNTA1	SNTA1	syntrophin alpha 1	syntrophin alpha 1 [Source:HGNC Symbol;Acc:HGNC:11167]	311.446	201.927	190.257	115.732	58.8614	87.5469	237.485	324.153	159.597	139.523	208.068	189.241	0.00756884	0.426029	0.488349
ENSG00000077097	-0.778302	0.00665887	TOP2B	TOP2B	DNA topoisomerase II beta	DNA topoisomerase II beta [Source:HGNC Symbol;Acc:HGNC:11990]	100.496	96.1144	107.11	147.84	150.635	140.753	103.904	96.6142	93.517	89.4391	88.3499	86.7382	0.00756884	0.152475	0.515266
ENSG00000135365	1.01588	0.00636074	PHF21A	PHF21A	PHD finger protein 21A	PHD finger protein 21A [Source:HGNC Symbol;Acc:HGNC:24156]	71.2357	68.6267	62.153	44.8602	46.8887	33.4111	72.0636	88.79	76.3549	68.6603	75.9964	70.9114	0.00756884	0.138172	0.66286
ENSG00000100625	2.44422	0.00801029	SIX4	SIX4	SIX homeobox 4	SIX homeobox 4 [Source:HGNC Symbol;Acc:HGNC:10890]	3.60009	3.5209	2.14083	1.82895	1.84601	3.28096	9.19386	4.40473	4.80976	4.63005	6.66181	7.85157	0.468965	-0.05912	0.951652
ENSG00000138069	-0.145234	0.587095	RAB1A	RAB1A	RAB1A, member RAS oncogene family	RAB1A, member RAS oncogene family [Source:HGNC Symbol;Acc:HGNC:9758]	67.6357	78.6335	77.6913	108.061	102.586	123.091	101.876	91.572	92.8612	77.6946	80.0711	78.3302	0.00756973	0.278109	0.255123
ENSG00000156395	-1.20814	0.064672	SORCS3	SORCS3	sortilin related VPS10 domain containing receptor 3	sortilin related VPS10 domain containing receptor 3 [Source:HGNC Symbol;Acc:HGNC:16699]	10.1875	9.63615	9.04672	26.2658	21.4137	28.9818	12.6416	4.92634	13.7734	11.801	10.0897	8.65527	0.00756973	0.0357488	0.968706
ENSG00000204869	0.238256	0.775314	IGFL4	IGFL4	IGF like family member 4	IGF like family member 4 [Source:HGNC Symbol;Acc:HGNC:32931]	17.3876	13.7748	20.5796	5.63928	3.79751	6.06977	10.9515	3.24559	10.7126	11.8575	14.7465	11.4373	0.00757035	-0.611592	0.402527
ENSG00000171914	-0.784589	0.0355327	TLN2	TLN2	talin 2	talin 2 [Source:HGNC Symbol;Acc:HGNC:15447]	88.1638	86.8489	84.7353	152.921	134.653	156.064	83.7587	59.5797	97.4523	99.772	85.8921	92.1168	0.00757035	-0.206183	0.549041
ENSG00000177954	0.438896	0.313369	RPS27	RPS27	ribosomal protein S27	ribosomal protein S27 [Source:HGNC Symbol;Acc:HGNC:10416]	74.9124	45.2776	56.3521	28.3996	30.8548	30.2395	48.2001	66.7084	41.1562	38.8473	45.7272	52.6117	0.00757035	0.186192	0.6806
ENSG00000157927	0.953917	0.108429	RADIL	RADIL	Rap associating with DIL domain	Rap associating with DIL domain [Source:HGNC Symbol;Acc:HGNC:22226]	15.1663	13.0953	8.83954	5.69008	3.42831	5.68699	11.6275	13.6199	7.54258	9.54243	11.5126	11.4373	0.00757035	0.0126752	0.989003
ENSG00000104722	-2.44414	0.0111114	NEFM	NEFM	neurofilament medium	neurofilament medium [Source:HGNC Symbol;Acc:HGNC:7734]	232.167	136.45	230.588	751.192	752.118	1242.06	184.486	63.3469	254.207	195.648	196.297	210.076	0.00377102	-0.261967	0.768828
ENSG00000078177	0.604337	0.494238	N4BP2	N4BP2	NEDD4 binding protein 2	NEDD4 binding protein 2 [Source:HGNC Symbol;Acc:HGNC:29851]	4.05967	2.71789	4.76507	0.71126	0.580175	1.5858	3.7181	2.02849	2.24091	2.65381	1.94033	1.73105	0.00757954	0.328597	0.717936
ENSG00000279668	0.926008	0.419391	AC024610.2				3.67668	3.27382	2.62424	0.609651	0.0527432	0.820239	2.16326	2.26032	1.80366	0.903425	1.55227	1.91652	0.00758823	0.510695	0.654078
ENSG00000126500	-1.46061	0.0145847	FLRT1	FLRT1	fibronectin leucine rich transmembrane protein 1	fibronectin leucine rich transmembrane protein 1 [Source:HGNC Symbol;Acc:HGNC:3760]	7.12357	12.0452	11.4638	26.5706	26.5298	15.6939	7.2334	8.86741	10.1114	9.71182	8.99021	10.51	0.00758823	-0.154606	0.790587
ENSG00000145819	-0.254681	0.449534	ARHGAP26	ARHGAP26	Rho GTPase activating protein 26	Rho GTPase activating protein 26 [Source:HGNC Symbol;Acc:HGNC:17073]	68.2484	58.3728	66.5037	111.973	81.6465	129.652	80.5815	70.9393	75.0432	73.5727	79.295	78.0829	0.0076155	-0.0277147	0.949973
ENSG00000130477	-0.682001	0.205367	UNC13A	UNC13A	unc-13 homolog A	unc-13 homolog A [Source:HGNC Symbol;Acc:HGNC:23150]	123.475	111.742	108.837	277.645	191.458	327.768	148.995	74.1269	149.103	129.02	163.053	167.047	0.00762523	-0.302716	0.574231
ENSG00000134222	-0.217666	0.627727	PSRC1	PSRC1	proline and serine rich coiled-coil 1	proline and serine rich coiled-coil 1 [Source:HGNC Symbol;Acc:HGNC:24472]	92.3001	126.073	95.6466	52.8365	68.8299	40.137	70.982	50.1907	72.2557	77.017	75.8671	73.0752	0.0076356	-0.224354	0.602266
ENSG00000121335	1.07687	0.408418	PRB2	PRB2	proline rich protein BstNI subfamily 2	proline rich protein BstNI subfamily 2 [Source:HGNC Symbol;Acc:HGNC:9338]	3.67668	3.08851	3.72918	0.0508043	0.263716	0.929604	1.55484	0.57957	1.69435	1.75039	3.16921	2.28747	0.00765776	-0.907711	0.456646
ENSG00000105085	0.846096	0.0613386	MED26	MED26	mediator complex subunit 26	mediator complex subunit 26 [Source:HGNC Symbol;Acc:HGNC:2376]	8.11934	6.85649	8.35613	4.21676	4.58866	3.06223	6.89539	6.60709	6.39479	8.75193	7.5673	8.7171	0.00767511	-0.331819	0.424638
ENSG00000250571	0.0179351	0.976428	GLI4	GLI4	GLI family zinc finger 4	GLI family zinc finger 4 [Source:HGNC Symbol;Acc:HGNC:4320]	33.8561	28.7849	19.889	15.4953	10.6541	11.7021	18.9285	13.3881	19.9496	15.9229	20.7616	23.8638	0.00767511	-0.211761	0.684407
ENSG00000113387	-0.58179	0.113357	SUB1	SUB1	SUB1 homolog, transcriptional regulator	SUB1 homolog, transcriptional regulator [Source:HGNC Symbol;Acc:HGNC:19985]	55.6864	56.5815	69.0589	97.3918	94.6213	125.004	83.2179	57.6672	65.5876	70.7495	58.3394	56.9393	0.00767511	0.149887	0.691263
ENSG00000163170	-0.61102	0.259193	BOLA3	BOLA3	bolA family member 3	bolA family member 3 [Source:HGNC Symbol;Acc:HGNC:24415]	8.57893	8.52429	7.52742	19.5596	16.2449	21.4356	9.73467	7.59236	14.32	6.6063	11.0599	11.4991	0.00767511	0.120462	0.850263
ENSG00000168439	2.43303	3.45815e-05	STIP1	STIP1	stress induced phosphoprotein 1	stress induced phosphoprotein 1 [Source:HGNC Symbol;Acc:HGNC:11387]	68.4782	82.7103	80.2465	86.5705	79.7477	88.8592	136.285	166.047	152.819	266.115	217.253	217.433	0.517539	-0.622608	0.0534098
ENSG00000277954	-0.812061	0.177049	AC092376.2				3.2171	2.2855	2.14083	6.55375	4.53592	8.20239	2.83928	2.9558	3.0061	3.16199	3.75131	2.59658	0.00770123	-0.110377	0.878453
ENSG00000148411	0.459397	0.286634	NACC2	NACC2	NACC family member 2	NACC family member 2 [Source:HGNC Symbol;Acc:HGNC:23846]	400.682	292.111	249.372	165.216	177.639	139.386	240.054	349.075	229.283	247.482	258.388	257.433	0.00770126	0.100597	0.841104
ENSG00000099282	-2.43259	0.0181831	TSPAN15	TSPAN15	tetraspanin 15	tetraspanin 15 [Source:HGNC Symbol;Acc:HGNC:23298]	36.0009	66.8354	57.8023	42.7772	94.9905	22.8573	18.0497	15.9382	29.5144	34.4431	20.4382	20.2781	0.998967	-0.242772	0.814468
ENSG00000198899	0.448096	0.53197	MT-ATP6	ATP6	ATP synthase F0 subunit 6	mitochondrially encoded ATP synthase membrane subunit 6 [Source:HGNC Symbol;Acc:HGNC:7414]	19891.7	14289.1	16047.9	5428.95	4926.27	6354.23	20932.3	14364.3	10428.2	5029.14	9866.73	10145.2	0.00770341	0.86868	0.198034
ENSG00000214279	-2.42183	0.00183408	SCART1			scavenger receptor family member expressed on T cells 1 [Source:HGNC Symbol;Acc:HGNC:32411]	2.91071	4.38568	3.59106	8.78914	7.38405	5.79636	1.28444	1.68075	1.749	3.33138	3.62196	2.47294	0.0215315	-0.991873	0.0974585
ENSG00000132305	-0.921793	0.00474938	IMMT	IMMT	inner membrane mitochondrial protein	inner membrane mitochondrial protein [Source:HGNC Symbol;Acc:HGNC:6047]	46.8777	43.1774	50.8274	71.7356	62.8699	76.8291	45.4285	39.7585	43.3972	42.6304	37.7718	41.8544	0.00773068	0.0725103	0.806781
ENSG00000239282	0.400033	0.683264	CASTOR1	CASTOR1	cytosolic arginine sensor for mTORC1 subunit 1	cytosolic arginine sensor for mTORC1 subunit 1 [Source:HGNC Symbol;Acc:HGNC:34423]	5.51503	4.26214	2.90047	1.57493	0.685662	0.656191	3.10969	3.47742	2.73282	0.903425	2.65179	1.73105	0.00774153	0.821477	0.346999
ENSG00000145715	-0.415797	0.232604	RASA1	RASA1	RAS p21 protein activator 1	RAS p21 protein activator 1 [Source:HGNC Symbol;Acc:HGNC:9871]	24.0516	30.0203	29.9025	42.9804	49.8423	51.0189	37.3838	29.1523	35.0894	36.2499	25.1597	27.6969	0.00774153	0.188721	0.591174
ENSG00000050748	-0.749598	0.126885	MAPK9	MAPK9	mitogen-activated protein kinase 9	mitogen-activated protein kinase 9 [Source:HGNC Symbol;Acc:HGNC:6886]	70.6996	67.1442	93.3677	156.223	141.879	192.045	92.0738	50.7123	101.825	93.0528	83.6284	98.8556	0.00774467	-0.171833	0.740469
ENSG00000007372	0.910144	0.145935	PAX6	PAX6	paired box 6	paired box 6 [Source:HGNC Symbol;Acc:HGNC:8620]	38.2988	32.4911	24.654	15.6985	7.27856	13.1238	26.9056	43.9893	21.316	21.6822	26.0005	22.5655	0.00778138	0.392726	0.518455
ENSG00000185345	-1.0099	0.0304627	PRKN	PRKN	parkin RBR E3 ubiquitin protein ligase	parkin RBR E3 ubiquitin protein ligase [Source:HGNC Symbol;Acc:HGNC:8607]	7.58316	6.60941	7.7346	13.8188	11.6562	16.7876	7.77422	5.62182	7.2693	7.67911	6.53246	8.03704	0.007784	-0.107678	0.825736
ENSG00000103202	0.911919	0.0500714	NME4	NME4	NME/NM23 nucleoside diphosphate kinase 4	NME/NM23 nucleoside diphosphate kinase 4 [Source:HGNC Symbol;Acc:HGNC:7852]	76.9806	61.2143	51.7942	36.5283	24.3146	35.4343	60.3685	83.516	60.8872	45.1713	61.5086	61.3906	0.00778863	0.285322	0.507688
ENSG00000177181	-0.372083	0.536682	RIMKLA	RIMKLA	ribosomal modification protein rimK like family member A	ribosomal modification protein rimK like family member A [Source:HGNC Symbol;Acc:HGNC:28725]	33.3199	24.9552	28.176	69.1446	55.6441	90.6091	41.2372	17.2712	42.632	45.6794	49.6726	46.8621	0.00779851	-0.491967	0.383238
ENSG00000160209	0.668864	0.139252	PDXK	PDXK	pyridoxal kinase	pyridoxal kinase [Source:HGNC Symbol;Acc:HGNC:8819]	490.914	346.407	330.033	215.359	143.778	224.417	301.707	311.519	278.966	326.645	460.894	426.334	0.00782208	-0.444162	0.299666
ENSG00000171314	-0.118862	0.713253	PGAM1	PGAM1	phosphoglycerate mutase 1	phosphoglycerate mutase 1 [Source:HGNC Symbol;Acc:HGNC:8888]	142.165	119.896	131.488	214.75	182.439	227.698	165.084	130.809	154.623	159.793	167.257	175.64	0.00782208	-0.158126	0.600939
ENSG00000072182	0.978268	0.0976881	ASIC4	ASIC4	acid sensing ion channel subunit family member 4	acid sensing ion channel subunit family member 4 [Source:HGNC Symbol;Acc:HGNC:21263]	25.124	12.91	12.3615	6.35053	5.74901	8.36644	14.8048	16.0541	12.9536	11.9704	18.1745	16.1977	0.00784075	-0.0803901	0.908874
ENSG00000122026	0.526972	0.126772	RPL21	RPL21	ribosomal protein L21	ribosomal protein L21 [Source:HGNC Symbol;Acc:HGNC:10313]	27.6517	20.5077	27.2092	16.1558	14.9791	13.3972	25.6887	26.0806	20.988	19.8754	23.7368	22.8747	0.00785152	0.12991	0.718463
ENSG00000169249	0.537845	0.142526	ZRSR2	ZRSR2	zinc finger CCCH-type, RNA binding motif and serine/arginine rich 2	zinc finger CCCH-type, RNA binding motif and serine/arginine rich 2 [Source:HGNC Symbol;Acc:HGNC:23019]	19.3026	14.2071	14.5024	8.83994	9.70475	8.8039	14.8048	11.9971	15.5224	14.0031	15.1346	15.8886	0.00785152	-0.0891182	0.829935
ENSG00000156642	-0.319807	0.502505	NPTN	NPTN	neuroplastin	neuroplastin [Source:HGNC Symbol;Acc:HGNC:17867]	106.394	114.151	149.029	238.78	194.939	326.947	201.589	119.159	162.603	157.309	151.863	156.846	0.00790433	0.0525363	0.929249
ENSG00000206190	1.04127	0.276191	ATP10A	ATP10A	ATPase phospholipid transporting 10A (putative)	ATPase phospholipid transporting 10A (putative) [Source:HGNC Symbol;Acc:HGNC:13542]	87.3212	52.8135	47.0982	11.2277	10.4432	19.0295	48.5382	89.8912	27.6561	14.2854	47.3442	32.8282	0.00791304	0.815526	0.373271
ENSG00000146731	0.2768	0.272021	CCT6A	CCT6A	chaperonin containing TCP1 subunit 6A	chaperonin containing TCP1 subunit 6A [Source:HGNC Symbol;Acc:HGNC:1620]	57.7546	61.2143	64.8463	95.3088	82.5959	92.7964	75.7141	79.2851	77.776	95.1984	79.9418	83.8325	0.00793537	-0.153913	0.537306
ENSG00000183579	0.433932	0.547361	ZNRF3	ZNRF3	zinc and ring finger 3	zinc and ring finger 3 [Source:HGNC Symbol;Acc:HGNC:18126]	90.7681	59.7318	60.3575	33.5308	13.2913	23.6229	57.1912	75.1122	38.5327	26.5381	48.8964	42.1017	0.00796457	0.539916	0.426989
ENSG00000107829	0.568813	0.106565	FBXW4	FBXW4	F-box and WD repeat domain containing 4	F-box and WD repeat domain containing 4 [Source:HGNC Symbol;Acc:HGNC:10847]	106.317	123.046	101.931	62.6417	81.752	50.4174	97.0087	109.307	106.525	103.668	105.619	96.7536	0.00796457	0.0317822	0.942944
ENSG00000097021	-0.24391	0.665138	ACOT7	ACOT7	acyl-CoA thioesterase 7	acyl-CoA thioesterase 7 [Source:HGNC Symbol;Acc:HGNC:24157]	52.7757	54.0489	52.692	133.615	94.7796	134.629	62.8022	34.2526	84.936	80.8001	89.7081	98.1755	0.00805401	-0.56174	0.269907
ENSG00000076067	0.799006	0.145512	RBMS2	RBMS2	RNA binding motif single stranded interacting protein 2	RNA binding motif single stranded interacting protein 2 [Source:HGNC Symbol;Acc:HGNC:9909]	55.1503	36.7533	39.2255	19.7121	18.3019	18.428	44.8877	81.5454	38.2595	20.3835	29.4284	28.3769	0.00806127	1.07534	0.0640789
ENSG00000153944	0.326418	0.393319	MSI2	MSI2	musashi RNA binding protein 2	musashi RNA binding protein 2 [Source:HGNC Symbol;Acc:HGNC:18585]	155.34	127.123	116.364	79.7627	60.7074	81.7505	145.817	137.706	96.2499	94.6902	103.614	94.3425	0.00806127	0.375801	0.301188
ENSG00000143320	1.33434	0.0290543	CRABP2	CRABP2	cellular retinoic acid binding protein 2	cellular retinoic acid binding protein 2 [Source:HGNC Symbol;Acc:HGNC:2339]	12.4854	9.26553	8.49425	5.08043	3.27008	4.31993	8.17983	10.0845	10.0021	7.39679	13.5823	13.2302	0.00806127	-0.272913	0.626581
ENSG00000115268	0.372714	0.302427	RPS15	RPS15	ribosomal protein S15	ribosomal protein S15 [Source:HGNC Symbol;Acc:HGNC:10388]	142.778	127.432	110.011	89.9236	64.3467	63.8693	100.592	120.377	111.827	90.7378	120.818	111.158	0.00806127	0.0445785	0.92211
ENSG00000198883	-2.41476	0.0435426	PNMA5	PNMA5	PNMA family member 5	PNMA family member 5 [Source:HGNC Symbol;Acc:HGNC:18743]	2.06813	1.17363	1.10494	4.01354	1.47681	3.00754	0.608417	0.927311	1.36641	0.338784	0.711456	1.29829	0.200042	0.320278	0.804918
ENSG00000087495	-0.415491	0.252506	PHACTR3	PHACTR3	phosphatase and actin regulator 3	phosphatase and actin regulator 3 [Source:HGNC Symbol;Acc:HGNC:15833]	135.884	156.279	141.571	81.8965	102.269	64.2521	105.865	84.5592	116.473	89.6085	83.4344	90.2003	0.00808685	0.221321	0.538903
ENSG00000141279	-0.143002	0.612579	NPEPPS	NPEPPS	aminopeptidase puromycin sensitive	aminopeptidase puromycin sensitive [Source:HGNC Symbol;Acc:HGNC:7900]	79.2019	89.0726	92.1246	125.842	118.672	148.901	100.456	102.178	100.458	109.653	98.957	97.4955	0.00810941	-0.0143153	0.971041
ENSG00000159713	-2.41167	0.0118767	TPPP3	TPPP3	tubulin polymerization promoting protein family member 3	tubulin polymerization promoting protein family member 3 [Source:HGNC Symbol;Acc:HGNC:24162]	70.4698	128.544	95.5085	100.999	184.179	49.5971	27.9872	36.5129	44.7089	77.9204	43.5282	48.0986	0.773923	-0.634118	0.42892
ENSG00000166707	0.912804	0.0969669	ZCCHC18	ZCCHC18	zinc finger CCHC-type containing 18	zinc finger CCHC-type containing 18 [Source:HGNC Symbol;Acc:HGNC:32459]	10.0343	5.8064	10.1517	3.91193	2.74265	4.64802	7.1658	6.54914	7.15998	8.0179	9.3136	9.14986	0.00813197	-0.34263	0.513019
ENSG00000049130	-1.06105	0.182244	KITLG	KITLG	KIT ligand	KIT ligand [Source:HGNC Symbol;Acc:HGNC:6343]	5.28523	5.1887	9.18484	17.8323	15.8757	33.4111	15.3456	5.73774	7.59723	8.18729	6.92053	6.98604	0.00813197	0.370864	0.649082
ENSG00000231852	0.880491	0.357576	CYP21A2	CYP21A2	cytochrome P450 family 21 subfamily A member 2	cytochrome P450 family 21 subfamily A member 2 [Source:HGNC Symbol;Acc:HGNC:2600]	1.45535	2.34727	1.45024	0.304826	0.263716	0.601509	0.338009	0.463656	0.874502	2.59735	2.13437	1.97835	0.008144	-1.97151	0.0545253
ENSG00000215193	0.00473232	0.988732	PEX26	PEX26	peroxisomal biogenesis factor 26	peroxisomal biogenesis factor 26 [Source:HGNC Symbol;Acc:HGNC:22965]	34.3157	35.5796	36.0488	61.0159	45.0954	55.7763	46.9833	52.567	50.3932	35.8547	41.3291	37.5886	0.008144	0.38589	0.152494
ENSG00000144677	1.03995	0.0483139	CTDSPL	CTDSPL	CTD small phosphatase like	CTD small phosphatase like [Source:HGNC Symbol;Acc:HGNC:16890]	61.0483	44.1039	49.5152	24.9957	18.7238	28.3803	53.3379	78.8215	40.1178	37.3227	49.0258	46.7385	0.008144	0.372545	0.435975
ENSG00000168032	-1.25164	0.067319	ENTPD3	ENTPD3	ectonucleoside triphosphate diphosphohydrolase 3	ectonucleoside triphosphate diphosphohydrolase 3 [Source:HGNC Symbol;Acc:HGNC:3365]	8.96192	5.8064	7.45836	17.121	14.6099	29.1458	8.45024	4.28881	7.97983	7.11447	10.0251	10.2627	0.008144	-0.403399	0.537306
ENSG00000162129	-0.459795	0.365231	CLPB	CLPB	ClpB homolog, mitochondrial AAA ATPase chaperonin	ClpB homolog, mitochondrial AAA ATPase chaperonin [Source:HGNC Symbol;Acc:HGNC:30664]	7.27677	7.6595	4.35071	13.0567	12.7639	16.1861	6.96299	8.98333	10.2754	7.79204	8.27876	6.36781	0.008144	0.226359	0.664602
ENSG00000101438	-2.4109	0.00172862	SLC32A1	SLC32A1	solute carrier family 32 member 1	solute carrier family 32 member 1 [Source:HGNC Symbol;Acc:HGNC:11018]	3.2937	2.22373	1.79553	17.4767	15.7702	24.115	2.23086	1.85462	2.35022	3.21845	4.59212	4.38946	9.60353e-05	-0.91867	0.111194
ENSG00000182902	0.801615	0.201118	SLC25A18	SLC25A18	solute carrier family 25 member 18	solute carrier family 25 member 18 [Source:HGNC Symbol;Acc:HGNC:10988]	246.031	143.369	140.397	89.4663	39.7156	71.7436	156.566	207.37	144.129	92.4881	140.545	132.178	0.00816005	0.47641	0.432807
ENSG00000116750	-0.811276	0.0664398	UCHL5	UCHL5	ubiquitin C-terminal hydrolase L5	ubiquitin C-terminal hydrolase L5 [Source:HGNC Symbol;Acc:HGNC:19678]	19.0728	27.0553	30.2478	43.6409	45.9921	56.5965	32.6517	21.7918	26.8363	30.66	23.1547	24.5439	0.00816327	0.0514686	0.92359
ENSG00000183779	1.35938	0.019885	ZNF703	ZNF703	zinc finger protein 703	zinc finger protein 703 [Source:HGNC Symbol;Acc:HGNC:25883]	39.6009	27.1789	28.5904	16.4606	9.81024	16.2954	30.2856	48.452	30.7715	25.4653	33.8265	35.7957	0.00816329	0.204422	0.708172
ENSG00000086300	-0.802197	0.259939	SNX10	SNX10	sorting nexin 10	sorting nexin 10 [Source:HGNC Symbol;Acc:HGNC:14974]	17.5408	18.4693	30.0406	57.7137	56.8572	84.9221	44.482	13.446	30.0063	26.9898	29.8811	29.1806	0.00819815	0.0295105	0.977129
ENSG00000124491	1.7975	0.12293	F13A1	F13A1	coagulation factor XIII A chain	coagulation factor XIII A chain [Source:HGNC Symbol;Acc:HGNC:3531]	0.919171	1.11186	1.65741	8.23029	4.53592	10.335	3.98851	27.2398	17.5993	1.97624	2.06969	2.04017	0.00821515	3.00235	0.0273083
ENSG00000216901	-1.51835	0.057941	ZNF603P			zinc finger protein 603, pseudogene [Source:HGNC Symbol;Acc:HGNC:23322]	5.89801	6.23879	9.59919	2.18458	2.58442	2.07794	5.13774	1.97054	2.95144	1.80685	2.13437	1.23647	0.00821515	0.950061	0.20214
ENSG00000063169	1.10631	0.00341602	BICRA	BICRA	BRD4 interacting chromatin remodeling complex associated protein	BRD4 interacting chromatin remodeling complex associated protein [Source:HGNC Symbol;Acc:HGNC:4332]	28.1113	32.0587	28.7976	20.0677	18.8293	17.4438	26.7027	34.8321	32.6299	37.2663	42.6874	34.6829	0.00821515	-0.283082	0.318059
ENSG00000065675	-2.40999	0.0138589	PRKCQ	PRKCQ	protein kinase C theta	protein kinase C theta [Source:HGNC Symbol;Acc:HGNC:9410]	10.5705	26.9936	19.5437	14.3268	27.0573	10.5537	7.57141	4.23086	8.74502	11.6881	8.7315	6.73875	0.835053	-0.403438	0.647949
ENSG00000197496	0.640811	0.246529	SLC2A10	SLC2A10	solute carrier family 2 member 10	solute carrier family 2 member 10 [Source:HGNC Symbol;Acc:HGNC:13444]	9.19171	5.74463	6.76777	3.5563	2.58442	3.06223	5.74616	9.21516	5.62961	5.25116	4.85084	5.00769	0.00821515	0.446313	0.399381
ENSG00000104472	0.390653	0.520531	CHRAC1	CHRAC1	chromatin accessibility complex 1	chromatin accessibility complex 1 [Source:HGNC Symbol;Acc:HGNC:13544]	16.3919	17.9751	24.4469	6.04571	11.8145	5.63231	15.6836	20.169	12.8442	14.3419	10.8659	11.9937	0.00821515	0.387372	0.50726
ENSG00000188785	0.314118	0.393953	ZNF548	ZNF548	zinc finger protein 548	zinc finger protein 548 [Source:HGNC Symbol;Acc:HGNC:26561]	10.2641	10.6245	12.2234	5.8933	6.38193	6.6166	9.12626	11.7073	9.45555	8.30022	8.47279	8.90257	0.00821515	0.238723	0.508433
ENSG00000100319	0.764528	0.0607719	ZMAT5	ZMAT5	zinc finger matrin-type 5	zinc finger matrin-type 5 [Source:HGNC Symbol;Acc:HGNC:28046]	15.3961	11.4275	18.2316	7.31582	8.5444	8.91327	14.4668	13.9676	12.9536	14.1725	16.4928	15.1467	0.00821515	-0.146498	0.721569
ENSG00000100285	-2.40891	0.0167304	NEFH	NEFH	neurofilament heavy	neurofilament heavy [Source:HGNC Symbol;Acc:HGNC:7737]	119.722	50.1574	99.7211	273.429	361.607	547.1	71.7256	27.7034	110.406	92.3752	97.7282	95.7026	0.00615021	-0.445494	0.619439
ENSG00000204390	2.42813	0.000854652	HSPA1L	HSPA1L	heat shock protein family A (Hsp70) member 1 like	heat shock protein family A (Hsp70) member 1 like [Source:HGNC Symbol;Acc:HGNC:5234]	3.90648	5.25047	5.87001	6.55375	4.37769	4.15588	7.63901	8.28784	11.5871	14.85	14.0998	15.5177	0.991489	-0.690634	0.155582
ENSG00000127528	2.42187	0.00924758	KLF2	KLF2	Kruppel like factor 2	Kruppel like factor 2 [Source:HGNC Symbol;Acc:HGNC:6347]	17.2345	17.0486	16.1598	10.2625	8.12245	11.8661	30.0152	80.2704	24.8686	13.2691	23.6721	23.6165	0.18789	1.15942	0.128871
ENSG00000134121	-0.578439	0.267048	CHL1	CHL1	cell adhesion molecule L1 like	cell adhesion molecule L1 like [Source:HGNC Symbol;Acc:HGNC:1939]	68.5548	59.4847	78.1056	141.388	117.565	200.193	115.329	55.3489	81.9845	91.8106	83.111	75.9809	0.00821515	0.00954957	0.989666
ENSG00000085872	0.818704	0.00612561	CHERP	CHERP	calcium homeostasis endoplasmic reticulum protein	calcium homeostasis endoplasmic reticulum protein [Source:HGNC Symbol;Acc:HGNC:16930]	56.912	56.5815	55.3853	41.7611	34.5468	39.7543	57.732	53.9579	60.9418	62.6751	68.4938	69.1185	0.00822291	-0.214243	0.360824
ENSG00000245910	-0.118001	0.677475	SNHG6			small nucleolar RNA host gene 6 [Source:HGNC Symbol;Acc:HGNC:32965]	56.6056	57.1374	61.1171	41.7611	41.9309	32.9189	49.3494	49.7271	45.5288	45.3971	44.369	40.1852	0.00822291	0.153972	0.563022
ENSG00000173692	-0.429103	0.106353	PSMD1	PSMD1	proteasome 26S subunit, non-ATPase 1	proteasome 26S subunit, non-ATPase 1 [Source:HGNC Symbol;Acc:HGNC:9554]	68.0952	53.493	66.7109	96.5789	88.5559	94.6009	62.8698	65.8391	70.6707	65.3854	64.7425	66.0274	0.00822291	0.0236389	0.944069
ENSG00000075945	-0.870154	0.0616124	KIFAP3	KIFAP3	kinesin associated protein 3	kinesin associated protein 3 [Source:HGNC Symbol;Acc:HGNC:17060]	68.1718	67.8855	85.0115	134.581	136.236	165.47	84.4348	45.0326	86.7943	82.1552	79.6184	82.2251	0.00823873	-0.17424	0.710291
ENSG00000000457	-0.722213	0.0757497	SCYL3	SCYL3	SCY1 like pseudokinase 3	SCY1 like pseudokinase 3 [Source:HGNC Symbol;Acc:HGNC:19285]	6.281	7.41242	9.18484	14.7332	13.344	13.5066	9.05865	9.50494	7.43327	7.39679	7.63198	7.17151	0.00825737	0.226986	0.565252
ENSG00000185164	-0.690085	0.231406	NOMO2	NOMO2	NODAL modulator 2	NODAL modulator 2 [Source:HGNC Symbol;Acc:HGNC:22652]	2.60432	2.2855	2.55518	5.58847	6.27644	6.06977	2.23086	4.63656	3.17007	2.65381	2.71647	2.84388	0.00825737	0.291895	0.618815
ENSG00000100320	-0.440059	0.215543	RBFOX2	RBFOX2	RNA binding fox-1 homolog 2	RNA binding fox-1 homolog 2 [Source:HGNC Symbol;Acc:HGNC:9906]	122.326	110.198	104.417	185.893	147.997	245.197	124.59	115.624	119.807	124.447	132.331	142.688	0.00825737	-0.149988	0.685297
ENSG00000145911	-0.521763	0.357244	N4BP3	N4BP3	NEDD4 binding protein 3	NEDD4 binding protein 3 [Source:HGNC Symbol;Acc:HGNC:29852]	9.65129	7.47419	5.73189	21.1854	11.3398	21.8184	9.59947	7.76623	9.94746	8.52607	11.3186	11.8083	0.00825737	-0.211947	0.724682
ENSG00000196712	-0.798659	0.0114418	NF1	NF1	neurofibromin 1	neurofibromin 1 [Source:HGNC Symbol;Acc:HGNC:7765]	73.2273	78.6952	84.0447	117.51	121.204	118.169	79.297	62.7674	83.2963	72.6128	69.0112	73.1989	0.00825737	0.0690281	0.823842
ENSG00000112031	0.195296	0.584022	MTRF1L	MTRF1L	mitochondrial translational release factor 1 like	mitochondrial translational release factor 1 like [Source:HGNC Symbol;Acc:HGNC:21051]	9.4215	9.69792	11.1185	14.3268	18.0909	18.7015	16.1569	12.9244	14.0467	14.0596	13.5177	13.4775	0.00825737	0.0702763	0.8633
ENSG00000175166	-0.039969	0.896475	PSMD2	PSMD2	proteasome 26S subunit, non-ATPase 2	proteasome 26S subunit, non-ATPase 2 [Source:HGNC Symbol;Acc:HGNC:9559]	88.317	89.6286	77.0698	126.757	118.409	135.996	98.6312	117.363	105.596	97.457	93.5241	102.998	0.00826771	0.129561	0.631686
ENSG00000058091	-0.653496	0.28402	CDK14	CDK14	cyclin dependent kinase 14	cyclin dependent kinase 14 [Source:HGNC Symbol;Acc:HGNC:8883]	41.9755	43.1156	55.4543	98.0523	99.8956	161.478	78.2154	29.7899	63.1281	58.9485	64.7425	64.049	0.00826771	-0.134165	0.851653
ENSG00000157343	0.152766	0.870391	ARMC12	ARMC12	armadillo repeat containing 12	armadillo repeat containing 12 [Source:HGNC Symbol;Acc:HGNC:21099]	3.0639	4.50922	2.20989	1.42252	0.738405	0.546826	1.21683	1.68075	1.2571	2.14563	2.39308	2.59658	0.00826863	-0.77489	0.324631
ENSG00000105409	-1.24771	0.0658541	ATP1A3	ATP1A3	ATPase Na+/K+ transporting subunit alpha 3	ATPase Na+/K+ transporting subunit alpha 3 [Source:HGNC Symbol;Acc:HGNC:801]	368.051	341.095	334.245	919.71	727.698	1195.64	359.845	151.036	429.599	377.575	444.272	506.395	0.00826863	-0.498031	0.430184
ENSG00000091483	-1.41959	0.00105619	FH	FH	fumarate hydratase	fumarate hydratase [Source:HGNC Symbol;Acc:HGNC:3700]	36.3838	28.9702	30.1787	58.3233	44.6208	49.5424	28.3928	26.0227	31.5914	19.706	20.6969	22.8747	0.00827954	0.442942	0.143129
ENSG00000123191	0.581068	0.259823	ATP7B	ATP7B	ATPase copper transporting beta	ATPase copper transporting beta [Source:HGNC Symbol;Acc:HGNC:870]	17.3111	14.6395	11.8091	6.04571	5.16883	8.58517	11.6951	17.1553	13.6641	7.79204	11.0599	11.6228	0.00831097	0.481781	0.327023
ENSG00000134444	-0.615748	0.0641881	KIAA1468	KIAA1468	KIAA1468	KIAA1468 [Source:HGNC Symbol;Acc:HGNC:29289]	34.4689	35.3326	30.7312	50.2962	52.9014	59.8228	41.5076	27.7034	35.5266	36.3064	33.3737	32.4573	0.00835507	0.0355461	0.929781
ENSG00000123453	-2.38797	0.0458954	SARDH	SARDH	sarcosine dehydrogenase	sarcosine dehydrogenase [Source:HGNC Symbol;Acc:HGNC:10536]	15.3195	8.33898	4.97224	6.35053	2.6899	4.59334	2.63647	3.24559	1.36641	1.29867	5.36826	3.64758	0.167897	-0.505427	0.668199
ENSG00000151693	-0.381301	0.208925	ASAP2	ASAP2	ArfGAP with SH3 domain, ankyrin repeat and PH domain 2	ArfGAP with SH3 domain, ankyrin repeat and PH domain 2 [Source:HGNC Symbol;Acc:HGNC:2721]	34.0859	34.1589	31.5599	54.3606	46.9415	56.7059	40.9667	46.8292	32.9031	31.8457	36.0902	32.3955	0.0084319	0.266529	0.358077
ENSG00000077279	-1.10571	0.0200181	DCX	DCX	doublecortin	doublecortin [Source:HGNC Symbol;Acc:HGNC:2714]	7.81295	5.12693	6.42248	12.447	10.5486	13.7253	5.88136	5.39	5.57495	6.4369	6.14439	6.98604	0.0084319	-0.216272	0.618815
ENSG00000133703	-0.119113	0.758592	KRAS	KRAS	KRAS proto-oncogene, GTPase	KRAS proto-oncogene, GTPase [Source:HGNC Symbol;Acc:HGNC:6407]	20.2984	20.3842	23.48	31.397	32.0679	46.3162	34.139	28.3409	27.7108	26.0864	22.7666	23.0601	0.00844614	0.325818	0.334402
ENSG00000071553	-0.474304	0.165555	ATP6AP1	ATP6AP1	ATPase H+ transporting accessory protein 1	ATPase H+ transporting accessory protein 1 [Source:HGNC Symbol;Acc:HGNC:868]	96.3597	129.347	123.754	209.517	184.654	191.389	101.403	103.511	141.779	142.177	137.828	144.852	0.00844614	-0.293147	0.369186
ENSG00000110514	0.194561	0.52506	MADD	MADD	MAP kinase activating death domain	MAP kinase activating death domain [Source:HGNC Symbol;Acc:HGNC:6766]	135.348	129.903	127.276	211.092	178.272	228.026	144.533	131.157	169.271	200.391	216.8	206.057	0.0084543	-0.486051	0.104308
ENSG00000134108	-0.212674	0.576873	ARL8B	ARL8B	ADP ribosylation factor like GTPase 8B	ADP ribosylation factor like GTPase 8B [Source:HGNC Symbol;Acc:HGNC:25564]	73.2273	89.3815	96.5444	132.345	144.411	176.078	112.76	79.3431	105.05	129.585	106.395	104.852	0.00847935	-0.198049	0.592724
ENSG00000148082	-0.183364	0.697065	SHC3	SHC3	SHC adaptor protein 3	SHC adaptor protein 3 [Source:HGNC Symbol;Acc:HGNC:18181]	88.9298	64.1175	83.6303	179.237	98.7353	184.116	118.641	110.988	108.657	87.8016	99.9919	96.8772	0.00850829	0.248933	0.571787
ENSG00000227191	-0.36303	0.738215	TRGC2			T cell receptor gamma constant 2 [Source:HGNC Symbol;Acc:HGNC:12276]	4.44266	3.39736	3.522	0.71126	1.00212	0.765557	3.92091	5.04225	2.1316	0.225856	0.5821	1.17464	0.00853518	2.47948	0.0379147
ENSG00000277288	-2.38576	0.0270341	C10orf142	C10orf142	chromosome 10 open reading frame 142	chromosome 10 open reading frame 142 [Source:HGNC Symbol;Acc:HGNC:51236]	2.83411	1.42071	1.72647	3.09906	1.16035	2.73413	1.28444	1.2171	0.819845	0.734033	1.1642	0.494587	0.750484	0.468842	0.653745
ENSG00000242687	2.40828	0.00848294					2.37452	4.01506	1.65741	1.87976	2.79539	1.53111	3.6505	6.54914	4.7551	7.00154	4.52745	6.30598	0.509335	-0.25297	0.751446
ENSG00000164073	-1.19749	0.00500038	MFSD8	MFSD8	major facilitator superfamily domain containing 8	major facilitator superfamily domain containing 8 [Source:HGNC Symbol;Acc:HGNC:28486]	13.0982	14.4542	11.3257	20.2201	24.8421	20.3419	10.6135	11.7073	10.9859	12.5915	10.3484	10.3245	0.00854106	0.00147288	0.997529
ENSG00000149654	-0.34787	0.626166	CDH22	CDH22	cadherin 22	cadherin 22 [Source:HGNC Symbol;Acc:HGNC:13251]	19.7622	7.72128	12.2234	41.6087	24.1564	46.4255	14.4668	15.5904	16.8342	17.3345	25.3537	31.7154	0.0085885	-0.664554	0.306236
ENSG00000272541	-0.610306	0.395098	AL021368.3				5.59162	6.48587	6.5606	1.42252	2.42619	2.46072	3.7181	1.68075	2.18625	2.59735	4.33341	3.27664	0.00859362	-0.431787	0.545317
ENSG00000125834	0.839264	0.00890509	STK35	STK35	serine/threonine kinase 35	serine/threonine kinase 35 [Source:HGNC Symbol;Acc:HGNC:16254]	56.8354	54.296	55.5924	39.2209	34.4413	36.9654	63.8838	47.5827	60.3406	62.6751	62.5434	66.8929	0.00859715	-0.161317	0.549824
ENSG00000196715	-0.397821	0.1832	VKORC1L1	VKORC1L1	vitamin K epoxide reductase complex subunit 1 like 1	vitamin K epoxide reductase complex subunit 1 like 1 [Source:HGNC Symbol;Acc:HGNC:21492]	27.0389	34.7766	35.22	49.7882	56.9099	45.4413	34.2742	31.2968	36.0732	36.9275	34.2146	39.1342	0.00859715	-0.117605	0.708172
ENSG00000100427	0.414169	0.540601	MLC1	MLC1	megalencephalic leukoencephalopathy with subcortical cysts 1	megalencephalic leukoencephalopathy with subcortical cysts 1 [Source:HGNC Symbol;Acc:HGNC:17082]	572.95	354.932	292.465	200.931	89.136	154.752	282.644	381.299	234.585	209.425	308.513	287.108	0.00861423	0.158531	0.835013
ENSG00000173653	1.48808	0.00614719	RCE1	RCE1	Ras converting CAAX endopeptidase 1	Ras converting CAAX endopeptidase 1 [Source:HGNC Symbol;Acc:HGNC:13721]	20.375	17.6663	15.9526	11.0245	7.01485	9.24136	20.8214	17.0973	18.2552	18.8025	31.0453	23.802	0.00863969	-0.390465	0.35631
ENSG00000075234	0.53466	0.405925	TTC38	TTC38	tetratricopeptide repeat domain 38	tetratricopeptide repeat domain 38 [Source:HGNC Symbol;Acc:HGNC:26082]	24.5112	17.3574	17.3338	8.07788	8.9136	5.19485	14.7372	23.8203	9.56486	11.0105	13.9057	14.6521	0.00864302	0.282543	0.667495
ENSG00000226210	-0.862449	0.0754083	AC215219.1				24.4346	21.9284	16.0217	11.685	10.3904	8.69454	12.6416	8.92537	13.0629	8.07436	10.9952	11.4373	0.00864414	0.183398	0.712678
ENSG00000119711	-0.472252	0.197613	ALDH6A1	ALDH6A1	aldehyde dehydrogenase 6 family member A1	aldehyde dehydrogenase 6 family member A1 [Source:HGNC Symbol;Acc:HGNC:7179]	208.269	166.347	141.225	115.326	87.0263	94.5462	148.454	178.276	128.989	80.4048	80.7826	81.0505	0.00864488	0.91164	0.0330335
ENSG00000260160	2.40172	0.00741803	AC011468.1				1.30216	1.17363	1.45024	1.06689	0.738405	0.546826	2.43367	1.85462	2.62351	2.93613	2.52243	1.66923	0.18436	-0.045525	0.963807
ENSG00000160606	-0.185462	0.880435	TLCD1	TLCD1	TLC domain containing 1	TLC domain containing 1 [Source:HGNC Symbol;Acc:HGNC:25177]	11.5662	6.05348	8.28707	2.64182	0.949378	1.36707	3.5829	5.67978	2.73282	1.07282	3.88067	4.51311	0.00866233	0.345882	0.761446
ENSG00000148600	-0.729366	0.0883235	CDHR1	CDHR1	cadherin related family member 1	cadherin related family member 1 [Source:HGNC Symbol;Acc:HGNC:14550]	14.8599	18.7164	17.1266	33.8865	31.0658	29.9661	16.5625	14.0256	25.5245	17.7297	16.3635	17.6197	0.00866844	0.118734	0.798614
ENSG00000164794	-0.160204	0.837207	KCNV1	KCNV1	potassium voltage-gated channel modifier subfamily V member 1	potassium voltage-gated channel modifier subfamily V member 1 [Source:HGNC Symbol;Acc:HGNC:18861]	10.8003	10.1921	15.5383	38.0524	24.5256	42.4884	30.3532	10.2584	21.3706	15.5841	20.6322	19.2889	0.00866917	0.157767	0.844515
ENSG00000198547	-2.38194	0.00307968	C20orf203	C20orf203	chromosome 20 open reading frame 203	chromosome 20 open reading frame 203 [Source:HGNC Symbol;Acc:HGNC:26592]	9.80449	9.82146	9.18484	7.01099	3.42831	5.0308	2.83928	2.49215	3.06076	2.37149	3.16921	4.63675	0.0491096	-0.275566	0.679909
ENSG00000147872	0.814536	0.122839	PLIN2	PLIN2	perilipin 2	perilipin 2 [Source:HGNC Symbol;Acc:HGNC:248]	19.5324	15.3808	16.5741	6.70616	10.1794	6.39787	12.912	23.8783	14.3746	12.4786	14.6172	14.0957	0.00871021	0.31383	0.541407
ENSG00000128309	0.740935	0.156024	MPST	MPST	mercaptopyruvate sulfurtransferase	mercaptopyruvate sulfurtransferase [Source:HGNC Symbol;Acc:HGNC:7223]	45.1926	57.7551	45.9932	24.5385	29.5889	13.5066	32.3137	51.118	47.1138	46.8652	40.941	41.1744	0.00871021	0.0179587	0.981465
ENSG00000171163	0.806364	0.0247887	ZNF692	ZNF692	zinc finger protein 692	zinc finger protein 692 [Source:HGNC Symbol;Acc:HGNC:26049]	127.995	116.931	97.7874	76.8669	63.1864	69.775	117.695	85.4865	96.5231	129.698	149.212	140.772	0.00873487	-0.485871	0.128491
ENSG00000197102	-0.805397	0.0232148	DYNC1H1	DYNC1H1	dynein cytoplasmic 1 heavy chain 1	dynein cytoplasmic 1 heavy chain 1 [Source:HGNC Symbol;Acc:HGNC:2961]	443.653	499.721	476.23	754.342	805.758	738.926	407.572	418.623	506.938	510.096	437.739	452.98	0.00873487	-0.0714357	0.849649
ENSG00000166925	-0.386159	0.424604	TSC22D4	TSC22D4	TSC22 domain family member 4	TSC22 domain family member 4 [Source:HGNC Symbol;Acc:HGNC:21696]	478.888	533.633	414.353	253.361	294.94	142.065	242.758	312.04	297.604	298.695	297.518	288.035	0.00873487	-0.0528721	0.9302
ENSG00000183955	1.28793	0.0013708	KMT5A	KMT5A	lysine methyltransferase 5A	lysine methyltransferase 5A [Source:HGNC Symbol;Acc:HGNC:29489]	35.7711	30.6998	29.9025	20.8806	22.4686	18.5374	38.4655	39.4687	33.2857	38.452	47.2148	45.3165	0.00875909	-0.235911	0.399974
ENSG00000189266	0.777173	0.0180027	PNRC2	PNRC2	proline rich nuclear receptor coactivator 2	proline rich nuclear receptor coactivator 2 [Source:HGNC Symbol;Acc:HGNC:23158]	57.1418	58.1258	64.7773	34.6485	44.6208	36.692	73.8213	67.288	56.7333	63.1833	60.2797	57.4339	0.00879896	0.128832	0.669325
ENSG00000218227	1.27288	0.137356	AC136632.1				15.0131	8.58606	6.49154	1.87976	2.16247	4.04651	13.1824	10.0845	9.45555	3.04906	7.95537	6.98604	0.00884573	0.864115	0.281811
ENSG00000091129	-0.709366	0.097041	NRCAM	NRCAM	neuronal cell adhesion molecule	neuronal cell adhesion molecule [Source:HGNC Symbol;Acc:HGNC:7994]	196.09	171.536	183.49	328.856	280.805	422.751	242.826	144.776	210.755	200.504	198.367	182.688	0.00886585	0.0409926	0.939045
ENSG00000119682	-0.783057	0.00850384	AREL1	AREL1	apoptosis resistant E3 ubiquitin protein ligase 1	apoptosis resistant E3 ubiquitin protein ligase 1 [Source:HGNC Symbol;Acc:HGNC:20363]	39.8307	36.5062	35.0819	50.4995	52.5322	59.1119	33.8685	34.6003	37.6036	32.6362	31.3041	34.992	0.00894424	0.100683	0.703859
ENSG00000177889	-0.568616	0.0785574	UBE2N	UBE2N	ubiquitin conjugating enzyme E2 N	ubiquitin conjugating enzyme E2 N [Source:HGNC Symbol;Acc:HGNC:12492]	64.4952	54.296	63.1198	90.2792	86.0769	114.396	75.3761	56.9137	62.3083	58.5532	61.8967	62.8126	0.00894528	0.0863272	0.805763
ENSG00000270804	2.39739	0.000343234	AC010326.4				4.97884	4.07683	3.79824	3.86113	3.21734	3.28096	8.99105	9.5629	7.81586	8.0179	8.99021	9.64445	0.316489	-0.0153944	0.980106
ENSG00000267436	-2.37944	0.0161459	AC005786.3				2.60432	3.33559	2.48612	2.54021	1.10761	1.42175	0.540815	0.985268	0.710533	0.790497	1.61695	1.23647	0.214223	-0.687155	0.434875
ENSG00000100987	-0.165768	0.812736	VSX1	VSX1	visual system homeobox 1	visual system homeobox 1 [Source:HGNC Symbol;Acc:HGNC:12723]	5.51503	7.6595	5.59377	2.59102	3.16459	1.53111	2.63647	3.41946	3.98991	3.55724	4.01002	4.57493	0.00897428	-0.269322	0.679229
ENSG00000182934	-0.438328	0.128137	SRPRA	SRPRA	SRP receptor alpha subunit	SRP receptor alpha subunit [Source:HGNC Symbol;Acc:HGNC:11307]	53.7715	51.5163	50.5511	84.4875	73.946	80.11	45.7665	63.4049	61.4884	52.0034	53.4239	55.2701	0.00897428	0.0872368	0.77944
ENSG00000110934	-2.36677	0.0178931	BIN2	BIN2	bridging integrator 2	bridging integrator 2 [Source:HGNC Symbol;Acc:HGNC:1053]	5.20863	4.26214	4.97224	7.1126	7.85874	6.78064	2.23086	6.83892	2.29557	2.65381	1.09952	1.54558	0.333566	1.09305	0.209772
ENSG00000260565	-2.36494	0.00015342	ERVK13-1			endogenous retrovirus group K13 member 1 [Source:HGNC Symbol;Acc:HGNC:27548]	15.5493	23.658	18.0934	22.7603	25.264	25.4274	17.5089	13.9676	14.4839	5.53348	5.95036	6.30598	0.168031	1.36786	0.00510739
ENSG00000102554	2.39175	0.00815096	KLF5	KLF5	Kruppel like factor 5	Kruppel like factor 5 [Source:HGNC Symbol;Acc:HGNC:6349]	2.83411	2.47081	2.76236	1.98137	1.42407	2.89818	7.50381	5.04225	4.53648	2.87967	6.14439	6.67693	0.534533	0.121104	0.892414
ENSG00000183454	-0.615807	0.328539	GRIN2A	GRIN2A	glutamate ionotropic receptor NMDA type subunit 2A	glutamate ionotropic receptor NMDA type subunit 2A [Source:HGNC Symbol;Acc:HGNC:4585]	55.6098	49.5397	69.7495	128.636	129.432	196.529	100.727	35.1219	77.8853	75.5489	83.499	83.7707	0.00901011	-0.184545	0.79181
ENSG00000244617	0.864694	0.0694403	ASPRV1	ASPRV1	aspartic peptidase retroviral like 1	aspartic peptidase retroviral like 1 [Source:HGNC Symbol;Acc:HGNC:26321]	10.4173	11.9834	11.0494	5.08043	7.43679	4.21056	9.59947	7.88215	10.5487	11.1234	12.3535	12.9211	0.00903803	-0.37624	0.390219
ENSG00000197841	0.571281	0.153595	ZNF181	ZNF181	zinc finger protein 181	zinc finger protein 181 [Source:HGNC Symbol;Acc:HGNC:12971]	15.6259	22.1755	22.7204	9.5512	12.9748	10.7725	20.0102	17.0973	16.0143	21.5128	17.8511	17.0633	0.00906699	-0.0882001	0.850165
ENSG00000159720	-0.548991	0.10579	ATP6V0D1	ATP6V0D1	ATPase H+ transporting V0 subunit d1	ATPase H+ transporting V0 subunit d1 [Source:HGNC Symbol;Acc:HGNC:13724]	86.785	98.1528	83.3541	149.161	128.271	163.501	76.931	68.5631	101.388	107.169	108.853	111.468	0.00911049	-0.40741	0.201441
ENSG00000120805	-0.971913	0.00572739	ARL1	ARL1	ADP ribosylation factor like GTPase 1	ADP ribosylation factor like GTPase 1 [Source:HGNC Symbol;Acc:HGNC:692]	39.3712	40.2742	43.8524	56.7992	60.1273	72.7826	37.181	38.7732	40.0631	39.5813	31.1747	32.1482	0.00913044	0.172785	0.548177
ENSG00000279528	1.68968	0.0519157	AC115618.3				5.97461	3.33559	8.14895	0.762064	1.79327	2.35135	5.47575	6.25935	4.86442	4.4042	5.43294	6.80057	0.00913044	-0.00274651	0.998097
ENSG00000128596	-0.382848	0.403353	CCDC136	CCDC136	coiled-coil domain containing 136	coiled-coil domain containing 136 [Source:HGNC Symbol;Acc:HGNC:22225]	45.6522	41.3243	35.4963	80.982	64.6104	96.7335	45.4285	25.1533	45.1462	58.8356	68.4938	69.3658	0.00917222	-0.76533	0.0963334
ENSG00000160753	0.18211	0.64306	RUSC1	RUSC1	RUN and SH3 domain containing 1	RUN and SH3 domain containing 1 [Source:HGNC Symbol;Acc:HGNC:17153]	64.0356	57.3227	56.5593	112.531	74.7371	123.036	79.1618	60.6809	76.4096	90.3425	97.7282	101.576	0.00917222	-0.421611	0.23578
ENSG00000160282	0.224896	0.668765	FTCD	FTCD	formimidoyltransferase cyclodeaminase	formimidoyltransferase cyclodeaminase [Source:HGNC Symbol;Acc:HGNC:3974]	22.5963	17.0486	26.1733	10.0084	13.7132	7.49152	16.8329	11.5334	15.2491	16.1487	19.3387	19.598	0.00917222	-0.337072	0.48775
ENSG00000179151	0.501452	0.0660701	EDC3	EDC3	enhancer of mRNA decapping 3	enhancer of mRNA decapping 3 [Source:HGNC Symbol;Acc:HGNC:26114]	42.1287	33.2324	36.325	26.0626	25.2113	24.2244	34.2066	35.7594	35.0347	35.5159	40.6823	37.465	0.00917222	-0.114111	0.673961
ENSG00000076984	0.584165	0.0335541	MAP2K7	MAP2K7	mitogen-activated protein kinase kinase 7	mitogen-activated protein kinase kinase 7 [Source:HGNC Symbol;Acc:HGNC:6847]	73.1507	72.8271	62.4983	50.7535	47.2052	44.7851	67.5343	64.1004	71.8731	68.0957	78.3248	72.8279	0.00917222	-0.107339	0.68423
ENSG00000131626	-0.119592	0.652361	PPFIA1	PPFIA1	PTPRF interacting protein alpha 1	PTPRF interacting protein alpha 1 [Source:HGNC Symbol;Acc:HGNC:9245]	66.7931	78.4482	71.8903	45.1142	54.1673	50.0893	55.9068	62.9412	59.6301	56.8593	54.3294	56.0738	0.00917222	0.093699	0.725685
ENSG00000114279	-0.934056	0.142255	FGF12	FGF12	fibroblast growth factor 12	fibroblast growth factor 12 [Source:HGNC Symbol;Acc:HGNC:3668]	32.171	33.2324	37.0846	68.0269	71.1506	125.825	55.9744	20.9804	41.7028	36.871	40.2943	42.72	0.00918695	-0.0158429	0.987276
ENSG00000158292	2.38445	0.00820577	GPR153	GPR153	G protein-coupled receptor 153	G protein-coupled receptor 153 [Source:HGNC Symbol;Acc:HGNC:23618]	10.9535	7.10357	8.56331	8.12868	3.5338	8.42112	12.5064	21.0384	12.3523	12.0268	23.6721	25.1003	0.46547	-0.40398	0.587924
ENSG00000173275	-2.3609	0.000422342	ZNF449	ZNF449	zinc finger protein 449	zinc finger protein 449 [Source:HGNC Symbol;Acc:HGNC:21039]	7.42996	6.48587	8.49425	9.5004	13.555	13.4519	5.13774	5.04225	4.64579	3.44431	3.81599	3.46211	0.0301544	0.466575	0.270996
ENSG00000164252	-0.636296	0.0447936	AGGF1	AGGF1	angiogenic factor with G-patch and FHA domains 1	angiogenic factor with G-patch and FHA domains 1 [Source:HGNC Symbol;Acc:HGNC:24684]	28.1879	25.8817	28.4523	39.6273	40.2958	48.3941	31.5701	28.1671	27.9294	28.9661	26.7766	21.9473	0.00922321	0.173685	0.559677
ENSG00000155511	-0.224519	0.614732	GRIA1	GRIA1	glutamate ionotropic receptor AMPA type subunit 1	glutamate ionotropic receptor AMPA type subunit 1 [Source:HGNC Symbol;Acc:HGNC:4571]	37.7626	39.7182	38.7421	81.1344	58.3867	80.2194	50.1606	28.9205	51.4863	53.5844	51.4835	62.3798	0.00923089	-0.359093	0.379344
ENSG00000134326	-1.26399	0.0365835	CMPK2	CMPK2	cytidine/uridine monophosphate kinase 2	cytidine/uridine monophosphate kinase 2 [Source:HGNC Symbol;Acc:HGNC:27015]	5.13204	4.07683	3.10765	8.12868	9.17732	10.9365	5.13774	3.24559	4.37251	3.72663	4.52745	3.09117	0.00923837	0.167533	0.787558
ENSG00000146070	-0.603218	0.652442	PLA2G7	PLA2G7	phospholipase A2 group VII	phospholipase A2 group VII [Source:HGNC Symbol;Acc:HGNC:9040]	0.153195	0.555932	0.759648	3.5563	2.74265	3.82778	0.743621	0.347742	1.36641	2.03271	1.42291	0.55641	0.0092504	-0.698759	0.56892
ENSG00000198868	1.64784	0.194381	MTND4LP30			mitochondrially encoded NADH:ubiquinone oxidoreductase core subunit 4L pseudogene 30 [Source:HGNC Symbol;Acc:HGNC:42264]	2.29793	0.679472	2.348	0.0508043	0.369202	0.273413	1.21683	1.39097	0.983815	0.621105	1.22888	1.42194	0.00926564	0.137148	0.927048
ENSG00000163918	0.553953	0.197836	RFC4	RFC4	replication factor C subunit 4	replication factor C subunit 4 [Source:HGNC Symbol;Acc:HGNC:9972]	13.1748	11.4275	14.4333	5.18204	7.85874	7.49152	10.0727	7.07075	7.81586	15.4147	16.5575	15.2086	0.00931323	-0.919622	0.050755
ENSG00000173914	1.25913	0.00157782	RBM4B	RBM4B	RNA binding motif protein 4B	RNA binding motif protein 4B [Source:HGNC Symbol;Acc:HGNC:28842]	27.4219	30.3292	29.9716	20.1693	19.4095	16.9516	38.1275	27.8193	31.81	38.8473	41.3938	41.298	0.00933102	-0.314579	0.258584
ENSG00000165233	-0.0243294	0.945582	CARD19	CARD19	caspase recruitment domain family member 19	caspase recruitment domain family member 19 [Source:HGNC Symbol;Acc:HGNC:28148]	54.7673	44.1039	39.3636	32.0575	28.8505	27.1226	33.6657	30.5433	32.1926	37.0404	44.3043	42.7818	0.00935632	-0.364554	0.209576
ENSG00000085978	0.10186	0.738158	ATG16L1	ATG16L1	autophagy related 16 like 1	autophagy related 16 like 1 [Source:HGNC Symbol;Acc:HGNC:21498]	29.1837	37.4327	33.6317	49.585	46.0448	56.6512	41.1696	35.4117	39.5166	49.1237	44.757	47.2949	0.00938043	-0.282357	0.291998
ENSG00000137070	-0.0999938	0.791362	IL11RA	IL11RA	interleukin 11 receptor subunit alpha	interleukin 11 receptor subunit alpha [Source:HGNC Symbol;Acc:HGNC:5967]	38.2222	28.7231	30.1097	20.5249	19.8314	18.0453	20.1454	25.7329	18.3099	26.4252	26.2592	29.6752	0.00938301	-0.359452	0.27109
ENSG00000250802	-2.35923	0.021959	ZBED3-AS1			ZBED3 antisense RNA 1 [Source:HGNC Symbol;Acc:HGNC:44188]	3.67668	5.92994	5.93907	3.45469	9.65201	2.95286	1.69005	0.869354	1.91297	3.83956	3.42792	3.58576	0.953326	-1.27588	0.167361
ENSG00000120727	-0.400824	0.239441	PAIP2	PAIP2	poly(A) binding protein interacting protein 2	poly(A) binding protein interacting protein 2 [Source:HGNC Symbol;Acc:HGNC:17970]	68.1718	91.7287	94.4726	133.361	149.422	139.605	98.0903	85.5445	92.2053	118.236	84.2105	92.6114	0.00940663	-0.0973903	0.798337
ENSG00000153560	0.376106	0.156185	UBP1	UBP1	upstream binding protein 1	upstream binding protein 1 [Source:HGNC Symbol;Acc:HGNC:12507]	54.7673	52.8135	55.3853	79.0007	71.7308	90.3357	81.1899	76.8509	67.6099	77.5252	71.469	76.9701	0.00943077	-0.00221602	0.995642
ENSG00000149716	0.516167	0.0915738	ORAOV1	ORAOV1	oral cancer overexpressed 1	oral cancer overexpressed 1 [Source:HGNC Symbol;Acc:HGNC:17589]	40.4435	43.4862	35.9797	25.4529	27.7429	23.8963	32.2461	30.8331	39.4619	47.1475	38.4833	43.2764	0.00949067	-0.329934	0.244599
ENSG00000185518	-0.58099	0.435196	SV2B	SV2B	synaptic vesicle glycoprotein 2B	synaptic vesicle glycoprotein 2B [Source:HGNC Symbol;Acc:HGNC:16874]	80.504	94.5702	92.0555	286.536	209.654	317.979	130.404	37.3822	141.123	152.905	155.55	162.286	0.00949067	-0.607833	0.391828
ENSG00000125730	-1.9881	0.0708725	C3	C3	complement C3	complement C3 [Source:HGNC Symbol;Acc:HGNC:1318]	31.3284	39.3476	34.8748	163.133	231.543	140.425	8.38263	47.3508	30.4983	96.4406	34.0852	34.1883	0.00949718	-0.931873	0.358156
ENSG00000267632	-2.35119	0.0270036	AC067852.3				2.52772	1.11186	1.5193	2.59102	4.2722	3.93715	1.01403	1.04323	0.929158	1.4116	0.452745	1.73105	0.108568	-0.272078	0.806806
ENSG00000104341	-0.659189	0.0396383	LAPTM4B	LAPTM4B	lysosomal protein transmembrane 4 beta	lysosomal protein transmembrane 4 beta [Source:HGNC Symbol;Acc:HGNC:13646]	36.9966	40.583	37.9133	48.8737	61.2349	69.3376	35.0854	32.4559	38.3141	43.1385	38.0952	42.72	0.00956579	-0.22768	0.431804
ENSG00000132405	0.461409	0.0816385	TBC1D14	TBC1D14	TBC1 domain family member 14	TBC1 domain family member 14 [Source:HGNC Symbol;Acc:HGNC:29246]	113.211	96.6086	92.8842	71.8373	69.0409	66.0566	101.2	110.234	97.3976	88.5921	96.952	93.7242	0.00956579	0.1452	0.571787
ENSG00000159079	0.0821982	0.812277	C21orf59	C21orf59	chromosome 21 open reading frame 59	chromosome 21 open reading frame 59 [Source:HGNC Symbol;Acc:HGNC:1301]	23.4389	22.7932	22.8585	14.784	12.8166	16.022	22.241	20.9804	18.0913	16.0358	19.3387	16.6923	0.00960461	0.235567	0.434228
ENSG00000136859	-1.07104	0.134539	ANGPTL2	ANGPTL2	angiopoietin like 2	angiopoietin like 2 [Source:HGNC Symbol;Acc:HGNC:490]	13.4812	18.7781	17.3338	41.8119	77.5853	23.6776	13.3176	14.7211	20.2229	27.6109	19.08	23.2456	0.00960461	-0.534082	0.43778
ENSG00000091409	-0.230956	0.466702	ITGA6	ITGA6	integrin subunit alpha 6	integrin subunit alpha 6 [Source:HGNC Symbol;Acc:HGNC:6142]	57.7546	50.7133	47.3054	33.1244	33.4919	31.5519	52.5943	55.8705	43.0146	25.7476	33.9558	26.3368	0.00962141	0.816096	0.0273083
ENSG00000100100	-1.23572	0.00790478	PIK3IP1	PIK3IP1	phosphoinositide-3-kinase interacting protein 1	phosphoinositide-3-kinase interacting protein 1 [Source:HGNC Symbol;Acc:HGNC:24942]	79.2019	74.9273	67.1943	43.5393	50.4753	30.4582	37.181	40.0483	39.4619	41.2188	29.299	29.6752	0.00966409	0.219453	0.574919
ENSG00000077264	-0.993061	0.170192	PAK3	PAK3	p21 (RAC1) activated kinase 3	p21 (RAC1) activated kinase 3 [Source:HGNC Symbol;Acc:HGNC:8592]	26.3496	21.0636	26.3114	73.1582	58.123	85.5783	36.4374	9.73677	33.0671	34.4431	33.3091	33.6319	0.00966409	-0.356667	0.627349
ENSG00000198363	-0.248443	0.43804	ASPH	ASPH	aspartate beta-hydroxylase	aspartate beta-hydroxylase [Source:HGNC Symbol;Acc:HGNC:757]	128.837	112.175	128.381	82.3537	62.448	86.4532	122.021	112.205	97.6163	65.7806	74.7675	76.1664	0.00969372	0.614601	0.0655949
ENSG00000129682	-0.435618	0.370542	FGF13	FGF13	fibroblast growth factor 13	fibroblast growth factor 13 [Source:HGNC Symbol;Acc:HGNC:3670]	24.9708	28.9702	29.0047	52.176	45.6229	72.7279	40.2231	22.1396	38.8607	28.5708	35.3141	39.5051	0.00969372	-0.0306745	0.963874
ENSG00000047188	-0.166814	0.641862	YTHDC2	YTHDC2	YTH domain containing 2	YTH domain containing 2 [Source:HGNC Symbol;Acc:HGNC:24721]	27.8049	28.1672	32.2505	43.1328	48.4183	54.2452	42.5216	28.6887	30.1157	40.4847	36.6723	35.9812	0.00970309	-0.16015	0.646194
ENSG00000151276	-0.618777	0.0615028	MAGI1	MAGI1	membrane associated guanylate kinase, WW and PDZ domain containing 1	membrane associated guanylate kinase, WW and PDZ domain containing 1 [Source:HGNC Symbol;Acc:HGNC:946]	38.835	42.4361	41.8497	59.0346	65.5598	71.7436	48.8086	31.8763	39.2433	44.4937	42.6227	44.2037	0.00970309	-0.131575	0.690725
ENSG00000113658	0.799982	0.0258153	SMAD5	SMAD5	SMAD family member 5	SMAD family member 5 [Source:HGNC Symbol;Acc:HGNC:6771]	27.4985	29.9585	32.5267	15.3429	21.15	19.0842	40.6287	35.4117	31.1541	28.7967	27.5527	24.9148	0.0097834	0.398816	0.200318
ENSG00000100033	-0.698507	0.383786	PRODH	PRODH	proline dehydrogenase 1	proline dehydrogenase 1 [Source:HGNC Symbol;Acc:HGNC:9453]	159.936	109.827	75.7576	43.1836	19.2513	41.4494	35.7614	94.8755	48.5895	32.4104	47.9263	43.0291	0.0097834	0.539839	0.491755
ENSG00000078725	-0.431458	0.369553	BRINP1	BRINP1	BMP/retinoic acid inducible neural specific 1	BMP/retinoic acid inducible neural specific 1 [Source:HGNC Symbol;Acc:HGNC:2687]	50.0948	40.7066	41.6425	93.3783	58.2285	117.95	51.9859	36.9765	55.3669	53.7538	65.5186	64.1108	0.00981137	-0.345354	0.459687
ENSG00000269911	2.36077	0.00896004	FAM226B			family with sequence similarity 226 member B (non-protein coding) [Source:HGNC Symbol;Acc:HGNC:31964]	4.74905	6.17702	3.93636	3.65791	2.79539	4.37461	10.8839	3.65129	6.12151	9.54243	14.3585	16.3832	0.407637	-0.966634	0.178296
ENSG00000119185	-0.133649	0.706367	ITGB1BP1	ITGB1BP1	integrin subunit beta 1 binding protein 1	integrin subunit beta 1 binding protein 1 [Source:HGNC Symbol;Acc:HGNC:23927]	47.6437	37.6798	52.692	78.5942	70.6759	75.2433	60.0981	51.8715	61.2698	63.5785	45.6625	53.7245	0.00981137	0.0878552	0.813536
ENSG00000127083	1.09376	0.408606	OMD	OMD	osteomodulin	osteomodulin [Source:HGNC Symbol;Acc:HGNC:8134]	8.96192	9.69792	5.93907	0.71126	0.580175	2.02326	7.90942	26.2545	5.35632	0.621105	2.06969	1.73105	0.0098508	3.16463	0.0392707
ENSG00000123338	-2.3392	0.0298954	NCKAP1L	NCKAP1L	NCK associated protein 1 like	NCK associated protein 1 like [Source:HGNC Symbol;Acc:HGNC:4862]	4.44266	5.31224	4.00542	7.26501	12.2364	8.91327	1.08163	6.83892	4.09923	1.97624	1.7463	2.65841	0.127307	0.918327	0.338866
ENSG00000108773	0.803398	0.0167304	KAT2A	KAT2A	lysine acetyltransferase 2A	lysine acetyltransferase 2A [Source:HGNC Symbol;Acc:HGNC:4201]	251.853	249.922	215.74	163.539	140.455	159.017	217.881	176.537	217.368	303.438	320.155	324.14	0.0098508	-0.631446	0.0522534
ENSG00000170011	0.344502	0.429264	MYRIP	MYRIP	myosin VIIA and Rab interacting protein	myosin VIIA and Rab interacting protein [Source:HGNC Symbol;Acc:HGNC:19156]	15.4727	13.7748	19.1293	34.7501	20.6753	36.1999	31.8405	37.2663	31.8647	20.6094	17.7864	17.3105	0.0098508	0.857501	0.06394
ENSG00000075142	0.166895	0.661682	SRI	SRI	sorcin	sorcin [Source:HGNC Symbol;Acc:HGNC:11292]	165.068	119.093	141.018	81.3885	74.2097	94.3275	157.039	141.531	119.206	79.3885	106.266	99.9066	0.0098508	0.5489	0.124124
ENSG00000249306	-2.33675	0.0104508	LINC01411			long intergenic non-protein coding RNA 1411 [Source:HGNC Symbol;Acc:HGNC:50703]	11.3364	13.9601	11.4638	9.95764	22.1521	11.0459	4.73213	11.3016	4.31785	5.42055	4.6568	5.31681	0.692341	0.40308	0.615888
ENSG00000157514	1.49023	0.0178204	TSC22D3	TSC22D3	TSC22 domain family member 3	TSC22 domain family member 3 [Source:HGNC Symbol;Acc:HGNC:3051]	178.626	127.247	128.933	64.7755	53.1652	71.9623	142.167	312.562	150.414	119.704	129.485	134.095	0.0098508	0.65896	0.218195
ENSG00000122705	0.0594865	0.826224	CLTA	CLTA	clathrin light chain A	clathrin light chain A [Source:HGNC Symbol;Acc:HGNC:2090]	86.6319	79.2512	87.0833	124.47	120.044	116.255	93.6286	87.7468	98.9827	118.123	113.38	107.696	0.0098508	-0.274844	0.234027
ENSG00000136999	0.932325	0.38049	NOV	NOV	nephroblastoma overexpressed	nephroblastoma overexpressed [Source:HGNC Symbol;Acc:HGNC:7885]	3.1405	3.27382	1.10494	14.5808	7.38405	16.3501	6.89539	21.6759	6.12151	4.06541	5.821	5.99687	0.0098508	1.12871	0.255879
ENSG00000104365	0.615319	0.079426	IKBKB	IKBKB	inhibitor of nuclear factor kappa B kinase subunit beta	inhibitor of nuclear factor kappa B kinase subunit beta [Source:HGNC Symbol;Acc:HGNC:5960]	56.2992	52.8753	44.543	32.5655	32.1206	28.3803	48.0649	67.8096	44.2717	45.3406	46.4387	45.0692	0.0098508	0.226883	0.496156
ENSG00000147010	-0.179256	0.675884	SH3KBP1	SH3KBP1	SH3 domain containing kinase binding protein 1	SH3 domain containing kinase binding protein 1 [Source:HGNC Symbol;Acc:HGNC:13867]	26.7326	38.7299	37.8443	60.6095	73.8405	52.714	34.7474	39.4687	45.4741	56.8593	39.2594	46.553	0.0098508	-0.253235	0.522376
ENSG00000100600	-0.491129	0.101978	LGMN	LGMN	legumain	legumain [Source:HGNC Symbol;Acc:HGNC:9472]	23.2857	25.5729	23.6872	38.0524	38.608	34.9969	20.7538	25.7329	24.8686	25.2959	31.0453	24.4202	0.0098508	-0.177698	0.542025
ENSG00000241058	-0.148118	0.699429	NSUN6	NSUN6	NOP2/Sun RNA methyltransferase family member 6	NOP2/Sun RNA methyltransferase family member 6 [Source:HGNC Symbol;Acc:HGNC:23529]	25.0474	35.2708	33.7008	17.121	22.0467	16.3501	19.9426	23.5305	20.4961	22.2468	26.5179	24.9148	0.0098508	-0.2033	0.570789
ENSG00000214022	0.845053	0.0142617	REPIN1	REPIN1	replication initiator 1	replication initiator 1 [Source:HGNC Symbol;Acc:HGNC:17922]	126.08	129.47	102	83.065	70.6232	75.7901	110.935	129.418	124.999	118.123	147.207	138.113	0.0098508	-0.142919	0.643832
ENSG00000146054	0.135731	0.851023	TRIM7	TRIM7	tripartite motif containing 7	tripartite motif containing 7 [Source:HGNC Symbol;Acc:HGNC:16278]	16.6217	10.6245	11.74	4.62319	3.903	6.56191	11.9655	6.89688	8.90899	5.0253	9.18425	9.08804	0.0098508	0.253138	0.7052
ENSG00000188338	-0.366107	0.52493	SLC38A3	SLC38A3	solute carrier family 38 member 3	solute carrier family 38 member 3 [Source:HGNC Symbol;Acc:HGNC:18044]	80.0445	67.7619	46.6838	27.7391	31.5932	25.154	38.2627	53.2624	28.5306	23.4891	41.3938	41.3598	0.0098508	0.176898	0.773707
ENSG00000163624	-0.853474	0.179988	CDS1	CDS1	CDP-diacylglycerol synthase 1	CDP-diacylglycerol synthase 1 [Source:HGNC Symbol;Acc:HGNC:1800]	26.5028	16.8633	19.2674	42.9296	40.5068	76.9931	32.7869	15.4745	22.0265	20.6658	29.105	29.3661	0.0098508	-0.172272	0.808948
ENSG00000125814	-1.03233	0.138045	NAPB	NAPB	NSF attachment protein beta	NSF attachment protein beta [Source:HGNC Symbol;Acc:HGNC:15751]	121.484	147.26	192.467	425.892	343.675	521.781	221.599	74.2429	212.176	194.18	174.307	204.759	0.0098508	-0.174391	0.823749
ENSG00000179240	-0.756108	0.187392	GVQW3	GVQW3	GVQW motif containing 3	GVQW motif containing 3 [Source:HGNC Symbol;Acc:HGNC:51239]	3.2937	3.39736	2.348	6.50295	5.74901	8.74922	4.19132	2.83989	4.04457	4.00895	2.97518	3.15299	0.0098508	0.124948	0.85272
ENSG00000117143	0.114993	0.753977	UAP1	UAP1	UDP-N-acetylglucosamine pyrophosphorylase 1	UDP-N-acetylglucosamine pyrophosphorylase 1 [Source:HGNC Symbol;Acc:HGNC:12457]	11.1832	12.6011	11.4638	20.4741	15.6647	21.709	15.6836	16.2279	16.069	14.5113	17.0103	14.5285	0.00985559	0.0596335	0.882455
ENSG00000229847	0.98021	0.203603	EMX2OS			EMX2 opposite strand/antisense RNA [Source:HGNC Symbol;Acc:HGNC:18511]	145.459	89.9992	69.8186	45.2666	16.6669	34.1766	90.8569	151.384	72.8569	47.091	67.1356	69.4895	0.00988521	0.778557	0.28982
ENSG00000167685	0.847878	0.0181377	ZNF444	ZNF444	zinc finger protein 444	zinc finger protein 444 [Source:HGNC Symbol;Acc:HGNC:16052]	71.6953	65.4146	55.8687	43.3361	36.973	40.2464	59.2193	80.3283	63.2921	60.6424	71.663	74.1262	0.00988521	-0.0250233	0.951899
ENSG00000104435	-0.772137	0.294304	STMN2	STMN2	stathmin 2	stathmin 2 [Source:HGNC Symbol;Acc:HGNC:10577]	164.608	130.15	194.263	464.961	415.089	593.47	249.586	75.1702	268.144	226.195	242.348	243.09	0.00989721	-0.263379	0.738244
ENSG00000186094	-2.33418	0.0315957	AGBL4	AGBL4	ATP/GTP binding protein like 4	ATP/GTP binding protein like 4 [Source:HGNC Symbol;Acc:HGNC:25892]	3.1405	3.45913	4.55789	12.1422	6.27644	12.1395	3.17729	0.463656	2.35022	4.06541	3.36325	3.89487	0.0462607	-0.925897	0.340208
ENSG00000068001	0.113306	0.872492	HYAL2	HYAL2	hyaluronoglucosaminidase 2	hyaluronoglucosaminidase 2 [Source:HGNC Symbol;Acc:HGNC:5321]	26.8857	21.8667	19.6127	9.5512	7.70051	10.2256	15.3456	31.2388	14.156	8.07436	13.5177	11.8701	0.00991945	0.861697	0.150077
ENSG00000164638	1.11687	0.157291	SLC29A4	SLC29A4	solute carrier family 29 member 4	solute carrier family 29 member 4 [Source:HGNC Symbol;Acc:HGNC:23097]	59.3631	33.603	31.8362	16.0542	6.90936	15.3658	41.0343	62.6515	38.6967	13.1561	31.1747	28.5624	0.00991945	0.967308	0.198994
ENSG00000198763	0.694907	0.331786	MT-ND2	ND2	MTND2	mitochondrially encoded NADH:ubiquinone oxidoreductase core subunit 2 [Source:HGNC Symbol;Acc:HGNC:7456]	26243.2	19817.6	21565.4	7341.37	7174.98	8687.37	29067.1	19790.6	13642.1	8243.13	16453.6	15946	0.00991945	0.620857	0.366344
ENSG00000141232	1.01752	0.0212552	TOB1	TOB1	transducer of ERBB2, 1	transducer of ERBB2, 1 [Source:HGNC Symbol;Acc:HGNC:11979]	42.1287	48.6749	46.1314	24.6401	26.8463	24.8259	53.9463	69.4904	36.6198	48.3897	42.0406	41.7926	0.00991945	0.275142	0.47543
ENSG00000198825	-0.319202	0.618707	INPP5F	INPP5F	inositol polyphosphate-5-phosphatase F	inositol polyphosphate-5-phosphatase F [Source:HGNC Symbol;Acc:HGNC:17054]	86.7084	90.308	113.119	231.718	198.842	290.693	158.459	57.6092	145.769	165.101	150.053	148.438	0.00991945	-0.357709	0.559774
ENSG00000165092	-0.63379	0.0593213	ALDH1A1	ALDH1A1	aldehyde dehydrogenase 1 family member A1	aldehyde dehydrogenase 1 family member A1 [Source:HGNC Symbol;Acc:HGNC:402]	83.2616	90.4933	89.2241	61.8796	47.0997	55.3935	72.9424	57.841	52.1422	54.8266	52.2597	45.2547	0.00996542	0.263389	0.393404
ENSG00000133028	0.326556	0.302089	SCO1	SCO1	SCO1, cytochrome c oxidase assembly protein	SCO1, cytochrome c oxidase assembly protein [Source:HGNC Symbol;Acc:HGNC:10603]	19.0728	19.0252	20.1652	32.8704	29.1143	30.841	22.8494	27.1818	29.0772	34.1043	26.906	24.6675	0.00996542	-0.114863	0.733598
ENSG00000100985	1.90961	0.346624	MMP9	MMP9	matrix metallopeptidase 9	matrix metallopeptidase 9 [Source:HGNC Symbol;Acc:HGNC:7176]	1.99154	2.40904	2.348	0.203217	0	0.109365	1.35204	7.9401	1.91297	0	0.388067	0.37094	0.00999241	3.8801	0.0545253
ENSG00000114948	-1.45945	0.0358493	ADAM23	ADAM23	ADAM metallopeptidase domain 23	ADAM metallopeptidase domain 23 [Source:HGNC Symbol;Acc:HGNC:202]	58.061	49.4162	68.5755	122.743	125.582	207.302	71.5228	26.6602	64.7131	64.3126	56.0757	58.6704	0.00999241	-0.137064	0.855962
ENSG00000227110	-2.32645	0.0411559	LMCD1-AS1			LMCD1 antisense RNA 1 (head to head) [Source:HGNC Symbol;Acc:HGNC:44477]	2.60432	1.11186	1.58836	1.32091	4.00848	1.5858	0.878825	0.637526	0.874502	1.35514	1.03484	0.618234	0.607166	-0.333917	0.781915
ENSG00000277182	0.634005	0.372554	AC006449.5				1.76174	0.741242	0.966825	3.40389	3.11185	3.49969	2.16326	2.26032	1.85832	2.42795	2.45776	3.64758	0.00999625	-0.441062	0.52079
ENSG00000151779	-0.371893	0.226287	NBAS	NBAS	neuroblastoma amplified sequence	neuroblastoma amplified sequence [Source:HGNC Symbol;Acc:HGNC:15625]	34.3157	26.87	30.9384	50.7027	47.7326	46.0428	29.3392	39.3528	35.1987	35.9111	29.299	33.6937	0.00999625	0.0711755	0.842505
ENSG00000144290	-0.973332	0.272524	SLC4A10	SLC4A10	solute carrier family 4 member 10	solute carrier family 4 member 10 [Source:HGNC Symbol;Acc:HGNC:13811]	18.46	25.8817	38.8111	105.927	77.0578	132.496	48.6058	10.5482	41.7028	47.8815	40.4883	44.2655	0.0100205	-0.396462	0.664602
ENSG00000274444	1.2026	0.338608	AC078909.2				1.76174	1.54426	2.6933	0.203217	0.580175	0.0546826	1.35204	0.811397	0.382595	1.46807	1.48759	1.73105	0.010037	-0.890819	0.44912
ENSG00000162585	1.11434	0.0158915	FAAP20	FAAP20	Fanconi anemia core complex associated protein 20	Fanconi anemia core complex associated protein 20 [Source:HGNC Symbol;Acc:HGNC:26428]	33.3199	30.5762	21.8226	16.0542	14.1879	16.7876	28.2576	41.9608	27.3282	29.5307	31.4334	28.5006	0.010037	0.125047	0.778319
ENSG00000120756	-0.217952	0.808272	PLS1	PLS1	plastin 1	plastin 1 [Source:HGNC Symbol;Acc:HGNC:9090]	1.45535	1.42071	1.79553	3.5563	4.16671	7.71025	3.10969	1.44892	2.73282	3.16199	2.00501	3.33846	0.010037	-0.226149	0.798964
ENSG00000138182	-2.32215	0.0303628	KIF20B	KIF20B	kinesin family member 20B	kinesin family member 20B [Source:HGNC Symbol;Acc:HGNC:7212]	2.60432	1.91488	4.41977	2.74343	1.9515	2.35135	1.48724	2.14441	0.765189	0.903425	0.517422	1.42194	0.629446	0.619838	0.537306
ENSG00000272374	1.33273	0.0471457	Z97832.2				6.281	2.96497	4.35071	1.72735	1.84601	1.69516	5.13774	3.24559	3.66198	4.46066	4.98019	5.5641	0.0100428	-0.318765	0.612036
ENSG00000272894	-2.31938	0.0110797	AC004982.2				6.66399	12.8482	9.87543	6.04571	7.33131	3.39032	3.92091	1.97054	4.59113	3.67016	2.39308	3.33846	0.136764	0.154397	0.871375
ENSG00000174891	-1.12589	0.00529832	RSRC1	RSRC1	arginine and serine rich coiled-coil 1	arginine and serine rich coiled-coil 1 [Source:HGNC Symbol;Acc:HGNC:24152]	18.6898	21.1872	20.9939	34.2421	28.3758	35.6531	19.6045	14.3733	19.7309	16.7698	17.463	16.816	0.0100934	0.0730351	0.850521
ENSG00000173457	1.2355	0.0556389	PPP1R14B	PPP1R14B	protein phosphatase 1 regulatory inhibitor subunit 14B	protein phosphatase 1 regulatory inhibitor subunit 14B [Source:HGNC Symbol;Acc:HGNC:9057]	29.4901	19.087	13.7427	9.5512	6.80387	8.69454	20.4158	31.9343	16.9981	14.9065	21.3437	16.7541	0.010126	0.388382	0.515547
ENSG00000118322	-2.3186	0.0161546	ATP10B	ATP10B	ATPase phospholipid transporting 10B (putative)	ATPase phospholipid transporting 10B (putative) [Source:HGNC Symbol;Acc:HGNC:13543]	19.4558	28.3525	23.1347	36.9855	81.0136	19.7951	13.7232	13.9097	20.7148	18.1814	10.2191	12.0556	0.111018	0.256572	0.784338
ENSG00000158201	1.16294	0.0231926	ABHD3	ABHD3	abhydrolase domain containing 3	abhydrolase domain containing 3 [Source:HGNC Symbol;Acc:HGNC:18718]	15.3961	14.3307	11.4638	5.69008	6.48742	8.63985	15.2104	15.2427	10.658	18.1814	13.1296	15.394	0.0101327	-0.185514	0.700158
ENSG00000163053	-0.445553	0.36592	SLC16A14	SLC16A14	solute carrier family 16 member 14	solute carrier family 16 member 14 [Source:HGNC Symbol;Acc:HGNC:26417]	9.3449	11.1186	12.3615	18.0355	19.093	30.4582	20.1454	12.9244	14.4839	12.9303	10.3484	11.0046	0.0101368	0.469688	0.317727
ENSG00000134575	-2.31442	0.00015196	ACP2	ACP2	acid phosphatase 2, lysosomal	acid phosphatase 2, lysosomal [Source:HGNC Symbol;Acc:HGNC:123]	26.1964	21.3725	22.6513	33.6324	32.8063	39.8089	11.8303	15.9382	17.4354	9.65536	12.0947	11.3755	0.0290094	0.450561	0.201211
ENSG00000204856	-0.370418	0.499621	FAM216A	FAM216A	family with sequence similarity 216 member A	family with sequence similarity 216 member A [Source:HGNC Symbol;Acc:HGNC:30180]	15.5493	11.1804	14.2261	32.1591	24.2091	33.8485	19.1313	8.98333	19.1297	20.2706	18.2391	21.9473	0.0101395	-0.356515	0.499792
ENSG00000168899	1.41306	0.0251818	VAMP5	VAMP5	vesicle associated membrane protein 5	vesicle associated membrane protein 5 [Source:HGNC Symbol;Acc:HGNC:12646]	17.9238	11.3657	9.46107	6.19812	5.16883	5.19485	15.616	25.9068	16.2876	7.62265	11.1246	10.8191	0.0101487	0.968415	0.0922681
ENSG00000173511	1.0756	0.0311644	VEGFB	VEGFB	vascular endothelial growth factor B	vascular endothelial growth factor B [Source:HGNC Symbol;Acc:HGNC:12681]	134.965	84.0075	92.4008	56.0879	46.5723	56.3231	106.811	148.196	100.786	74.9278	114.609	103.678	0.0101487	0.279298	0.537025
ENSG00000090263	-0.0106264	0.982371	MRPS33	MRPS33	mitochondrial ribosomal protein S33	mitochondrial ribosomal protein S33 [Source:HGNC Symbol;Acc:HGNC:16634]	13.5578	11.9216	19.958	23.5732	30.5911	27.56	21.0242	17.6189	20.5508	21.7387	21.5377	18.9798	0.0101487	-0.0730357	0.879392
ENSG00000100138	-0.0945512	0.754414	SNU13	SNU13	small nuclear ribonucleoprotein 13	small nuclear ribonucleoprotein 13 [Source:HGNC Symbol;Acc:HGNC:7819]	93.449	79.7453	83.9066	133.514	110.813	140.534	87.4768	90.5288	101.77	111.347	108.853	110.973	0.0101519	-0.243202	0.357089
ENSG00000188315	0.351627	0.290944	C3orf62	C3orf62	chromosome 3 open reading frame 62	chromosome 3 open reading frame 62 [Source:HGNC Symbol;Acc:HGNC:24771]	22.8261	16.4926	17.4719	10.5673	11.8672	12.413	17.4413	16.112	17.1074	16.7134	17.3983	15.7031	0.0101542	0.024201	0.957129
ENSG00000112280	0.830644	0.0792072	COL9A1	COL9A1	collagen type IX alpha 1 chain	collagen type IX alpha 1 chain [Source:HGNC Symbol;Acc:HGNC:2217]	36.6136	26.623	22.8585	13.768	17.669	12.413	30.8265	27.5296	21.6439	22.9809	27.2294	33.7556	0.0101643	-0.0702632	0.899067
ENSG00000116016	0.814295	0.296026	EPAS1	EPAS1	endothelial PAS domain protein 1	endothelial PAS domain protein 1 [Source:HGNC Symbol;Acc:HGNC:3374]	362.077	260.485	230.035	85.9608	66.6147	113.904	240.392	586.872	211.411	82.5505	160.401	141.699	0.0101878	1.43329	0.0792591
ENSG00000113811	0.129754	0.674175	SELENOK	SELENOK	selenoprotein K	selenoprotein K [Source:HGNC Symbol;Acc:HGNC:30394]	37.9924	34.2825	46.8219	26.9263	26.0551	25.0446	36.3022	40.5699	35.5266	29.3613	32.5329	28.5624	0.0102062	0.313429	0.254833
ENSG00000168792	0.570712	0.403307	ABHD15	ABHD15	abhydrolase domain containing 15	abhydrolase domain containing 15 [Source:HGNC Symbol;Acc:HGNC:26971]	8.50233	9.26553	10.6351	2.99745	4.95786	2.40603	5.94897	11.9391	6.12151	7.34033	5.10955	5.74957	0.0102062	0.399061	0.553678
ENSG00000204472	-2.30632	0.0147734	AIF1	AIF1	allograft inflammatory factor 1	allograft inflammatory factor 1 [Source:HGNC Symbol;Acc:HGNC:352]	3.60009	2.34727	3.93636	15.8509	18.7238	12.413	1.41964	5.73774	2.73282	3.21845	2.9105	3.27664	0.00312199	0.0783754	0.94144
ENSG00000266524	0.130495	0.877325	GDF10	GDF10	growth differentiation factor 10	growth differentiation factor 10 [Source:HGNC Symbol;Acc:HGNC:4215]	10.5705	9.75969	8.63236	4.16595	1.9515	3.60905	5.67856	3.07172	6.39479	9.71182	5.69165	4.94587	0.01021	-0.427851	0.559966
ENSG00000230916	1.5024	0.242829	MTCO1P53			mitochondrially encoded cytochrome c oxidase I pseudogene 53 [Source:HGNC Symbol;Acc:HGNC:52118]	2.83411	1.79134	2.96953	0.101609	0.15823	0.765557	2.63647	1.79667	1.53038	0.508177	1.7463	1.48376	0.01021	0.673568	0.585905
ENSG00000002746	-0.895614	0.168091	HECW1	HECW1	HECT, C2 and WW domain containing E3 ubiquitin protein ligase 1	HECT, C2 and WW domain containing E3 ubiquitin protein ligase 1 [Source:HGNC Symbol;Acc:HGNC:22195]	22.1367	21.2489	28.7285	57.7645	46.7305	82.188	34.0038	12.8664	33.1218	26.5381	31.7568	32.21	0.0102199	-0.178566	0.805613
ENSG00000108947	-0.119509	0.834379	EFNB3	EFNB3	ephrin B3	ephrin B3 [Source:HGNC Symbol;Acc:HGNC:3228]	16.6983	20.2606	15.3311	47.5528	26.7408	35.7077	19.9426	12.8085	23.4476	27.2157	35.0554	32.0245	0.0102265	-0.745962	0.132034
ENSG00000235531	-0.107829	0.899828	MSC-AS1			MSC antisense RNA 1 [Source:HGNC Symbol;Acc:HGNC:48724]	1.37876	2.16196	3.522	7.92547	5.64352	7.49152	4.19132	5.39	3.98991	2.54088	2.78115	4.88405	0.0102418	0.411576	0.574231
ENSG00000169139	-0.513527	0.21339	UBE2V2	UBE2V2	ubiquitin conjugating enzyme E2 V2	ubiquitin conjugating enzyme E2 V2 [Source:HGNC Symbol;Acc:HGNC:12495]	40.5201	47.8101	54.0731	77.1717	72.9439	110.131	64.7626	40.1642	53.7272	57.4804	53.1652	53.0445	0.0102434	-0.0456164	0.930149
ENSG00000279118	0.828942	0.044496	AC093535.2				35.3881	40.5213	34.7366	23.4716	24.2619	15.1471	40.4259	45.9019	32.6845	34.1043	37.1897	32.6427	0.0102534	0.195244	0.618104
ENSG00000067369	-0.133102	0.603836	TP53BP1	TP53BP1	tumor protein p53 binding protein 1	tumor protein p53 binding protein 1 [Source:HGNC Symbol;Acc:HGNC:11999]	65.9505	76.2244	69.6804	98.3571	100.476	104.116	73.4157	84.6171	85.8652	82.1552	78.9716	78.8248	0.0102534	0.0236595	0.940061
ENSG00000277938	2.33688	0.00221517	AL035252.3				4.67245	3.33559	2.83142	2.74343	2.10973	2.46072	6.01657	3.70924	6.55876	7.90497	9.11957	7.60428	0.177953	-0.596158	0.26897
ENSG00000182985	0.0251361	0.941913	CADM1	CADM1	cell adhesion molecule 1	cell adhesion molecule 1 [Source:HGNC Symbol;Acc:HGNC:5951]	132.054	104.577	111.737	76.8161	80.0115	69.8297	106.743	101.772	86.9036	80.4613	95.3998	96.1354	0.0102775	0.119126	0.701511
ENSG00000137124	-0.159943	0.795563	ALDH1B1	ALDH1B1	aldehyde dehydrogenase 1 family member B1	aldehyde dehydrogenase 1 family member B1 [Source:HGNC Symbol;Acc:HGNC:407]	4.44266	4.75631	5.93907	11.939	8.96635	13.3426	5.07014	10.0845	6.06686	7.45326	6.66181	7.72792	0.0102937	-0.0401698	0.957335
ENSG00000255690	-0.344341	0.48308	TRIL	TRIL	TLR4 interactor with leucine rich repeats	TLR4 interactor with leucine rich repeats [Source:HGNC Symbol;Acc:HGNC:22200]	127.382	103.65	100.481	76.0032	33.7557	53.9717	77.0662	75.6338	64.2759	65.1031	72.2451	59.7214	0.0103018	0.138715	0.796522
ENSG00000115594	2.26735	0.0645599	IL1R1	IL1R1	interleukin 1 receptor type 1	interleukin 1 receptor type 1 [Source:HGNC Symbol;Acc:HGNC:5993]	18.077	14.3307	11.8091	2.08298	2.05699	3.22627	10.1403	61.956	15.3038	3.50077	8.53747	5.93504	0.0103152	2.28544	0.0655949
ENSG00000165629	-0.973223	0.00608474	ATP5F1C	ATP5F1C	ATP synthase F1 subunit gamma	ATP synthase F1 subunit gamma [Source:HGNC Symbol;Acc:HGNC:833]	74.4528	57.3227	58.4929	100.338	85.8132	104.498	54.7575	56.0444	63.62	52.4551	57.0458	51.9316	0.0103165	0.111871	0.718463
ENSG00000119138	0.0154731	0.969489	KLF9	KLF9	Kruppel like factor 9	Kruppel like factor 9 [Source:HGNC Symbol;Acc:HGNC:1123]	85.4829	105.442	120.646	59.949	55.0639	76.6103	96.6031	84.2114	81.8752	76.3959	75.3496	78.0211	0.0103265	0.193015	0.56344
ENSG00000269896	2.32827	0.00297689	AL513477.1				6.4342	4.01506	4.28165	2.89584	2.3207	3.71842	10.6811	5.96957	8.03449	7.00154	10.3484	9.45898	0.107788	-0.11984	0.86623
ENSG00000183048	-2.28439	0.0403573	SLC25A10	SLC25A10	solute carrier family 25 member 10	solute carrier family 25 member 10 [Source:HGNC Symbol;Acc:HGNC:10980]	3.2937	2.53258	2.20989	3.20067	1.84601	2.5154	1.89285	0.521613	1.69435	0.451713	1.1642	1.42194	0.919779	0.435539	0.698477
ENSG00000141736	0.128396	0.870391	ERBB2	ERBB2	erb-b2 receptor tyrosine kinase 2	erb-b2 receptor tyrosine kinase 2 [Source:HGNC Symbol;Acc:HGNC:3430]	46.1883	30.1439	24.5159	13.7172	9.96847	13.0145	23.5931	53.3784	20.4415	12.8738	14.0998	14.5285	0.0103849	1.23119	0.0823884
ENSG00000112715	2.32685	0.000784167	VEGFA	VEGFA	vascular endothelial growth factor A	vascular endothelial growth factor A [Source:HGNC Symbol;Acc:HGNC:12680]	36.0775	30.7616	32.6649	49.5342	38.0279	45.824	55.0279	111.509	61.0512	85.9948	100.509	106.027	0.210666	-0.361739	0.431946
ENSG00000144366	1.12579	0.158681	GULP1	GULP1	GULP, engulfment adaptor PTB domain containing 1	GULP, engulfment adaptor PTB domain containing 1 [Source:HGNC Symbol;Acc:HGNC:18649]	1.76174	1.2354	1.58836	3.75952	3.74477	7.5462	5.00254	9.04128	3.66198	2.9926	2.58711	2.9057	0.0103849	1.05861	0.161908
ENSG00000118007	0.734687	0.026216	STAG1	STAG1	stromal antigen 1	stromal antigen 1 [Source:HGNC Symbol;Acc:HGNC:11354]	26.5028	28.1054	25.2065	15.3937	20.0952	16.0767	31.8405	30.8911	28.5306	27.8932	23.6721	23.4929	0.0103849	0.281406	0.324696
ENSG00000160183	0.247172	0.851023	TMPRSS3	TMPRSS3	transmembrane serine protease 3	transmembrane serine protease 3 [Source:HGNC Symbol;Acc:HGNC:11877]	6.74059	3.89152	3.93636	0.965281	0.263716	1.2577	3.31249	3.88312	2.29557	0.451713	2.06969	2.04017	0.0103849	1.06074	0.339758
ENSG00000112941	0.471617	0.0663827	PAPD7	PAPD7	poly(A) RNA polymerase D7, non-canonical	poly(A) RNA polymerase D7, non-canonical [Source:HGNC Symbol;Acc:HGNC:16705]	30.1028	28.1672	31.4218	46.7399	38.2916	43.3086	38.7359	40.454	40.2271	42.9127	46.0506	44.6983	0.0103849	-0.162388	0.502947
ENSG00000198502	2.01304	0.109895	HLA-DRB5	HLA-DRB5	major histocompatibility complex, class II, DR beta 5	major histocompatibility complex, class II, DR beta 5 [Source:HGNC Symbol;Acc:HGNC:4953]	0.229793	0.988323	0.552471	4.26756	4.2722	3.82778	1.41964	6.95483	3.93526	4.17834	1.81098	1.36011	0.0103849	0.741523	0.517998
ENSG00000197724	0.546533	0.0807069	PHF2	PHF2	PHD finger protein 2	PHD finger protein 2 [Source:HGNC Symbol;Acc:HGNC:8920]	77.6699	95.4967	84.3209	53.9541	64.3467	47.4645	82.2039	98.8746	82.5858	81.9858	79.7477	74.7445	0.0103849	0.15701	0.608855
ENSG00000167543	0.393932	0.481326	TP53I13	TP53I13	tumor protein p53 inducible protein 13	tumor protein p53 inducible protein 13 [Source:HGNC Symbol;Acc:HGNC:25102]	31.6348	25.2022	22.7204	13.7172	10.9706	10.8272	12.912	27.5296	15.4678	17.8426	26.7766	21.7618	0.0103849	-0.245775	0.664094
ENSG00000172782	0.212596	0.841488	FADS6	FADS6	fatty acid desaturase 6	fatty acid desaturase 6 [Source:HGNC Symbol;Acc:HGNC:30459]	2.06813	1.29717	2.348	7.67145	5.37981	10.4991	4.05611	1.15914	5.62961	4.91237	4.59212	4.82222	0.0103849	-0.400421	0.679997
ENSG00000113971	-0.949356	0.183505	NPHP3	NPHP3	nephrocystin 3	nephrocystin 3 [Source:HGNC Symbol;Acc:HGNC:7907]	16.0089	22.2373	23.5491	3.6071	11.6562	6.6166	12.1007	8.92537	7.54258	9.09071	8.08473	7.35698	0.0103849	0.216754	0.782293
ENSG00000224003	1.99722	0.0878428	YES1P1			YES1 pseudogene 1 [Source:HGNC Symbol;Acc:HGNC:12842]	1.91494	1.29717	1.79553	0.203217	0.15823	0.492144	2.23086	0.637526	1.69435	0.846961	1.1642	1.79288	0.0103849	0.257797	0.835349
ENSG00000143429	0.574455	0.159964	AC116050.1				26.273	27.5495	20.5105	16.6638	10.074	14.3268	22.917	21.6179	21.5346	20.44	26.8413	21.5764	0.0103849	-0.0593722	0.904193
ENSG00000214353	1.42618	0.11727	VAC14-AS1			VAC14 antisense RNA 1 [Source:HGNC Symbol;Acc:HGNC:48605]	24.8176	11.2422	9.53013	6.04571	2.26796	3.55437	12.4387	18.7781	8.1438	9.03425	14.3585	13.6011	0.0103849	0.0900579	0.936298
ENSG00000212123	-2.27782	0.0132212	PRR22	PRR22	proline rich 22	proline rich 22 [Source:HGNC Symbol;Acc:HGNC:28354]	4.90224	5.99171	5.59377	2.89584	2.63716	2.78881	1.96045	0.521613	1.69435	2.42795	1.7463	2.59658	0.078223	-0.701845	0.372888
ENSG00000187416	0.231631	0.644005	LHFPL3			LHFPL tetraspan subfamily member 3 [Source:HGNC Symbol;Acc:HGNC:6589]	3.37029	3.02674	3.03859	5.79169	5.90724	7.16342	6.21937	8.11397	6.12151	2.9926	4.01002	3.21482	0.0104196	1.00153	0.05314
ENSG00000122386	1.14909	0.0132878	ZNF205	ZNF205	zinc finger protein 205	zinc finger protein 205 [Source:HGNC Symbol;Acc:HGNC:12996]	15.5493	16.678	10.8422	7.31582	7.70051	8.85858	14.0612	17.9087	16.0143	14.85	17.9158	14.7758	0.0104196	0.0142432	0.980817
ENSG00000130165	0.926442	0.0195175	ELOF1	ELOF1	elongation factor 1 homolog	elongation factor 1 homolog [Source:HGNC Symbol;Acc:HGNC:28691]	56.6822	44.7834	41.1591	30.635	23.629	30.8957	50.6338	39.8744	54.9296	48.2768	56.3344	54.0955	0.0104328	-0.125792	0.738867
ENSG00000224272	-0.0894336	0.937143	AC131097.3				1.99154	0.617702	0.690589	3.30228	3.69202	6.34318	2.23086	2.31828	2.51419	1.52453	2.78115	1.48376	0.0104488	0.29034	0.775802
ENSG00000162714	-0.713723	0.0247144	ZNF496	ZNF496	zinc finger protein 496	zinc finger protein 496 [Source:HGNC Symbol;Acc:HGNC:23713]	32.8604	30.4527	30.524	45.0634	47.9436	49.269	26.7703	37.9618	34.6521	27.3851	26.5179	27.9442	0.0104514	0.280649	0.307386
ENSG00000125166	-0.504074	0.152273	GOT2	GOT2	glutamic-oxaloacetic transaminase 2	glutamic-oxaloacetic transaminase 2 [Source:HGNC Symbol;Acc:HGNC:4433]	76.9806	82.1544	80.1083	129.5	124.263	143.597	82.8123	56.566	94.6102	101.014	94.8823	90.5713	0.0104872	-0.291932	0.385486
ENSG00000133872	-0.444437	0.15813	SARAF	SARAF	store-operated calcium entry associated regulatory factor	store-operated calcium entry associated regulatory factor [Source:HGNC Symbol;Acc:HGNC:28789]	239.904	277.904	293.017	410.397	426.007	440.14	283.658	262.893	299.025	345.617	269.9	284.017	0.0104893	-0.0892673	0.798636
ENSG00000115310	-0.474924	0.323989	RTN4	RTN4	reticulon 4	reticulon 4 [Source:HGNC Symbol;Acc:HGNC:14085]	363.915	481.375	552.402	813.834	1100.96	903.083	572.047	397.063	592.42	754.021	514.965	545.777	0.0104907	-0.216843	0.662261
ENSG00000065060	-0.307174	0.417968	UHRF1BP1	UHRF1BP1	UHRF1 binding protein 1	UHRF1 binding protein 1 [Source:HGNC Symbol;Acc:HGNC:21216]	15.7791	10.0685	11.8091	22.5063	18.9876	23.4042	13.7908	15.7063	14.2107	15.8099	13.7764	15.5177	0.0104907	-0.0453803	0.923825
ENSG00000187068	0.424353	0.231331	C3orf70	C3orf70	chromosome 3 open reading frame 70	chromosome 3 open reading frame 70 [Source:HGNC Symbol;Acc:HGNC:33731]	26.0432	26.3759	22.6513	14.2252	14.1352	16.5141	25.2831	33.673	23.065	16.1487	20.4382	18.547	0.0105091	0.573423	0.105778
ENSG00000168350	-0.0789794	0.914122	DEGS2	DEGS2	delta 4-desaturase, sphingolipid 2	delta 4-desaturase, sphingolipid 2 [Source:HGNC Symbol;Acc:HGNC:20113]	12.6386	14.9484	9.53013	3.86113	4.37769	6.56191	6.01657	11.1857	6.39479	5.64641	8.60215	7.78975	0.0105133	0.100956	0.894775
ENSG00000131100	-0.909452	0.0154492	ATP6V1E1	ATP6V1E1	ATPase H+ transporting V1 subunit E1	ATPase H+ transporting V1 subunit E1 [Source:HGNC Symbol;Acc:HGNC:857]	123.016	135.091	146.129	209.06	216.827	225.456	116.884	92.2095	142.271	139.974	129.614	129.335	0.0105778	-0.183101	0.580666
ENSG00000145708	-1.65511	0.10353	CRHBP	CRHBP	corticotropin releasing hormone binding protein	corticotropin releasing hormone binding protein [Source:HGNC Symbol;Acc:HGNC:2356]	2.06813	4.94162	3.17671	14.3268	18.8821	10.4991	3.7181	1.04323	3.8806	8.35668	3.42792	4.63675	0.0105803	-0.930306	0.331652
ENSG00000109919	-1.29517	0.00166264	MTCH2	MTCH2	mitochondrial carrier 2	mitochondrial carrier 2 [Source:HGNC Symbol;Acc:HGNC:17587]	41.9755	35.0855	37.7062	58.5773	60.4437	59.1119	34.5446	27.6455	37.6036	31.7893	26.7766	24.853	0.0105803	0.258175	0.379637
ENSG00000187730	-0.519128	0.372789	GABRD	GABRD	gamma-aminobutyric acid type A receptor delta subunit	gamma-aminobutyric acid type A receptor delta subunit [Source:HGNC Symbol;Acc:HGNC:4084]	70.8528	44.5363	50.7583	138.797	88.3449	160.329	60.0305	33.9048	62.4176	73.2339	104.196	109.798	0.0105899	-0.877291	0.12778
ENSG00000159459	-0.388713	0.256481	UBR1	UBR1	ubiquitin protein ligase E3 component n-recognin 1	ubiquitin protein ligase E3 component n-recognin 1 [Source:HGNC Symbol;Acc:HGNC:16808]	18.6132	24.2757	20.8558	31.7019	37.0785	35.9265	27.176	22.951	25.4699	27.498	20.0501	19.9071	0.0105899	0.163377	0.643394
ENSG00000123146	-2.27614	0.0206515	ADGRE5	ADGRE5	adhesion G protein-coupled receptor E5	adhesion G protein-coupled receptor E5 [Source:HGNC Symbol;Acc:HGNC:1711]	8.96192	13.8365	10.6351	14.5808	26.4771	10.1163	5.81376	18.7781	8.03449	3.6137	3.23389	3.9567	0.314931	1.5941	0.0833068
ENSG00000280128	0.556188	0.132615	AL662795.1				30.5624	31.997	36.9465	20.4741	19.9369	18.1546	34.6798	20.7486	26.8909	37.5486	34.7967	31.839	0.010606	-0.340885	0.32791
ENSG00000006282	0.682212	0.167173	SPATA20	SPATA20	spermatogenesis associated 20	spermatogenesis associated 20 [Source:HGNC Symbol;Acc:HGNC:26125]	87.7808	74.8037	62.2911	46.5875	23.5762	39.8636	66.5203	74.6486	69.195	46.9216	73.3446	68.5003	0.010606	0.15668	0.768857
ENSG00000099817	-0.293789	0.331914	POLR2E	POLR2E	RNA polymerase II subunit E	RNA polymerase II subunit E [Source:HGNC Symbol;Acc:HGNC:9192]	87.6276	89.1344	72.8572	136.359	110.55	139.55	83.0827	96.1506	92.9158	85.0913	103.29	100.772	0.0106259	-0.0872365	0.795936
ENSG00000184441	1.05054	0.0470616	AP001062.1				11.1066	13.3424	9.11578	6.19812	5.90724	4.15588	10.1403	6.02752	8.69036	15.1324	13.8411	16.6305	0.0106317	-0.876421	0.0823884
ENSG00000119326	0.99923	0.0543499	CTNNAL1	CTNNAL1	catenin alpha like 1	catenin alpha like 1 [Source:HGNC Symbol;Acc:HGNC:2512]	33.7029	21.9284	23.8944	14.3268	9.65201	14.819	25.8239	28.6307	20.6055	20.1577	31.0453	30.9735	0.0106336	-0.13035	0.813392
ENSG00000181852	0.251028	0.365143	RNF41	RNF41	ring finger protein 41	ring finger protein 41 [Source:HGNC Symbol;Acc:HGNC:18401]	41.2861	36.2591	40.3995	59.9999	52.7432	63.1037	46.2397	48.1622	58.4823	51.0435	52.9064	57.4339	0.0106362	-0.077678	0.8017
ENSG00000204851	-1.15481	0.0488157	PNMA8B	PNMA8B	PNMA family member 8B	PNMA family member 8B [Source:HGNC Symbol;Acc:HGNC:29206]	68.4016	73.0124	60.4266	159.729	114.031	175.477	64.695	32.5138	78.8691	67.4181	83.6931	80.1849	0.01064	-0.393324	0.463701
ENSG00000178974	-0.221828	0.660803	FBXO34	FBXO34	F-box protein 34	F-box protein 34 [Source:HGNC Symbol;Acc:HGNC:20201]	17.6174	14.4542	26.1733	37.8492	30.8548	47.6286	31.9757	21.6179	25.9071	22.4162	24.8363	25.8422	0.0106648	0.120566	0.824288
ENSG00000211456	0.0446622	0.888272	SACM1L	SACM1L	SAC1 like phosphatidylinositide phosphatase	SAC1 like phosphatidylinositide phosphatase [Source:HGNC Symbol;Acc:HGNC:17059]	43.584	35.5179	45.717	57.2564	62.8699	65.7832	59.0841	50.3646	49.0268	49.9142	50.9661	50.1388	0.0106666	0.0692299	0.825736
ENSG00000176928	-0.568227	0.355355	GCNT4	GCNT4	glucosaminyl (N-acetyl) transferase 4, core 2	glucosaminyl (N-acetyl) transferase 4, core 2 [Source:HGNC Symbol;Acc:HGNC:17973]	4.97884	5.1887	5.3866	10.7705	11.0761	16.1314	8.58544	3.65129	6.83205	7.84851	7.63198	5.44046	0.0106671	-0.136532	0.850165
ENSG00000112992	-1.06575	0.00492253	NNT	NNT	nicotinamide nucleotide transhydrogenase	nicotinamide nucleotide transhydrogenase [Source:HGNC Symbol;Acc:HGNC:7863]	44.1202	46.8218	57.3189	77.883	63.7665	88.9139	54.7575	51.2919	49.9559	33.822	36.8017	34.0647	0.0106749	0.575355	0.0727202
ENSG00000177303	0.455562	0.236891	CASKIN2	CASKIN2	CASK interacting protein 2	CASK interacting protein 2 [Source:HGNC Symbol;Acc:HGNC:18200]	77.6699	66.7736	54.6256	39.7289	43.8824	30.3489	51.9859	77.2566	58.7556	53.9232	54.5881	56.9393	0.0106956	0.184582	0.639786
ENSG00000071967	0.670782	0.279928	CYBRD1	CYBRD1	cytochrome b reductase 1	cytochrome b reductase 1 [Source:HGNC Symbol;Acc:HGNC:20797]	80.3509	68.3796	67.4015	32.0575	28.1121	27.0679	53.0675	130.983	52.7434	52.6245	38.0305	36.043	0.0106962	0.901983	0.137053
ENSG00000090238	0.88353	0.0447353	YPEL3	YPEL3	yippee like 3	yippee like 3 [Source:HGNC Symbol;Acc:HGNC:18327]	331.284	294.15	259.316	178.018	126.373	183.351	287.376	199.43	274.594	296.662	380.888	368.096	0.0107059	-0.457666	0.244599
ENSG00000019505	-0.439926	0.478126	SYT13	SYT13	synaptotagmin 13	synaptotagmin 13 [Source:HGNC Symbol;Acc:HGNC:14962]	61.3547	37.0004	46.8219	118.323	86.9736	147.096	68.2779	29.674	61.5977	65.7806	81.9468	88.5929	0.0107059	-0.566996	0.330624
ENSG00000213366	1.11941	0.047041	GSTM2	GSTM2	glutathione S-transferase mu 2	glutathione S-transferase mu 2 [Source:HGNC Symbol;Acc:HGNC:4634]	53.8481	41.7567	30.524	20.8806	17.0361	20.506	43.2652	73.5474	39.134	27.7803	38.0305	36.8467	0.0107162	0.603718	0.231161
ENSG00000111450	0.558427	0.156664	STX2	STX2	syntaxin 2	syntaxin 2 [Source:HGNC Symbol;Acc:HGNC:3403]	28.4177	30.6998	31.4909	14.4284	20.8336	16.1314	34.5446	40.338	24.3767	23.7149	22.9606	22.4419	0.010719	0.521535	0.168494
ENSG00000186638	-2.27551	0.0218408	KIF24	KIF24	kinesin family member 24	kinesin family member 24 [Source:HGNC Symbol;Acc:HGNC:19916]	3.82988	4.07683	2.348	2.84504	1.89876	3.22627	1.96045	1.91258	1.2571	0.621105	1.87566	0.803704	0.567385	0.638777	0.47743
ENSG00000138767	1.19852	0.00812632	CNOT6L	CNOT6L	CCR4-NOT transcription complex subunit 6 like	CCR4-NOT transcription complex subunit 6 like [Source:HGNC Symbol;Acc:HGNC:18042]	26.0432	31.5646	36.1869	14.276	21.0445	18.7561	48.2001	41.0335	34.4882	34.1043	29.6224	30.4171	0.010719	0.393291	0.278391
ENSG00000161395	-0.618815	0.167747	PGAP3	PGAP3	post-GPI attachment to proteins 3	post-GPI attachment to proteins 3 [Source:HGNC Symbol;Acc:HGNC:23719]	49.865	42.4979	31.7671	23.5224	16.9833	24.7165	23.3227	18.4883	23.3929	20.6658	30.6573	29.5516	0.010719	-0.31021	0.477479
ENSG00000136541	-2.26911	0.0411559	ERMN	ERMN	ermin	ermin [Source:HGNC Symbol;Acc:HGNC:29208]	336.034	675.148	675.051	388.5	1036.4	234.534	305.763	199.082	438.399	298.3	155.291	161.792	0.978213	0.616052	0.546822
ENSG00000173898	-0.487389	0.31062	SPTBN2	SPTBN2	spectrin beta, non-erythrocytic 2	spectrin beta, non-erythrocytic 2 [Source:HGNC Symbol;Acc:HGNC:11276]	134.352	102.786	90.9506	247.163	144.833	265.922	109.177	112.494	147.408	120.268	145.978	150.849	0.0107212	-0.176238	0.731516
ENSG00000090530	2.32635	0.00311865	P3H2	P3H2	prolyl 3-hydroxylase 2	prolyl 3-hydroxylase 2 [Source:HGNC Symbol;Acc:HGNC:19317]	2.37452	2.10019	2.07177	3.40389	3.85025	3.49969	5.47575	7.07075	4.15388	10.1071	5.43294	5.62593	0.113233	-0.343779	0.565984
ENSG00000134294	2.29929	0.000254854	SLC38A2	SLC38A2	solute carrier family 38 member 2	solute carrier family 38 member 2 [Source:HGNC Symbol;Acc:HGNC:13448]	98.9641	125.949	146.198	88.8059	127.164	106.522	239.243	263.067	304.108	272.439	242.477	215.64	0.471701	0.142554	0.731104
ENSG00000134508	0.803567	0.312546	CABLES1	CABLES1	Cdk5 and Abl enzyme substrate 1	Cdk5 and Abl enzyme substrate 1 [Source:HGNC Symbol;Acc:HGNC:25097]	242.661	112.36	110.978	65.1311	28.5868	50.6908	152.915	159.092	94.1183	57.2546	117.455	114.559	0.0107506	0.489615	0.534533
ENSG00000105649	-0.525983	0.405371	RAB3A	RAB3A	RAB3A, member RAS oncogene family	RAB3A, member RAS oncogene family [Source:HGNC Symbol;Acc:HGNC:9777]	143.544	134.783	131.764	363.149	243.779	417.502	160.622	74.3008	208.295	188.138	231.417	238.7	0.0107552	-0.570538	0.342426
ENSG00000198108	-0.304013	0.627727	CHSY3	CHSY3	chondroitin sulfate synthase 3	chondroitin sulfate synthase 3 [Source:HGNC Symbol;Acc:HGNC:24293]	1.99154	2.77966	2.96953	7.06179	4.43043	6.89001	3.98851	2.37623	2.84213	4.2348	4.0747	4.26581	0.0107552	-0.452723	0.433002
ENSG00000177666	0.987961	0.0270944	PNPLA2	PNPLA2	patatin like phospholipase domain containing 2	patatin like phospholipase domain containing 2 [Source:HGNC Symbol;Acc:HGNC:30802]	99.1173	83.6986	72.719	54.6654	42.3528	45.0585	64.0866	109.191	74.7153	90.6813	95.5938	104.049	0.0107552	-0.227059	0.575682
ENSG00000095319	0.568304	0.141987	NUP188	NUP188	nucleoporin 188	nucleoporin 188 [Source:HGNC Symbol;Acc:HGNC:17859]	56.6822	53.7401	38.6039	27.9932	28.6396	29.0365	36.4374	59.232	43.5065	44.1549	48.0556	43.771	0.0107552	0.03404	0.945546
ENSG00000204099	1.0279	0.0505167	NEU4	NEU4	neuraminidase 4	neuraminidase 4 [Source:HGNC Symbol;Acc:HGNC:21328]	16.9281	13.2188	14.2261	7.82386	6.80387	6.94469	10.6135	15.5904	10.1114	12.2527	21.7964	19.7217	0.0107626	-0.564622	0.230844
ENSG00000147813	0.267417	0.648501	NAPRT	NAPRT	nicotinate phosphoribosyltransferase	nicotinate phosphoribosyltransferase [Source:HGNC Symbol;Acc:HGNC:30450]	27.8049	25.1405	19.1293	14.4792	8.22794	9.51477	17.1709	28.7466	21.4253	10.1071	15.9107	15.5177	0.0107782	0.698833	0.18966
ENSG00000261616	0.956483	0.311567	AC036108.3				1.07237	0.432391	1.45024	2.74343	4.21946	5.14017	2.29846	1.04323	2.78747	4.74298	3.23389	3.27664	0.0107782	-0.875718	0.319131
ENSG00000113327	-0.794142	0.342597	GABRG2	GABRG2	gamma-aminobutyric acid type A receptor gamma2 subunit	gamma-aminobutyric acid type A receptor gamma2 subunit [Source:HGNC Symbol;Acc:HGNC:4087]	27.9581	40.0271	48.8247	115.326	106.014	178.429	69.6299	15.9961	59.4115	60.9247	62.6081	62.318	0.0107936	-0.358463	0.68043
ENSG00000078237	-0.462626	0.310696	TIGAR	TIGAR	TP53 induced glycolysis regulatory phosphatase	TP53 induced glycolysis regulatory phosphatase [Source:HGNC Symbol;Acc:HGNC:1185]	6.12781	4.50922	6.76777	11.1261	11.0233	11.374	7.0306	9.04128	6.72273	7.39679	5.69165	5.44046	0.0108219	0.297718	0.508514
ENSG00000104267	2.29852	0.00157414	CA2	CA2	carbonic anhydrase 2	carbonic anhydrase 2 [Source:HGNC Symbol;Acc:HGNC:1373]	89.466	86.2312	83.9756	82.557	129.696	69.3376	162.515	149.123	226.004	299.034	183.426	186.583	0.779917	-0.315447	0.550372
ENSG00000178860	0.0629595	0.943606	MSC	MSC	musculin	musculin [Source:HGNC Symbol;Acc:HGNC:7321]	1.45535	2.47081	1.79553	8.38271	3.58654	5.74167	2.70408	4.81043	2.62351	3.50077	2.84582	4.14217	0.0108307	-0.048283	0.963807
ENSG00000251661	-2.25968	0.0420808	AC136475.1				5.28523	3.15028	2.83142	1.82895	0.421946	1.31238	0.946426	1.44892	0.983815	0.564641	1.09952	0.803704	0.0310036	0.458575	0.680699
ENSG00000169933	-0.651773	0.342049	FRMPD4	FRMPD4	FERM and PDZ domain containing 4	FERM and PDZ domain containing 4 [Source:HGNC Symbol;Acc:HGNC:29007]	13.5578	17.1103	14.019	39.0685	30.4856	51.511	22.579	7.18666	21.2613	21.5128	22.8313	23.2456	0.0108514	-0.406568	0.552745
ENSG00000234585	0.146113	0.788793	CCT6P3			chaperonin containing TCP1 subunit 6 pseudogene 3 [Source:HGNC Symbol;Acc:HGNC:35137]	18.46	16.4309	17.0576	9.14477	7.54228	8.74922	17.7793	8.7515	9.78349	13.8902	12.4181	14.0339	0.0108514	-0.154922	0.774234
ENSG00000259070	-2.25698	0.0174224	LINC00639			long intergenic non-protein coding RNA 639 [Source:HGNC Symbol;Acc:HGNC:27502]	9.4215	13.4041	8.28707	9.80523	24.3146	6.83533	4.46172	5.73774	6.12151	6.88862	4.0747	5.31681	0.510922	0.00358494	0.997529
ENSG00000204103	0.206177	0.713253	MAFB	MAFB	MAF bZIP transcription factor B	MAF bZIP transcription factor B [Source:HGNC Symbol;Acc:HGNC:6408]	5.82142	5.62109	6.2153	9.70362	10.6014	17.225	5.81376	7.76623	8.63571	9.76828	10.8659	13.7248	0.0109042	-0.626162	0.207895
ENSG00000196482	-0.946938	0.214687	ESRRG	ESRRG	estrogen related receptor gamma	estrogen related receptor gamma [Source:HGNC Symbol;Acc:HGNC:3474]	8.11934	8.77137	13.8118	21.1854	26.4771	45.3319	16.5625	5.50591	10.7126	16.4875	14.9406	13.8484	0.0109042	-0.469614	0.535226
ENSG00000108588	-0.384136	0.176195	CCDC47	CCDC47	coiled-coil domain containing 47	coiled-coil domain containing 47 [Source:HGNC Symbol;Acc:HGNC:24856]	46.8011	50.7751	58.0095	76.4096	80.3807	76.501	53.1351	50.6544	65.0957	59.739	51.7422	53.1681	0.0109424	0.0367248	0.915968
ENSG00000122971	-0.343344	0.44446	ACADS	ACADS	acyl-CoA dehydrogenase short chain	acyl-CoA dehydrogenase short chain [Source:HGNC Symbol;Acc:HGNC:90]	22.3665	21.6813	17.2647	13.1075	10.2322	9.07731	10.4783	13.5619	13.1722	10.5023	15.652	15.9504	0.0109605	-0.176148	0.707135
ENSG00000084070	-0.90326	0.00959021	SMAP2	SMAP2	small ArfGAP2	small ArfGAP2 [Source:HGNC Symbol;Acc:HGNC:25082]	76.0614	76.7186	88.9479	117.104	109.6	142.776	69.0891	63.8686	80.0716	72.274	73.4093	78.4539	0.010965	-0.0731991	0.829314
ENSG00000066827	-0.330015	0.514649	ZFAT	ZFAT	zinc finger and AT-hook domain containing	zinc finger and AT-hook domain containing [Source:HGNC Symbol;Acc:HGNC:19899]	4.05967	5.00339	5.31754	9.29718	8.1752	11.8661	6.28698	8.11397	7.05067	5.13823	4.0747	6.42963	0.0109724	0.45533	0.33505
ENSG00000225877	1.23798	0.208431	PSG8-AS1			PSG8 antisense RNA 1 [Source:HGNC Symbol;Acc:HGNC:52550]	2.83411	4.38568	4.76507	1.37172	1.16035	0.21873	4.32652	2.37623	3.38869	2.87967	2.19905	2.72023	0.0109724	0.367062	0.718716
ENSG00000279135	2.28928	0.00516359	AL512652.2				3.2171	2.03842	2.00271	1.06689	1.31858	1.74984	3.98851	2.37623	2.56885	4.91237	5.62697	5.93504	0.099552	-0.884948	0.157802
ENSG00000228109	0.798479	0.144608	MELTF-AS1			MELTF antisense RNA 1 [Source:HGNC Symbol;Acc:HGNC:40373]	29.5667	16.3691	18.5078	9.5004	8.64989	11.2099	21.4974	13.6778	13.9374	16.9392	25.8711	24.2348	0.0110052	-0.449997	0.385816
[truncated: 14,655 more rows]

## Sheet: DEG 
	LogFC	FDR	external_gene_name	wikigene_name	wikigene_description	description	CPM_c2_01	CPM_c2_02	CPM_c2_03	CPM_c3_01	CPM_c3_02	CPM_c3_03	CPM_p5_01	CPM_p5_02	CPM_p5_03	CPM_p8_01	CPM_p8_02	CPM_p8_03	CONTROL1_vs_CONTROL2_FDR	PATIENT1_vs_PATIENT2_LogFC	PATIENT1_vs_PATIENT2_FDR
[truncated: 16,157 more rows]
