# Supplementary material for: Dominant-acting CSF1R variants cause microglial depletion and altered astrocytic phenotype in zebrafish and adult-onset leukodystrophy
Source: Acta Neuropathol. 2022 Jun 17;144(2):211–39. doi: 10.1007/s00401-022-02440-5 (PMC9288387; doi:10.1007/s00401-022-02440-5)
Supplement: Supplementary file 5 — Supplementary file5 GO pathway analysis based on RNA seq results (XLSX 14 KB) [file 401_2022_2440_MOESM5_ESM.xlsx]

## Sheet: GOPROCESS
GO Term	Description	P-value	FDR q-value	Enrichment	N	B	n	b	Genes
GO:0019752	carboxylic acid metabolic process	4.56e-05	0.662	2.1	13369	676	311	33	[GSTM1 - glutathione s-transferase mu 1, HSD17B8 - hydroxysteroid (17-beta) dehydrogenase 8, LIAS - lipoic acid synthetase, CYP2E1 - cytochrome p450, family 2, subfamily e, polypeptide 1, GSTO2 - glutathione s-transferase omega 2, AKR1C2 - aldo-keto reductase family 1, member c2, AKR1C1 - aldo-keto reductase family 1, member c1, SRR - serine racemase, GSS - glutathione synthetase, AASS - aminoadi…
GO:0006575	cellular modified amino acid metabolic process	6.29e-05	0.457	3.63	13369	154	311	13	[OPLAH - 5-oxoprolinase (atp-hydrolysing), GSTM1 - glutathione s-transferase mu 1, CPT1B - carnitine palmitoyltransferase 1b (muscle), DMGDH - dimethylglycine dehydrogenase, P4HA1 - prolyl 4-hydroxylase, alpha polypeptide i, GSTO2 - glutathione s-transferase omega 2, GSS - glutathione synthetase, PLOD3 - procollagen-lysine, 2-oxoglutarate 5-dioxygenase 3, GSTZ1 - glutathione s-transferase zeta 1,…
GO:0031100	animal organ regeneration	7e-05	0.339	5.73	13369	60	311	8	[ADM - adrenomedullin, C5AR1 - complement component 5a receptor 1, FLT3 - fms-related tyrosine kinase 3, CDKN1A - cyclin-dependent kinase inhibitor 1a (p21, cip1), UCP2 - uncoupling protein 2 (mitochondrial, proton carrier), TYMS - thymidylate synthetase, RGN - regucalcin, FPGS - folylpolyglutamate synthase]
GO:0051084	'de novo' posttranslational protein folding	0.000117	0.426	7.59	13369	34	311	6	[DNAJB4 - dnaj (hsp40) homolog, subfamily b, member 4, HSPA1B - heat shock 70kda protein 1b, HSPA1L - heat shock 70kda protein 1-like, HSPA6 - heat shock 70kda protein 6 (hsp70b'), DNAJB1 - dnaj (hsp40) homolog, subfamily b, member 1, ENTPD5 - ectonucleoside triphosphate diphosphohydrolase 5]
GO:0030299	intestinal cholesterol absorption	0.00012	0.35	25.79	13369	5	311	3	[LDLR - low density lipoprotein receptor, NPC1L1 - npc1-like 1, AKR1C1 - aldo-keto reductase family 1, member c1]
GO:0060425	lung morphogenesis	0.000123	0.297	14.33	13369	12	311	4	[PLOD3 - procollagen-lysine, 2-oxoglutarate 5-dioxygenase 3, STK40 - serine/threonine kinase 40, FOXF1 - forkhead box f1, FGF8 - fibroblast growth factor 8 (androgen-induced)]
GO:2001170	negative regulation of ATP biosynthetic process	0.000174	0.361	13.23	13369	13	311	4	[CBFA2T3 - core-binding factor, runt domain, alpha subunit 2; translocated to, 3, H19 - h19, imprinted maternally expressed transcript (non-protein coding), NUPR1 - nuclear protein, transcriptional regulator, 1, FLCN - folliculin]
GO:0070098	chemokine-mediated signaling pathway	0.000195	0.354	8.96	13369	24	311	5	[CXCR4 - chemokine (c-x-c motif) receptor 4, DARC - duffy blood group, atypical chemokine receptor, GPR17 - g protein-coupled receptor 17, GPR75 - g protein-coupled receptor 75, GPR35 - g protein-coupled receptor 35]
GO:0061077	chaperone-mediated protein folding	0.000212	0.342	5.68	13369	53	311	7	[DNAJB4 - dnaj (hsp40) homolog, subfamily b, member 4, HSPA1B - heat shock 70kda protein 1b, CHORDC1 - cysteine and histidine-rich domain (chord) containing 1, HSPA1L - heat shock 70kda protein 1-like, PDIA4 - protein disulfide isomerase family a, member 4, HSPA6 - heat shock 70kda protein 6 (hsp70b'), DNAJB1 - dnaj (hsp40) homolog, subfamily b, member 1]
GO:0006458	'de novo' protein folding	0.000223	0.323	6.79	13369	38	311	6	[DNAJB4 - dnaj (hsp40) homolog, subfamily b, member 4, HSPA1B - heat shock 70kda protein 1b, HSPA1L - heat shock 70kda protein 1-like, HSPA6 - heat shock 70kda protein 6 (hsp70b'), DNAJB1 - dnaj (hsp40) homolog, subfamily b, member 1, ENTPD5 - ectonucleoside triphosphate diphosphohydrolase 5]
GO:0009266	response to temperature stimulus	0.000225	0.297	3.64	13369	130	311	11	[DNAJB4 - dnaj (hsp40) homolog, subfamily b, member 4, MICB - mhc class i polypeptide-related sequence b, HSPA1B - heat shock 70kda protein 1b, CXCR4 - chemokine (c-x-c motif) receptor 4, ADM - adrenomedullin, CIRBP - cold inducible rna binding protein, CDKN1A - cyclin-dependent kinase inhibitor 1a (p21, cip1), UCP3 - uncoupling protein 3 (mitochondrial, proton carrier), UCP2 - uncoupling protein…
GO:0098856	intestinal lipid absorption	0.000237	0.287	21.49	13369	6	311	3	[LDLR - low density lipoprotein receptor, NPC1L1 - npc1-like 1, AKR1C1 - aldo-keto reductase family 1, member c1]
GO:1900372	negative regulation of purine nucleotide biosynthetic process	0.000239	0.267	12.28	13369	14	311	4	[CBFA2T3 - core-binding factor, runt domain, alpha subunit 2; translocated to, 3, H19 - h19, imprinted maternally expressed transcript (non-protein coding), NUPR1 - nuclear protein, transcriptional regulator, 1, FLCN - folliculin]
GO:0030809	negative regulation of nucleotide biosynthetic process	0.000239	0.248	12.28	13369	14	311	4	[CBFA2T3 - core-binding factor, runt domain, alpha subunit 2; translocated to, 3, H19 - h19, imprinted maternally expressed transcript (non-protein coding), NUPR1 - nuclear protein, transcriptional regulator, 1, FLCN - folliculin]
GO:0043436	oxoacid metabolic process	0.000336	0.326	1.89	13369	752	311	33	[GSTM1 - glutathione s-transferase mu 1, HSD17B8 - hydroxysteroid (17-beta) dehydrogenase 8, LIAS - lipoic acid synthetase, CYP2E1 - cytochrome p450, family 2, subfamily e, polypeptide 1, GSTO2 - glutathione s-transferase omega 2, AKR1C2 - aldo-keto reductase family 1, member c2, AKR1C1 - aldo-keto reductase family 1, member c1, SRR - serine racemase, GSS - glutathione synthetase, AASS - aminoadi…
GO:0051186	cofactor metabolic process	0.000355	0.322	2.3	13369	393	311	21	[OPLAH - 5-oxoprolinase (atp-hydrolysing), HSD17B8 - hydroxysteroid (17-beta) dehydrogenase 8, GSTM1 - glutathione s-transferase mu 1, NUDT17 - nudix (nucleoside diphosphate linked moiety x)-type motif 17, ACOT4 - acyl-coa thioesterase 4, LIAS - lipoic acid synthetase, GSTO2 - glutathione s-transferase omega 2, AKR1C2 - aldo-keto reductase family 1, member c2, AKR1C1 - aldo-keto reductase family …
GO:0042448	progesterone metabolic process	0.000407	0.348	18.42	13369	7	311	3	[AKR1C2 - aldo-keto reductase family 1, member c2, DHRS9 - dehydrogenase/reductase (sdr family) member 9, AKR1C1 - aldo-keto reductase family 1, member c1]
GO:0006082	organic acid metabolic process	0.000445	0.359	1.86	13369	764	311	33	[GSTM1 - glutathione s-transferase mu 1, HSD17B8 - hydroxysteroid (17-beta) dehydrogenase 8, LIAS - lipoic acid synthetase, CYP2E1 - cytochrome p450, family 2, subfamily e, polypeptide 1, GSTO2 - glutathione s-transferase omega 2, AKR1C2 - aldo-keto reductase family 1, member c2, AKR1C1 - aldo-keto reductase family 1, member c1, SRR - serine racemase, GSS - glutathione synthetase, AASS - aminoadi…
GO:0003264	regulation of cardioblast proliferation	0.000539	0.413	42.99	13369	2	311	2	[HES1 - hairy and enhancer of split 1, (drosophila), PIM1 - pim-1 oncogene]
GO:0097532	stress response to acid chemical	0.000539	0.392	42.99	13369	2	311	2	[VEGFA - vascular endothelial growth factor a, KLF2 - kruppel-like factor 2 (lung)]
GO:0097533	cellular stress response to acid chemical	0.000539	0.373	42.99	13369	2	311	2	[VEGFA - vascular endothelial growth factor a, KLF2 - kruppel-like factor 2 (lung)]
GO:0006986	response to unfolded protein	0.000566	0.374	4.85	13369	62	311	7	[DNAJB4 - dnaj (hsp40) homolog, subfamily b, member 4, HSPA1B - heat shock 70kda protein 1b, SERPINH1 - serpin peptidase inhibitor, clade h (heat shock protein 47), member 1, (collagen binding protein 1), MANF - mesencephalic astrocyte-derived neurotrophic factor, HSPA1L - heat shock 70kda protein 1-like, HSPA6 - heat shock 70kda protein 6 (hsp70b'), DNAJB1 - dnaj (hsp40) homolog, subfamily b, me…
GO:0051085	chaperone cofactor-dependent protein refolding	0.000583	0.368	7.16	13369	30	311	5	[DNAJB4 - dnaj (hsp40) homolog, subfamily b, member 4, HSPA1B - heat shock 70kda protein 1b, HSPA1L - heat shock 70kda protein 1-like, HSPA6 - heat shock 70kda protein 6 (hsp70b'), DNAJB1 - dnaj (hsp40) homolog, subfamily b, member 1]
GO:0061043	regulation of vascular wound healing	0.00064	0.388	16.12	13369	8	311	3	[CXCR4 - chemokine (c-x-c motif) receptor 4, SERPINE1 - serpin peptidase inhibitor, clade e (nexin, plasminogen activator inhibitor type 1), member 1, XBP1 - x-box binding protein 1]
GO:0008209	androgen metabolic process	0.000845	0.491	9.05	13369	19	311	4	[HSD17B8 - hydroxysteroid (17-beta) dehydrogenase 8, SRD5A3 - steroid 5 alpha-reductase 3, ADM - adrenomedullin, DHRS9 - dehydrogenase/reductase (sdr family) member 9]
GO:0097084	vascular smooth muscle cell development	0.000944	0.528	14.33	13369	9	311	3	[HES1 - hairy and enhancer of split 1, (drosophila), VEGFA - vascular endothelial growth factor a, ADM - adrenomedullin]
GO:0019852	L-ascorbic acid metabolic process	0.000944	0.508	14.33	13369	9	311	3	[SLC2A3 - solute carrier family 2 (facilitated glucose transporter), member 3, GSTO2 - glutathione s-transferase omega 2, RGN - regucalcin]
GO:0044283	small molecule biosynthetic process	0.000961	0.499	2.04	13369	484	311	23	[HSD17B8 - hydroxysteroid (17-beta) dehydrogenase 8, GSTM1 - glutathione s-transferase mu 1, ISYNA1 - inositol-3-phosphate synthase 1, SRD5A3 - steroid 5 alpha-reductase 3, NUDT17 - nudix (nucleoside diphosphate linked moiety x)-type motif 17, ACOT4 - acyl-coa thioesterase 4, CRY1 - cryptochrome 1 (photolyase-like), LIAS - lipoic acid synthetase, CYP2E1 - cytochrome p450, family 2, subfamily e, p…
