# Supplementary material for: Dominant-acting CSF1R variants cause microglial depletion and altered astrocytic phenotype in zebrafish and adult-onset leukodystrophy
Source: Acta Neuropathol. 2022 Jun 17;144(2):211–39. doi: 10.1007/s00401-022-02440-5 (PMC9288387; doi:10.1007/s00401-022-02440-5)
Supplement: Supplementary file 6 — Supplementary file6 Differentially expressed proteins in the occipital gyrus of ALSP patients(XLSX 3282 KB) [file 401_2022_2440_MOESM6_ESM.xlsx]

## Sheet: All
LogFC	p_value	neg_logP	Gene names	Reporter intensity corrected C1.1	Reporter intensity corrected C1.2	Reporter intensity corrected C1.3	Reporter intensity corrected C2.1	Reporter intensity corrected C2.2	Reporter intensity corrected P1.1	Reporter intensity corrected P1.2	Reporter intensity corrected P1.3	Reporter intensity corrected P2.1	Reporter intensity corrected P2.2	Protein IDs	Majority protein IDs	Peptide counts (all)	Peptide counts (razor+unique)	Peptide counts (unique)	Protein names	Gene names	Fasta headers	Number of proteins	Peptides	Razor + unique peptides	Unique peptides	Sequence coverage [%]	Unique + razor sequence coverage [%]	Unique sequence coverage [%]	Mol. weight [kDa]	Sequence length	Sequence lengths	Q-value	Score	AVE 0-5 CTRL	AVE 6-10 PAT	Ratio PAT:CTRL	LOG2 Ratio PAT:CTRL	Reporter intensity 1	Reporter intensity 2	Reporter intensity 3	Reporter intensity 4	Reporter intensity 5	Reporter intensity 6	Reporter intensity 7	Reporter intensity 8	Reporter intensity 9	Reporter intensity 10	Reporter intensity count 1	Reporter intensity count 2
-1.70374	0.504355	0.297264	CRNN	0	34250	128310	16253	17850	3452.9	0	29958	0	0	Q9UBG3	Q9UBG3	4	4	4	Cornulin	CRNN	Cornulin	1	4	4	4	8.7	8.7	8.7	53.533	495	495	0	51.643	39875.8	6911.78	0.173333	-2.52838	0	34250	128310	16253	17850	3452.9	0	29958	0	0	0	4
3.92403	5.7858e-06	5.23764	GSTM1	150320	139750	153590	290280	359680	2939700	3454700	3704000	2497400	2568700	P09488;E7EWW9;P09488-2	P09488;E7EWW9;P09488-2	12;11;10	6;5;5	1;1;0	Glutathione S-transferase Mu 1	GSTM1	Glutathione S-transferase Mu 1;Isoform of P09488, Glutathione S-transferase Mu 1;Isoform of P09488, Isoform 2 of Glutathione S-transferase Mu 1	3	12	6	1	50	27.5	4.1	25.712	218	218;237;181	0	50.674	209892	3059020	14.5743	3.86535	150320	139750	153590	290280	359680	2939700	3454700	3704000	2497400	2568700	7	8
-1.4546	0.0612932	1.21259	PIGR	707560	530580	630390	195520	1827400	186770	263460	285720	228360	235440	P01833	P01833	3	3	3	Polymeric immunoglobulin receptor;Secretory component	PIGR	Polymeric immunoglobulin receptor	1	3	3	3	4.2	4.2	4.2	83.283	764	764	0	163.12	796884	223388	0.280327	-1.83482	707560	530580	630390	195520	1827400	186770	263460	285720	228360	235440	4	4
3.4446	0.024488	1.61105	GSTM4;GSTM1	2147.6	3380.8	4293	2351.1	3790.2	9354.7	18252	11998	237490	122450	A0A0A0MR85;Q03013;B9ZVX7;Q03013-2;Q03013-3;H3BQT3;A6NNT0	A0A0A0MR85;Q03013;B9ZVX7;Q03013-2;Q03013-3;H3BQT3	10;9;8;8;7;5;2	1;1;0;1;1;0;1	1;1;0;1;1;0;1	Glutathione S-transferase Mu 4	GSTM4;GSTM1	Isoform of Q03013, Glutathione S-transferase Mu 4;Glutathione S-transferase Mu 4;Isoform of P09488, Glutathione S-transferase Mu 1;Isoform of Q03013, Isoform 2 of Glutathione S-transferase Mu 4;Isoform of Q03013, Isoform 3 of Glutathione S-transferase Mu 4	7	10	1	1	45	6.4	6.4	25.563	218	218;218;149;195;157;85;202	0	2.9123	3190.24	81183.6	25.4475	4.66945	2147.6	3380.8	4293	2351.1	3790.2	9354.7	18252	11998	237490	122450	1	1
-0.654055			FSD1L	6374.2	0	0	9521.7	0	0	0	0	0	5029	Q8N450;A0A0C4DG97;A0A0A0MRS5;F8W946;Q9BXM9-2;Q9BXM9	Q8N450;A0A0C4DG97;A0A0A0MRS5;F8W946;Q9BXM9-2;Q9BXM9	1;1;1;1;1;1	1;1;1;1;1;1	1;1;1;1;1;1	FSD1-like protein	FSD1L	Isoform of Q9BXM9, FSD1-like protein;Isoform of Q9BXM9, FSD1-like protein;Isoform of Q9BXM9, FSD1-like protein;Isoform of Q9BXM9, FSD1-like protein;Isoform of Q9BXM9, Isoform 2 of FSD1-like protein;FSD1-like protein	6	1	1	1	2.9	2.9	2.9	34.58	311	311;497;508;509;498;530	0.002547	1.9589	3342.68	1044.02	0.31233	-1.67886	6374.2	0	0	9521.7	0	0	0	0	0	5029	1	0
-0.973653	0.261217	0.582998	S100A7A;S100A7	12704	15600	114660	117260	27109	15178	14865	20943	17630	38610	Q86SG5;P31151	Q86SG5;P31151	1;1	1;1	1;1	Protein S100-A7A;Protein S100-A7	S100A7A;S100A7	Protein S100-A7A;Protein S100-A7	2	1	1	1	12.9	12.9	12.9	11.305	101	101;101	0.0025765	2.032	58464.2	20650.8	0.353221	-1.50136	12704	15600	114660	117260	27109	15178	14865	20943	17630	38610	1	1
2.54163	0.0178092	1.74935	MIA3	96619	74519	81922	106500	151300	2700400	797670	453120	311430	197620	A0A0A0MRH6;Q5JRA6-4;Q5JRA6-2;Q5JRA6	A0A0A0MRH6;Q5JRA6-4;Q5JRA6-2;Q5JRA6	1;1;1;1	1;1;1;1	1;1;1;1	Melanoma inhibitory activity protein 3	MIA3	Isoform of Q5JRA6, Transport and Golgi organization protein 1 homolog (Fragment);Isoform of Q5JRA6, Isoform 4 of Transport and Golgi organization protein 1 homolog;Isoform of Q5JRA6, Isoform 2 of Transport and Golgi organization protein 1 homolog;Transport	4	1	1	1	1.1	1.1	1.1	113.9	1015	1015;785;1848;1907	1	-2	97665.8	898280	9.19749	3.20124	96619	74519	81922	106500	151300	2700400	797670	453120	311430	197620	1	1
2.48285	0.0155438	1.80844	CSF1	1415.4	2108.3	1706.6	1825	3468.7	39381	17497	11962	6315.6	3105	E9PKP4;E9PJA2;P09603-3;P09603-2;P09603	E9PKP4;E9PJA2;P09603-3;P09603-2;P09603	1;1;1;1;1	1;1;1;1;1	1;1;1;1;1	Macrophage colony-stimulating factor 1;Processed macrophage colony-stimulating factor 1	CSF1	Isoform of P09603, Macrophage colony-stimulating factor 1 (Fragment);Isoform of P09603, Macrophage colony-stimulating factor 1 (Fragment);Isoform of P09603, Isoform 3 of Macrophage colony-stimulating factor 1;Isoform of P09603, Isoform 2 of Macrophage colo	5	1	1	1	10.6	10.6	10.6	13.253	113	113;285;256;438;554	0	3.9234	2040.18	15776	7.73266	2.95096	1415.4	2108.3	1706.6	1825	3468.7	39381	17497	11962	6315.6	3105	1	1
2.15539	0.0156844	1.80453	GFAP	14767	16228	12939	21426	24750	281910	112610	55940	43475	38274	K7EKD1	K7EKD1	6	1	1		GFAP	Isoform of P14136, Glial fibrillary acidic protein (Fragment)	1	6	1	1	78.9	24.6	24.6	6.5992	57	57	0.0063082	1.5451	17633.4	107116	6.07462	2.60279	14767	16228	12939	21426	24750	281910	112610	55940	43475	38274	1	1
-0.526833	0.19816	0.702984	FOXRED1	2895.8	2990.1	5264.7	3405.1	2281.7	0	0	1508.7	2650.3	2686.7	Q96CU9-2;Q96CU9-3;Q96CU9	Q96CU9-2;Q96CU9-3;Q96CU9	1;1;1	1;1;1	1;1;1	FAD-dependent oxidoreductase domain-containing protein 1	FOXRED1	Isoform of Q96CU9, Isoform 2 of FAD-dependent oxidoreductase domain-containing protein 1;Isoform of Q96CU9, Isoform 3 of FAD-dependent oxidoreductase domain-containing protein 1;FAD-dependent oxidoreductase domain-containing protein 1	3	1	1	1	4.7	4.7	4.7	30.658	275	275;472;486	0.010035	1.4265	3413.42	1404.48	0.411458	-1.28118	2895.8	2990.1	5264.7	3405.1	2281.7	0	0	1508.7	2650.3	2686.7	1	1
-0.9778	0.0946774	1.02375	IGHM	386330	1826400	802740	528040	433190	426950	355330	357790	267430	268020	A0A1B0GUU9;P01871;P01871-2	A0A1B0GUU9;P01871;P01871-2	7;7;7	7;7;7	7;7;7	Ig mu chain C region	IGHM	Isoform of P01871, Immunoglobulin heavy constant mu (Fragment);Immunoglobulin heavy constant mu;Isoform of P01871, Isoform 2 of Immunoglobulin heavy constant mu	3	7	7	7	15	15	15	51.923	474	474;453;474	0	87.472	802528	331178	0.412668	-1.27694	386330	1826400	802740	528040	433190	426950	355330	357790	267430	268020	12	12
2.06595	0.0089384	2.04874	GFAP	42590000	33454000	32419000	59756000	78375000	603450000	259930000	146980000	122100000	102780000	K7EMP8;A0A1X7SBR3;P14136;A0A1W2PR46;P14136-3;P14136-2;A0A1W2PRT3;A0A1X7SCE1;K7EKH9;K7EJU1;K7ELP4;B4DIR1;A0A1W2PPA3;K7EPI4;A0A1W2PS58;K7EPT8;A0A1W2PPL2;A0A1W2PP21;K7EJK1;U3KPR1;Q8IWY7;A0A1W2PQU7;A0A1W2PQS4	K7EMP8;A0A1X7SBR3;P14136;A0A1W2PR46;P14136-3;P14136-2;A0A1W2PRT3;A0A1X7SCE1;K7EKH9;K7EJU1	47;47;47;46;44;44;35;35;25;24;18;15;5;5;3;3;2;2;2;2;2;1;1	47;47;47;46;44;44;35;35;25;24;18;15;5;5;3;3;2;2;2;2;2;1;1	39;39;39;38;36;36;29;28;20;22;16;13;5;5;3;3;2;2;2;0;0;1;1	Glial fibrillary acidic protein	GFAP	Isoform of P14136, Glial fibrillary acidic protein;Isoform of P14136, Glial fibrillary acidic protein;Glial fibrillary acidic protein;Isoform of P14136, Glial fibrillary acidic protein;Isoform of P14136, Isoform 3 of Glial fibrillary acidic protein;Isoform	23	47	47	39	75.2	75.2	69	49.88	432	432;472;432;505;431;438;326;334;261;248;189;179;69;124;67;75;41;46;61;143;1649;29;34	0	323.31	48797600	248358000	5.08955	2.34754	42590000	33454000	32419000	59756000	78375000	603450000	259930000	146980000	122100000	102780000	244	235
1.68059	0.0297217	1.52693	CD44	293250	287590	364890	319880	845130	3936500	1912200	713820	899390	635160	H0YD13;P16070-18;P16070-12;P16070-14;P16070-13;P16070-11;P16070-10;P16070-16;P16070-8;P16070-17;P16070-6;P16070-4;P16070-3;P16070-7;P16070-5;P16070;H0YDW7;H0YCV9;H0Y2P0;H0Y5E4;P16070-15;P16070-9;E9PKC6;H0YDX6;Q86UZ1;H0YD17;P16070-19;H0YE40;J3KN83	H0YD13;P16070-18;P16070-12;P16070-14;P16070-13;P16070-11;P16070-10;P16070-16;P16070-8;P16070-17;P16070-6;P16070-4;P16070-3;P16070-7;P16070-5;P16070;H0YDW7;H0YCV9;H0Y2P0;H0Y5E4;P16070-15;P16070-9;E9PKC6;H0YDX6	5;5;5;5;5;5;5;5;5;5;5;5;5;5;5;5;4;4;4;4;4;4;3;3;2;2;2;1;1	5;5;5;5;5;5;5;5;5;5;5;5;5;5;5;5;4;4;4;4;4;4;3;3;2;2;2;1;1	5;5;5;5;5;5;5;5;5;5;5;5;5;5;5;5;4;4;4;4;4;4;3;3;2;2;2;1;1	CD44 antigen	CD44	Isoform of P16070, CD44 antigen;Isoform of P16070, Isoform 18 of CD44 antigen;Isoform of P16070, Isoform 12 of CD44 antigen;Isoform of P16070, Isoform 14 of CD44 antigen;Isoform of P16070, Isoform 13 of CD44 antigen;Isoform of P16070, Isoform 11 of CD44 an	29	5	5	5	25.2	25.2	25.2	22.683	206	206;340;361;396;425;429;493;668;674;691;699;699;711;713;734;742;240;277;287;294;294;675;78;183;80;229;139;82;232	0	11.569	420792	1626146	3.86449	1.95028	293250	287590	364890	319880	845130	3936500	1912200	713820	899390	635160	7	7
1.6663	0.0381675	1.41831	CAPS	90566	58592	54758	68016	131720	832610	343770	210610	151340	92201	K7ES72;Q13938-4;Q13938-3;Q13938	K7ES72;Q13938-4;Q13938-3;Q13938	3;3;2;2	3;3;2;2	3;3;2;2	Calcyphosin	CAPS	Isoform of Q13938, Calcyphosin (Fragment);Isoform of Q13938, Isoform 3 of Calcyphosin;Isoform of Q13938, Isoform 2 of Calcyphosin;Calcyphosin	4	3	3	3	22.4	22.4	22.4	14.593	134	134;189;248;275	0	5.206	80181.4	327582	4.08551	2.03052	90566	58592	54758	68016	131720	832610	343770	210610	151340	92201	4	3
-1.19648	0.0842723	1.07432	MRPL1	13891	14341	17704	8872.1	4239.5	2797.2	2425.5	5093.2	5814.8	10336	H0Y8N7;Q9BYD6	H0Y8N7;Q9BYD6	1;1	1;1	1;1	39S ribosomal protein L1, mitochondrial	MRPL1	Isoform of Q9BYD6, 39S ribosomal protein L1, mitochondrial (Fragment);39S ribosomal protein L1, mitochondrial	2	1	1	1	9.1	9.1	9.1	26.614	231	231;325	0	7.9519	11904.5	5265.02	0.442273	-1.17699	13891	14341	17704	8872.1	4239.5	2797.2	2425.5	5093.2	5814.8	10336	1	1
-1.71683	0.123543	0.90818	RAPGEF4	19060	19557	19175	13100	4551.6	956.38	2891.9	3295.6	11296	15078	H7BYQ0;B7Z278;Q8WZA2-2;Q8WZA2-5;Q8WZA2-4;Q8WZA2-3;Q8WZA2	H7BYQ0;B7Z278;Q8WZA2-2;Q8WZA2-5;Q8WZA2-4;Q8WZA2-3;Q8WZA2	1;1;1;1;1;1;1	1;1;1;1;1;1;1	1;1;1;1;1;1;1	Rap guanine nucleotide exchange factor 4	RAPGEF4	Isoform of Q8WZA2, Rap guanine nucleotide exchange factor 4 (Fragment);Isoform of Q8WZA2, cDNA FLJ50956, highly similar to Rap guanine nucleotide exchange factor 4;Isoform of Q8WZA2, Isoform 2 of Rap guanine nucleotide exchange factor 4;Isoform of Q8WZA2,	7	1	1	1	7.5	7.5	7.5	22.072	187	187;791;696;840;858;867;1011	0.0013427	2.3229	15221.8	6736.92	0.442584	-1.17598	19060	19557	19175	13100	4551.6	956.38	2891.9	3295.6	11296	15078	2	2
1.64887	0.0259174	1.58641	DES	174530	135460	140000	189670	171610	748920	615070	1240500	255920	259840	P17661	P17661	5	1	1	Desmin	DES	Desmin	1	5	1	1	9.8	2.6	2.6	53.535	470	470	0	3.7073	162370	625630	3.85311	1.94602	174530	135460	140000	189670	171610	748920	615070	1240500	255920	259840	3	3
-0.851345	0.0820467	1.08594	C9orf172	3727	3759.5	4952.4	2674.4	1922.9	0	1424.5	1125	2289.8	2733.6	C9J069	C9J069	1	1	1	Uncharacterized protein C9orf172	C9orf172	Apical junction component 1 homolog	1	1	1	1	1.8	1.8	1.8	106.65	976	976	0.00034037	2.4242	3441.3	1525.38	0.443257	-1.17378	3727	3759.5	4952.4	2674.4	1922.9	0	1424.5	1125	2289.8	2733.6	1	1
1.50126	0.0301458	1.52077	VIM	5131500	4175700	4293200	5920300	5494900	19306000	17183000	34562000	7096500	7848500	P08670;B0YJC4;B0YJC5;A0A1B0GTT5;A0A1B0GVG8;H7C5W5;P41219;P41219-2;F8W835	P08670;B0YJC4;B0YJC5	37;36;20;11;6;2;2;2;1	33;32;18;9;6;2;2;2;1	30;29;16;8;6;1;1;1;1	Vimentin	VIM	Vimentin;Isoform of P08670, Vimentin variant 3;Isoform of P08670, Vimentin variant 4	9	37	33	30	66.5	60.9	57.5	53.651	466	466;431;228;149;109;200;470;471;207	0	305.83	5021340	17231540	3.43166	1.77891	5131500	4175700	4293200	5920300	5494900	19306000	17183000	34562000	7096500	7848500	86	87
1.3634	0.0193837	1.71256	KLK6	2409.4	841.28	2592.5	3133.4	2361.8	11152	5505	3062.3	6693.4	3855.8	Q92876	Q92876	1	1	1	Kallikrein-6	KLK6	Kallikrein-6	1	1	1	1	5.3	5.3	5.3	26.855	244	244	0	2.8858	2278.8	6079.62	2.66791	1.41571	2409.4	841.28	2592.5	3133.4	2361.8	11152	5505	3062.3	6693.4	3855.8	1	1
1.32008	0.0450926	1.34589	AGT	476660	514900	455310	1007800	1401700	4507600	2126800	1852100	1295300	754810	P01019	P01019	10	10	10	Angiotensinogen;Angiotensin-1;Angiotensin-2;Angiotensin-3;Angiotensin-4;Angiotensin 1-9;Angiotensin 1-7;Angiotensin 1-5;Angiotensin 1-4	AGT	Angiotensinogen	1	10	10	10	23.7	23.7	23.7	53.154	485	485	0	66.734	779050	2106776	2.70429	1.43525	476660	514900	455310	1007800	1401700	4507600	2126800	1852100	1295300	754810	18	18
-0.404138	0.131736	0.880295	DGKQ	2118.6	1874.9	2177.6	1459.5	1423.7	1366.9	0	0	1581.3	1068.5	H0YA20;P52824	H0YA20;P52824	1;1	1;1	1;1	Diacylglycerol kinase;Diacylglycerol kinase theta	DGKQ	Isoform of P52824, Diacylglycerol kinase (Fragment);Diacylglycerol kinase theta	2	1	1	1	1.4	1.4	1.4	94.828	876	876;942	0.0016584	2.2384	1833.2	822.32	0.448571	-1.15659	2118.6	1874.9	2177.6	1459.5	1423.7	1366.9	0	0	1581.3	1068.5	1	1
-0.717872	0.223116	0.65147	C5	38355	27521	200300	49514	51455	34856	34372	38377	29566	32844	P01031	P01031	2	2	2	Complement C5;Complement C5 beta chain;Complement C5 alpha chain;C5a anaphylatoxin;Complement C5 alpha chain	C5	Complement C5	1	2	2	2	1.3	1.3	1.3	188.3	1676	1676	0	6.9266	74046.6	33617.4	0.454003	-1.13923	38355	27521	200300	49514	51455	34856	34372	38377	29566	32844	3	3
1.23904	0.00733366	2.13468	RGN	41155	37526	45637	51339	92039	176580	166500	119230	115670	65296	Q15493;Q15493-2	Q15493;Q15493-2	4;3	4;3	4;3	Regucalcin	RGN	Regucalcin;Isoform of Q15493, Isoform 2 of Regucalcin	2	4	4	4	17.7	17.7	17.7	33.252	299	299;227	0	54.512	54055.8	128776	2.38228	1.25234	41155	37526	45637	51339	92039	176580	166500	119230	115670	65296	4	4
1.18729	0.0187281	1.72751	CD99	66694	72357	65488	130850	179530	412440	268290	184010	172810	142640	P14209-3;P14209;A0A096LP69	P14209-3;P14209;A0A096LP69	2;2;1	2;2;1	2;2;1	CD99 antigen	CD99	Isoform of P14209, Isoform 3 of CD99 antigen;CD99 antigen;Isoform of P14209, CD99 antigen	3	2	2	2	14.2	14.2	14.2	17.128	169	169;185;184	0	11.716	104275	235864	2.26195	1.17757	66694	72357	65488	130850	179530	412440	268290	184010	172810	142640	4	4
-1.49381	0.0765922	1.11582	SYNGAP1	553470	461060	506540	434520	194150	55664	101350	127650	300920	421310	A0A2R8YDS2;A0A0A0MQZ2;B7ZCA0;A0A2R8Y6T2;Q96PV0-3;Q96PV0-2;Q96PV0-4;Q96PV0;A0A1B0GW70;A0A140T8W4	A0A2R8YDS2;A0A0A0MQZ2;B7ZCA0;A0A2R8Y6T2;Q96PV0-3;Q96PV0-2;Q96PV0-4;Q96PV0	5;5;5;5;5;5;5;5;2;1	5;5;5;5;5;5;5;5;2;1	4;4;4;4;4;4;4;4;2;1	Ras/Rap GTPase-activating protein SynGAP	SYNGAP1	Isoform of Q96PV0, Ras/Rap GTPase-activating protein SynGAP;Isoform of Q96PV0, Ras/Rap GTPase-activating protein SynGAP (Fragment);Isoform of Q96PV0, Ras/Rap GTPase-activating protein SynGAP;Isoform of Q96PV0, Ras/Rap GTPase-activating protein SynGAP;Isofo	10	5	5	4	4.4	4.4	3.8	137.26	1249	1249;1284;1292;1308;1284;1285;1299;1343;592;487	0	5.0759	434692	199557	0.459076	-1.12319	553470	461060	506540	434520	194150	55664	101350	127650	300920	421310	5	5
-1.4776	0.10074	0.996798	LACE1	38995	40686	43832	29013	12540	9731.7	3080.1	7925.2	30652	25264	H0Y5F4;Q8WV93;H7C448	H0Y5F4;Q8WV93;H7C448	2;2;1	2;2;1	2;2;1	Lactation elevated protein 1	LACE1	Isoform of Q8WV93, AFG1-like ATPase (Fragment);AFG1-like ATPase;Isoform of Q8WV93, AFG1-like ATPase (Fragment)	3	2	2	2	5.4	5.4	5.4	40.261	349	349;481;80	0.0016606	2.2516	33327	15306.4	0.45928	-1.12255	38995	40686	43832	29013	12540	9731.7	3080.1	7925.2	30652	25264	2	2
-1.19642	0.0694747	1.15817	YARS2	13426	14232	13781	9694.2	4320.7	3524.3	2288.2	2940.5	8302.4	8844.5	H0YHS6;Q9Y2Z4	H0YHS6;Q9Y2Z4	1;1	1;1	1;1	Tyrosine--tRNA ligase;Tyrosine--tRNA ligase, mitochondrial	YARS2	Isoform of Q9Y2Z4, Tyrosine--tRNA ligase (Fragment);Tyrosine--tRNA ligase, mitochondrial	2	1	1	1	7.2	7.2	7.2	32.184	291	291;477	0	31.963	11193.7	5190.74	0.463721	-1.10867	13426	14232	13781	9694.2	4320.7	3524.3	2288.2	2940.5	8302.4	8844.5	2	2
1.13871	0.00452136	2.34473	HSPB1	1982100	1696400	1922900	3365000	3710000	7576500	7002000	4858700	3800300	4659100	P04792;F8WE04;C9J3N8	P04792	10;4;2	10;4;2	10;4;2	Heat shock protein beta-1	HSPB1	Heat shock protein beta-1	3	10	10	10	58.5	58.5	58.5	22.782	205	205;186;37	0	40.541	2563960	5580320	2.17645	1.12197	1982100	1696400	1922900	3365000	3710000	7576500	7002000	4858700	3800300	4659100	25	25
-1.27308	0.0829345	1.08126	PNPT1	48414	56448	58953	42186	20892	22737	4668.1	17822	34861	27387	Q8TCS8	Q8TCS8	2	2	2	Polyribonucleotide nucleotidyltransferase 1, mitochondrial	PNPT1	Polyribonucleotide nucleotidyltransferase 1, mitochondrial	1	2	2	2	2.6	2.6	2.6	85.95	783	783	0	4.3206	45845.8	21471.6	0.468343	-1.09436	48414	56448	58953	42186	20892	22737	4668.1	17822	34861	27387	2	2
-1.53066	0.0934236	1.02954	GAD1	438890	451530	487960	336250	199050	39221	100030	121970	314410	342260	Q99259;Q99259-4	Q99259;Q99259-4	3;2	3;2	3;2	Glutamate decarboxylase 1	GAD1	Glutamate decarboxylase 1;Isoform of Q99259, Isoform 4 of Glutamate decarboxylase 1	2	3	3	3	7.1	7.1	7.1	66.896	594	594;425	0	10.767	386852	182100	0.470722	-1.08705	438890	451530	487960	336250	199050	39221	100030	121970	314410	342260	3	3
1.12559	5.71895e-07	6.24268	GSTM2	2434200	2119500	2264600	2708900	2359700	4974000	5152800	5970700	5019500	4988600	P28161;E9PHN7;E9PHN6;F6XZQ7;P28161-2;E9PLF1;E9PGV1	P28161;E9PHN7;E9PHN6;F6XZQ7;P28161-2;E9PLF1	14;12;12;12;12;10;4	14;12;12;12;12;10;4	6;5;6;6;6;5;3	Glutathione S-transferase Mu 2	GSTM2	Glutathione S-transferase Mu 2;Isoform of P28161, Glutathione S-transferase Mu 2;Isoform of P28161, Glutathione S-transferase;Isoform of P28161, Glutathione S-transferase;Isoform of P28161, Isoform 2 of Glutathione S-transferase Mu 2;Isoform of P28161, Glu	7	14	14	6	65.1	65.1	34.4	25.744	218	218;181;193;220;191;147;87	0	36.346	2397820	5236220	2.18374	1.1268	2434200	2119500	2264600	2708900	2359700	4974000	5152800	5970700	5019500	4988600	26	26
-1.45204	0.0907901	1.04196	ZADH2	60686	56292	57881	39562	18827	7581.7	6590.7	13554	50032	34313	Q8N4Q0;Q8N4Q0-2	Q8N4Q0	3;1	3;1	3;1	Zinc-binding alcohol dehydrogenase domain-containing protein 2	ZADH2	Prostaglandin reductase 3	2	3	3	3	10.3	10.3	10.3	40.14	377	377;254	0	5.4771	47242.2	22520.4	0.4767	-1.06885	60686	56292	57881	39562	18827	7581.7	6590.7	13554	50032	34313	3	3
-1.39231	0.0714401	1.14606	ACSF3	49925	49319	54964	55677	21015	8802.1	8572.8	13495	38146	43137	F5H5A1;A0A3B3ISK9;Q4G176;F5H3B2;H0YH37;H0YGC7;F5H362;F5H755;F5H2G6	F5H5A1;A0A3B3ISK9;Q4G176;F5H3B2;H0YH37;H0YGC7;F5H362;F5H755;F5H2G6	2;2;2;1;1;1;1;1;1	2;2;2;1;1;1;1;1;1	2;2;2;1;1;1;1;1;1	Acyl-CoA synthetase family member 3, mitochondrial	ACSF3	Isoform of Q4G176, Acyl-CoA synthetase family member 3, mitochondrial;Isoform of Q4G176, Acyl-CoA synthetase family member 3, mitochondrial;Acyl-CoA synthetase family member 3, mitochondrial;Isoform of Q4G176, Acyl-CoA synthetase family member 3, mitochond	9	2	2	2	10.6	10.6	10.6	35.142	311	311;646;576;105;144;183;190;235;368	0	6.3987	46756.4	22325.8	0.477493	-1.06645	49925	49319	54964	55677	21015	8802.1	8572.8	13495	38146	43137	3	3
-1.18392	0.0656329	1.18288	TUFM	4647000	4418500	4894500	3462400	1649500	1035400	866230	1269100	3039100	3116000	P49411;H3BNU3	P49411	17;1	17;1	17;1	Elongation factor Tu, mitochondrial	TUFM	Elongation factor Tu, mitochondrial	2	17	17	17	38.7	38.7	38.7	49.541	452	452;101	0	87.016	3852100	1852582	0.480928	-1.05611	4647000	4418500	4894500	3462400	1649500	1035400	866230	1269100	3039100	3116000	35	35
-1.21252	0.0622869	1.2056	SUCLG1	3814000	3915100	3994800	3159000	1502900	851320	728760	1126600	2629900	2762600	P53597;H7C233	P53597	7;2	7;2	7;2	Succinyl-CoA ligase [ADP/GDP-forming] subunit alpha, mitochondrial	SUCLG1	Succinate--CoA ligase [ADP/GDP-forming] subunit alpha, mitochondrial	2	7	7	7	24	24	24	36.249	346	346;105	0	25.664	3312040	1606734	0.485119	-1.04359	3814000	3915100	3994800	3159000	1502900	851320	728760	1126600	2629900	2762600	13	13
-1.24131	0.0704867	1.15189	SUCLA2	10691000	10779000	11580000	8903200	4146200	2183000	1980100	3088300	7556700	8082300	A0A2R8YDQ9;A0A2R8Y6Y7;Q9P2R7-2;Q9P2R7;Q5T9Q5;A0A2R8Y5P6;A0A2R8Y6E6;Q5T9Q8;A0A0U1RQF8;A0A0U1RQL1;A0A0U1RRI1;A0A0U1RQU7;A0A2R8Y5P4	A0A2R8YDQ9;A0A2R8Y6Y7;Q9P2R7-2;Q9P2R7;Q5T9Q5	17;17;17;17;12;7;7;6;6;4;4;1;1	17;17;17;17;12;7;7;6;6;4;4;1;1	17;17;17;17;12;7;7;6;6;4;4;1;1	Succinyl-CoA ligase [ADP-forming] subunit beta, mitochondrial	SUCLA2	Isoform of Q9P2R7, Succinate--CoA ligase [ADP-forming] subunit beta, mitochondrial;Isoform of Q9P2R7, Succinate--CoA ligase [ADP-forming] subunit beta, mitochondrial;Isoform of Q9P2R7, Isoform 2 of Succinate--CoA ligase [ADP-forming] subunit beta, mitochon	13	17	17	17	45.7	45.7	45.7	43.841	405	405;484;441;463;298;221;224;154;191;80;104;136;159	0	118.32	9317540	4543120	0.487588	-1.03627	10691000	10779000	11580000	8903200	4146200	2183000	1980100	3088300	7556700	8082300	36	36
-0.726233	0.203935	0.690508	FLG	7791.3	15498	34558	6113.5	11025	5233.4	8707.3	7943.7	8568.6	7199.6	CON__P20930;P20930	CON__P20930;P20930	3;3	3;3	3;3	Filaggrin	FLG	;Filaggrin	2	3	3	3	2.9	2.9	2.9	435.16	4061	4061;4061	0	6.0874	15257.1	7489.98	0.490918	-1.02645	7791.3	15498	34558	6113.5	11025	5233.4	8707.3	7943.7	8568.6	7199.6	1	3
-1.09312	0.0518616	1.28515	DLG4	5113400	4244400	4793200	3635900	1815800	1127000	1180500	1430000	2603000	3500900	B7Z647;A0A3B3IS17;A0A3B3ISQ5;B9EGL1;P78352-3;P78352;P78352-2;A0A3B3ISR0;B7Z3U2;A0A3B3IU19;K7EKP9;C9JYG3;A0A3B3ITI9;O14909;K7EKU8;C9JWP9;A0A3B3ISL1;A0A3B3IRP2	B7Z647;A0A3B3IS17;A0A3B3ISQ5;B9EGL1;P78352-3;P78352;P78352-2;A0A3B3ISR0;B7Z3U2;A0A3B3IU19	16;16;16;16;16;16;16;13;12;10;7;7;7;7;6;5;2;2	16;16;16;16;16;16;16;13;12;10;7;7;7;7;6;5;2;2	13;13;13;13;13;13;13;10;9;7;5;5;5;5;4;3;2;2	Disks large homolog 4	DLG4	Isoform of P78352, Discs, large homolog 4 (Drosophila), isoform CRA_b;Isoform of P78352, Disks large homolog 4;Isoform of P78352, Disks large homolog 4;Isoform of P78352, DLG4 protein;Isoform of P78352, Isoform 3 of Disks large homolog 4;Disks large homolo	18	16	16	13	28	28	24.5	73.871	664	664;697;757;764;721;724;767;587;667;487;198;242;277;296;205;242;51;129	0	61.209	3960060	1953280	0.493245	-1.01962	5113400	4244400	4793200	3635900	1815800	1127000	1180500	1430000	2603000	3500900	22	22
1.09749	0.00554382	2.25619	DKK3	66751	71830	78178	105460	135660	240780	290660	195490	155520	123760	F6SYF8;Q9UBP4;E9PKW6;E9PKK9;E9PHY3	F6SYF8;Q9UBP4	5;5;2;1;1	5;5;2;1;1	5;5;2;1;1	Dickkopf-related protein 3	DKK3	Isoform of Q9UBP4, Dickkopf-related protein 3;Dickkopf-related protein 3	5	5	5	5	21.4	21.4	21.4	39.95	364	364;350;234;132;183	0	34.822	92464.4	201348	2.17757	1.12272	66751	71830	78178	105460	135660	240780	290660	195490	155520	123760	3	3
-0.990911	0.013697	1.86337	MRPS17;hCG_1984214	223970	241400	234800	156910	119490	67732	78608	106220	123390	119230	E9PE17;I3L0E3;Q9Y2R5	E9PE17;I3L0E3;Q9Y2R5	1;1;1	1;1;1	1;1;1	28S ribosomal protein S17, mitochondrial	MRPS17;hCG_1984214	Isoform of Q9Y2R5, 28S ribosomal protein S17, mitochondrial (Fragment);HCG1984214, isoform CRA_a;28S ribosomal protein S17, mitochondrial	3	1	1	1	7	7	7	14.374	129	129;225;130	0	2.5682	197340	98031	0.496762	-1.00937	223970	241400	234800	156910	119490	67732	78608	106220	123390	119230	1	1
1.04842	0.0217607	1.66233	RNASE1	3989.4	5534.8	8903.6	7017.7	5144.9	19766	14154	6543.7	9992.1	16262	P07998;G3V357	P07998;G3V357	2;1	2;1	2;1	Ribonuclease pancreatic	RNASE1	Ribonuclease pancreatic;Isoform of P07998, Ribonuclease pancreatic	2	2	2	2	26.9	26.9	26.9	17.644	156	156;116	0	13.311	6226.98	13457.7	2.16119	1.11182	3989.4	5534.8	8903.6	7017.7	5144.9	19766	14154	6543.7	9992.1	16262	2	2
-1.10235	0.0847662	1.07178	RAPGEF5	34111	26604	34094	23154	10849	6375.4	6475.9	10586	18230	24050	A8MQ07;Q92565-2;Q92565	A8MQ07;Q92565-2;Q92565	1;1;1	1;1;1	1;1;1	Rap guanine nucleotide exchange factor 5	RAPGEF5	Isoform of Q92565, Rap guanine nucleotide exchange factor 5;Isoform of Q92565, Isoform 2 of Rap guanine nucleotide exchange factor 5;Rap guanine nucleotide exchange factor 5	3	1	1	1	1.5	1.5	1.5	84.729	730	730;444;580	0	4.3002	26008.9	13063.4	0.502265	-0.993479	34111	26604	34094	23154	10849	6375.4	6475.9	10586	18230	24050	2	2
1.00208	0.0311787	1.50614	APLP1	51376	63596	61169	87086	140630	245590	203420	174820	122580	82825	F5GZ08;B7Z4G8;P51693;P51693-2;K7ELK0;K7EQJ4;S4R3U6	F5GZ08;B7Z4G8;P51693;P51693-2;K7ELK0;K7EQJ4	4;4;4;4;3;3;1	4;4;4;4;3;3;1	4;4;4;4;3;3;1	Amyloid-like protein 1;C30	APLP1	Isoform of P51693, Amyloid-like protein 1;Isoform of P51693, cDNA FLJ56046, highly similar to Amyloid-like protein 1 (APLP)(APLP-1);Amyloid-like protein 1;Isoform of P51693, Isoform 2 of Amyloid-like protein 1;Isoform of P51693, Amyloid-like protein 1 (Fra	7	4	4	4	9.5	9.5	9.5	68.49	611	611;644;650;651;173;294;289	0	19.142	81822.2	165536	2.02312	1.01658	51376	63596	61169	87086	140630	245590	203420	174820	122580	82825	5	4
-1.22029	0.0701777	1.1538	ASMTL	1160000	1408700	1624500	1293100	627120	300870	301370	364550	1045800	1159100	O95671-3;O95671-2;O95671	O95671-3;O95671-2;O95671	2;2;2	2;2;2	2;2;2	N-acetylserotonin O-methyltransferase-like protein	ASMTL	Isoform of O95671, Isoform 3 of N-acetylserotonin O-methyltransferase-like protein;Isoform of O95671, Isoform 2 of N-acetylserotonin O-methyltransferase-like protein;N-acetylserotonin O-methyltransferase-like protein	3	2	2	2	2.8	2.8	2.8	62.442	563	563;605;621	0.0025502	1.9721	1237008	628748	0.508281	-0.976301	1160000	1408700	1624500	1293100	627120	300870	301370	364550	1045800	1159100	2	2
-0.963203	0.0109695	1.95981	GRAMD1B;hCG_39893	18804	22972	15623	21936	10803	8533.6	6740.9	7863.8	12498	11628	E9PRD6;A0A024R3M2;J3KNL5;A0A1B0GWG7;A0A1B0GUD6;Q3KR37-2;Q3KR37;Q3KR37-4;A0A0J9YY71;A0A0J9YXF6;A0A0J9YXZ1;A0A2R8Y5X2;Q3KR37-3	E9PRD6;A0A024R3M2;J3KNL5;A0A1B0GWG7;A0A1B0GUD6;Q3KR37-2;Q3KR37;Q3KR37-4;A0A0J9YY71;A0A0J9YXF6;A0A0J9YXZ1;A0A2R8Y5X2;Q3KR37-3	2;2;2;2;2;2;2;2;1;1;1;1;1	2;2;2;2;2;2;2;2;1;1;1;1;1	2;2;2;2;2;2;2;2;1;1;1;1;1	GRAM domain-containing protein 1B	GRAMD1B;hCG_39893	Isoform of Q3KR37, Protein Aster-B (Fragment);Isoform of Q3KR37, HCG39893, isoform CRA_a;Isoform of Q3KR37, Protein Aster-B;Isoform of Q3KR37, Protein Aster-B;Isoform of Q3KR37, Protein Aster-B;Isoform of Q3KR37, Isoform 2 of Protein Aster-B;Protein Aster-	13	2	2	2	5.4	5.4	5.4	50.077	441	441;694;738;767;877;698;738;745;108;166;171;702;425	0	3.3635	18268.2	9313.5	0.50982	-0.971939	18804	22972	15623	21936	10803	8533.6	6740.9	7863.8	12498	11628	2	2
-1.10995	0.0584691	1.23307	NKIRAS2	5804.6	4265.2	4658.5	3929	2301.2	2174.6	837.6	1510.1	2414.3	3975.5	K7ERG2;H7BXP1;Q9NYR9-3;Q9NYR9-2;Q9NYR9	K7ERG2;H7BXP1;Q9NYR9-3;Q9NYR9-2;Q9NYR9	1;1;1;1;1	1;1;1;1;1	1;1;1;1;1	NF-kappa-B inhibitor-interacting Ras-like protein 2	NKIRAS2	Isoform of Q9NYR9, NF-kappa-B inhibitor-interacting Ras-like protein 2 (Fragment);Isoform of Q9NYR9, NF-kappa-B inhibitor-interacting Ras-like protein 2;Isoform of Q9NYR9, Isoform 3 of NF-kappa-B inhibitor-interacting Ras-like protein 2;Isoform of Q9NYR9,	5	1	1	1	8.6	8.6	8.6	16.301	140	140;229;135;189;191	0.00034223	2.4732	4237.54	2161.95	0.510191	-0.970891	5804.6	4265.2	4658.5	3929	2301.2	2174.6	837.6	1510.1	2414.3	3975.5	1	1
-1.00732	0.0109599	1.96019	ITGAM	11174	8888.2	10303	9928	9576.4	4538.4	3583.8	6566.5	7482.1	4766.9	P11215;P11215-2	P11215;P11215-2	1;1	1;1	1;1	Integrin alpha-M	ITGAM	Integrin alpha-M;Isoform of P11215, Isoform 2 of Integrin alpha-M	2	1	1	1	0.9	0.9	0.9	127.18	1152	1152;1153	0	2.9737	10124.2	5286.44	0.522159	-0.937439	11174	8888.2	10303	9928	9576.4	4538.4	3583.8	6566.5	7482.1	4766.9	1	1
-1.01629	0.0130244	1.88524	DAZAP1	6512.2	8340.7	8102.2	8246.8	6225.2	2369.2	3367.4	5043.7	4284.8	4982.4	K7EQ02;K7EQ55;K7EK33;Q96EP5-2;Q96EP5	K7EQ02;K7EQ55;K7EK33;Q96EP5-2;Q96EP5	1;1;1;1;1	1;1;1;1;1	1;1;1;1;1	DAZ-associated protein 1	DAZAP1	Isoform of Q96EP5, DAZ-associated protein 1 (Fragment);Isoform of Q96EP5, DAZ-associated protein 1;Isoform of Q96EP5, DAZ-associated protein 1;Isoform of Q96EP5, Isoform 2 of DAZ-associated protein 1;DAZ-associated protein 1	5	1	1	1	4.6	4.6	4.6	35.02	327	327;406;406;378;407	0	2.5248	7594.88	3938.16	0.518528	-0.947505	6512.2	8340.7	8102.2	8246.8	6225.2	2369.2	3367.4	5043.7	4284.8	4982.4	1	1
-0.992457	0.022165	1.65433	USP11	64707	68608	74117	60377	34454	22797	21660	25229	43365	45975	G5E9A6;P51784;H7C189;Q13107-2;Q13107	G5E9A6;P51784	3;3;1;1;1	3;3;1;1;1	3;3;1;1;1	Ubiquitin carboxyl-terminal hydrolase;Ubiquitin carboxyl-terminal hydrolase 11	USP11	Isoform of P51784, Ubiquitin carboxyl-terminal hydrolase 11;Ubiquitin carboxyl-terminal hydrolase 11	5	3	3	3	3.8	3.8	3.8	105.03	920	920;963;621;916;963	0	9.5829	61140	31480.4	0.51489	-0.957663	64707	68608	74117	60377	34454	22797	21660	25229	43365	45975	4	4
-0.883742	0.129645	0.887245	MPV17	8683.2	10073	8186.7	4422.9	2878.9	1484	3852.7	3431.9	5697.9	3249.2	G5E9F5;B5MC53;B5MCF8;P39210	G5E9F5;B5MC53;B5MCF8;P39210	1;1;1;1	1;1;1;1	1;1;1;1	Protein Mpv17	MPV17	Isoform of P39210, MpV17 transgene, murine homolog, glomerulosclerosis, isoform CRA_d;Isoform of P39210, MpV17 transgene, murine homolog, glomerulosclerosis, isoform CRA_f;Isoform of P39210, Protein Mpv17;Protein Mpv17	4	1	1	1	20.4	20.4	20.4	12.958	113	113;170;171;176	0	15.67	6898.38	3562.74	0.51646	-0.95327	8683.2	10073	8186.7	4422.9	2878.9	1484	3852.7	3431.9	5697.9	3249.2	2	2
-1.02568	0.0104841	1.97947	CPT2	59932	67990	67146	52987	45812	33346	19125	22182	41886	37359	A0A1B0GTB8;A0A1B0GWC0;A0A1B0GVF3;P23786;A0A1B0GV75;A0A1B0GTM0	A0A1B0GTB8;A0A1B0GWC0;A0A1B0GVF3;P23786;A0A1B0GV75	4;4;4;4;3;1	4;4;4;4;3;1	4;4;4;4;3;1	Carnitine O-palmitoyltransferase 2, mitochondrial	CPT2	Isoform of P23786, Carnitine O-palmitoyltransferase 2, mitochondrial;Isoform of P23786, Carnitine O-palmitoyltransferase 2, mitochondrial;Isoform of P23786, Carnitine O-palmitoyltransferase 2, mitochondrial;Carnitine O-palmitoyltransferase 2, mitochondrial	6	4	4	4	9.8	9.8	9.8	71.181	635	635;647;670;658;598;223	0	7.8254	59513.4	30396.4	0.510749	-0.969314	59932	67990	67146	52987	45812	33346	19125	22182	41886	37359	4	4
-1.02677	0.0144125	1.84126	CIRBP	172660	193560	185520	252640	273480	62148	155930	126730	111930	121690	K7EMY9;K7EPM4;K7EQR7;D6W5Y5;Q14011;Q14011-2;F6WMK9;K7ENX8;K7ELV6;K7EJV5;K7ELT6;K7EJV1;K7ER40;Q14011-3	K7EMY9;K7EPM4;K7EQR7;D6W5Y5;Q14011;Q14011-2;F6WMK9;K7ENX8;K7ELV6;K7EJV5;K7ELT6;K7EJV1;K7ER40;Q14011-3	2;2;2;2;2;2;1;1;1;1;1;1;1;1	2;2;2;2;2;2;1;1;1;1;1;1;1;1	2;2;2;2;2;2;1;1;1;1;1;1;1;1	Cold-inducible RNA-binding protein	CIRBP	Isoform of Q14011, Cold-inducible RNA-binding protein;Isoform of Q14011, Cold-inducible RNA-binding protein;Isoform of Q14011, Cold-inducible RNA-binding protein;Isoform of Q14011, Cold inducible RNA binding protein, isoform CRA_c;Cold-inducible RNA-bindin	14	2	2	2	12.6	12.6	12.6	17.045	159	159;168;202;297;172;263;58;80;89;105;135;148;173;244	0	12.837	219600	112596	0.51273	-0.963728	172660	193560	185520	252640	273480	62148	155930	126730	111930	121690	3	3
-0.981137	0.056884	1.24501	THNSL1	164610	166490	178070	142440	68838	52656	43856	57028	113720	117930	Q8IYQ7	Q8IYQ7	2	2	2	Threonine synthase-like 1	THNSL1	Threonine synthase-like 1	1	2	2	2	4	4	4	83.069	743	743	0	6.3529	145616	76446.2	0.524984	-0.929654	164610	166490	178070	142440	68838	52656	43856	57028	113720	117930	2	2
-1.19964	0.0756958	1.12093	UNC13A;UNC13B;UNC13C	60414	61131	62844	48326	29759	11871	14052	16513	49844	48479	F8W059;Q9UPW8;I6L9J0;F8W8M9;B1AM27;F8VZH8;F8W0P6;A0A1B0GVW8;A0A3B3ISZ1;A0A1B0GUS7;O14795;O14795-2;Q8NB66	F8W059;Q9UPW8;I6L9J0;F8W8M9;B1AM27;F8VZH8;F8W0P6;A0A1B0GVW8;A0A3B3ISZ1;A0A1B0GUS7;O14795;O14795-2;Q8NB66	2;2;1;1;1;1;1;1;1;1;1;1;1	2;2;1;1;1;1;1;1;1;1;1;1;1	2;2;1;1;1;1;1;1;1;1;1;1;1	Protein unc-13 homolog A;Protein unc-13 homolog B;Protein unc-13 homolog C	UNC13A;UNC13B;UNC13C	Isoform of Q9UPW8, Protein unc-13 homolog A;Protein unc-13 homolog A;Isoform of O14795, Protein unc-13 homolog B;Isoform of O14795, Protein unc-13 homolog B;Isoform of O14795, Protein unc-13 homolog B;Isoform of Q9UPW8, Protein unc-13 homolog A;Isoform of	13	2	2	2	1.6	1.6	1.6	195.13	1722	1722;1703;1197;1197;1622;1676;1697;1990;2212;4340;1591;1610;2214	0	3.2522	53090	27946.4	0.526397	-0.925778	60414	61131	62844	48326	29759	11871	14052	16513	49844	48479	2	2
-0.873288	0.0253587	1.59587	PTPMT1	11981	10047	14234	7799.5	5891.4	4232.9	4230.7	5393.4	6888.9	6049.9	E9PQM0;Q8WUK0-2;Q8WUK0-3;Q8WUK0	E9PQM0;Q8WUK0-2;Q8WUK0-3;Q8WUK0	1;1;1;1	1;1;1;1	1;1;1;1	Phosphatidylglycerophosphatase and protein-tyrosine phosphatase 1	PTPMT1	Isoform of Q8WUK0, Phosphatidylglycerophosphatase and protein-tyrosine phosphatase 1;Isoform of Q8WUK0, Isoform 2 of Phosphatidylglycerophosphatase and protein-tyrosine phosphatase 1;Isoform of Q8WUK0, Isoform 3 of Phosphatidylglycerophosphatase and protei	4	1	1	1	7.7	7.7	7.7	18.215	168	168;137;151;201	0.0048691	1.6503	10104.1	5325.46	0.527057	-0.923968	11981	10047	14234	7799.5	5891.4	4232.9	4230.7	5393.4	6888.9	6049.9	2	2
-0.722568	0.373595	0.427599	NDUFAF6	7713.5	7070.4	6947	5856.6	1092.4	1787.4	1722.2	2207.1	4377.9	5263.9	A0A075B6P0;Q330K2-2;Q330K2	A0A075B6P0;Q330K2-2;Q330K2	1;1;1	1;1;1	1;1;1	NADH dehydrogenase (ubiquinone) complex I, assembly factor 6	NDUFAF6	Isoform of Q330K2, NADH dehydrogenase (ubiquinone) complex I, assembly factor 6;Isoform of Q330K2, Isoform 2 of NADH dehydrogenase (ubiquinone) complex I, assembly factor 6;NADH dehydrogenase (ubiquinone) complex I, assembly factor 6	3	1	1	1	6.6	6.6	6.6	28.495	241	241;281;333	0	2.7912	5782.54	3064	0.529871	-0.916287	7713.5	7070.4	6947	5856.6	1092.4	1787.4	1722.2	2207.1	4377.9	5263.9	1	1
-1.06007	0.0792194	1.10117	NDUFC2	3602500	3293400	3744000	3364600	1539800	667870	1120400	1532700	2249900	2844500	O95298-2;O95298;E9PRJ5;E9PRQ4;A0A087WY27;E9PM14;A0A087WUM3;O95298-3;E9PQ53	O95298-2;O95298;E9PRJ5	3;3;2;1;1;1;1;1;1	3;3;2;1;1;1;1;1;1	3;3;2;1;1;1;1;1;1	NADH dehydrogenase [ubiquinone] 1 subunit C2	NDUFC2	Isoform of O95298, Isoform 4 of NADH dehydrogenase [ubiquinone] 1 subunit C2;NADH dehydrogenase [ubiquinone] 1 subunit C2;Isoform of O95298, NADH dehydrogenase [ubiquinone] 1 subunit C2	9	3	3	3	28.1	28.1	28.1	11.399	96	96;119;71;66;86;107;134;88;114	0	3.8479	3144500	1667546	0.530306	-0.915104	3602500	3293400	3744000	3364600	1539800	667870	1120400	1532700	2249900	2844500	5	5
-0.966574	0.0175746	1.75511	CPNE9	3886	4359.5	4104.3	3462.4	2427	1358.3	1360.5	2188.9	1855.2	3151.5	Q8IYJ1;A0A087WX62;Q8IYJ1-2	Q8IYJ1;A0A087WX62;Q8IYJ1-2	5;3;3	1;1;1	1;1;1	Copine-9	CPNE9	Copine-9;Isoform of Q8IYJ1, Copine-9;Isoform of Q8IYJ1, Isoform 2 of Copine-9	3	5	1	1	9	2.7	2.7	61.863	553	553;503;503	0.0048573	1.6429	3691.7	1959.52	0.530791	-0.913785	3886	4359.5	4104.3	3462.4	2427	1358.3	1360.5	2188.9	1855.2	3151.5	1	1
-1.0017	0.0779034	1.10844	TRIO	160860	161250	179630	140170	63710	45292	41357	52922	115120	126470	F5H228;E7EWP2;O75962-5;O75962-2;O75962-4;O75962;E7EPJ7	F5H228;E7EWP2;O75962-5;O75962-2;O75962-4;O75962;E7EPJ7	3;3;3;3;3;3;2	3;3;3;3;3;3;2	3;3;3;3;3;3;2	Triple functional domain protein	TRIO	Isoform of O75962, Triple functional domain protein;Isoform of O75962, Triple functional domain protein;Isoform of O75962, Isoform 5 of Triple functional domain protein;Isoform of O75962, Isoform 2 of Triple functional domain protein;Isoform of O75962, Iso	7	3	3	3	2.5	2.5	2.5	174.9	1508	1508;2309;2563;2921;3038;3097;2546	0	5.617	142594	75725	0.531055	-0.913068	160860	161250	179630	140170	63710	45292	41357	52922	115120	126470	3	3
-0.844246	0.045342	1.3435	LARS2	117870	116750	126120	76175	51829	43975	37462	50857	65206	68268	E9PHM2;Q15031	E9PHM2;Q15031	2;2	2;2	2;2	Probable leucine--tRNA ligase, mitochondrial	LARS2	Isoform of Q15031, Probable leucine--tRNA ligase, mitochondrial;Probable leucine--tRNA ligase, mitochondrial	2	2	2	2	2.1	2.1	2.1	96.93	860	860;903	0.0034035	1.7579	98646	52805.2	0.5353	-0.901581	117870	116750	126120	76175	51829	43975	37462	50857	65206	68268	2	2
-0.871717	0.0126089	1.89932	KIF5A	10946	11767	11641	8042.7	6279.1	6842.7	4731	3742.3	5684.2	5578.7	Q12840;J3KNA1	Q12840;J3KNA1	9;7	1;1	1;1	Kinesin heavy chain isoform 5A;Kinesin-like protein	KIF5A	Kinesin heavy chain isoform 5A;Isoform of Q12840, Kinesin-like protein	2	9	1	1	11	1.6	1.6	117.38	1032	1032;943	0	2.6738	9832.36	5266.34	0.535613	-0.900737	10946	11767	11641	8042.7	6279.1	6842.7	4731	3742.3	5684.2	5578.7	1	1
-1.13598	0.0975913	1.01059	ANKS1B	349170	312240	333250	308360	149140	53655	97495	118350	236990	295940	Q7Z6G8-2;Q7Z6G8-5;Q7Z6G8-3;H0YI72;Q7Z6G8-7;Q7Z6G8-4;Q7Z6G8-6;Q7Z6G8;Q7Z6G8-9;R4GMQ4;R4GMS8;R4GMN5;R4GN78	Q7Z6G8-2;Q7Z6G8-5;Q7Z6G8-3;H0YI72;Q7Z6G8-7;Q7Z6G8-4;Q7Z6G8-6;Q7Z6G8	8;8;8;7;6;6;5;5;3;1;1;1;1	8;8;8;7;6;6;5;5;3;1;1;1;1	2;2;2;1;1;1;0;0;0;0;0;0;0	Ankyrin repeat and sterile alpha motif domain-containing protein 1B	ANKS1B	Isoform of Q7Z6G8, Isoform 2 of Ankyrin repeat and sterile alpha motif domain-containing protein 1B;Isoform of Q7Z6G8, Isoform 5 of Ankyrin repeat and sterile alpha motif domain-containing protein 1B;Isoform of Q7Z6G8, Isoform 3 of Ankyrin repeat and steri	13	8	8	2	22.8	22.8	4.9	48.431	426	426;450;510;532;414;460;764;1248;254;95;96;107;151	0	16.874	293820	159187	0.541784	-0.88421	349170	312240	333250	308360	149140	53655	97495	118350	236990	295940	9	9
-1.03007	0.0429727	1.36681	CPNE4	151890	155670	159530	176690	119090	42622	56936	82109	122400	123100	Q96A23;Q96A23-2	Q96A23;Q96A23-2	3;3	2;2	2;2	Copine-4	CPNE4	Copine-4;Isoform of Q96A23, Isoform 2 of Copine-4	2	3	2	2	6.6	5	5	62.394	557	557;575	0	4.7808	154830	84144.8	0.543466	-0.879739	151890	155670	159530	176690	119090	42622	56936	82109	122400	123100	2	2
-0.985111	0.0336566	1.47293	SLC27A4	56394	53772	60751	46629	34945	18820	16819	21461	42182	41006	Q6P1M0;Q6P1M0-2	Q6P1M0;Q6P1M0-2	2;1	2;1	2;1	Long-chain fatty acid transport protein 4	SLC27A4	Long-chain fatty acid transport protein 4;Isoform of Q6P1M0, Isoform 2 of Long-chain fatty acid transport protein 4	2	2	2	2	3	3	3	72.063	643	643;237	0	4.353	51108.8	27777.2	0.543492	-0.879671	56394	53772	60751	46629	34945	18820	16819	21461	42182	41006	2	2
-0.965385	0.0651889	1.18583	OGT	987120	859160	969860	677250	411950	257120	265500	291460	625190	719720	O15294-3;O15294-2;O15294;O15294-4	O15294-3;O15294-2;O15294;O15294-4	8;7;7;6	8;7;7;6	8;7;7;6	UDP-N-acetylglucosamine--peptide N-acetylglucosaminyltransferase 110 kDa subunit	OGT	Isoform of O15294, Isoform 1 of UDP-N-acetylglucosamine--peptide N-acetylglucosaminyltransferase 110 kDa subunit;Isoform of O15294, Isoform 2 of UDP-N-acetylglucosamine--peptide N-acetylglucosaminyltransferase 110 kDa subunit;UDP-N-acetylglucosamine--pepti	4	8	8	8	9.7	9.7	9.7	115.7	1036	1036;920;1046;665	0	31.832	788966	429232	0.544044	-0.878205	987120	859160	969860	677250	411950	257120	265500	291460	625190	719720	11	12
-1.17773	0.11734	0.930556	MT-CO2	19452000	15819000	18475000	16698000	7087100	2718700	4094100	6464500	12430000	17389000	P00403	P00403	6	6	6	Cytochrome c oxidase subunit 2	MT-CO2	Cytochrome c oxidase subunit 2	1	6	6	6	32.2	32.2	32.2	25.565	227	227	0	163.23	15683040	8558200	0.545698	-0.873826	19452000	15819000	18475000	16698000	7087100	2718700	4094100	6464500	12430000	17389000	32	32
0.145317	0.718331	0.143675	STAMBPL1	2385.5	1526.7	1405.7	2258.4	0	0	0	0	2436.1	1640.1	B3KR00;Q96FJ0;Q96FJ0-2	B3KR00;Q96FJ0;Q96FJ0-2	1;1;1	1;1;1	1;1;1	AMSH-like protease	STAMBPL1	Isoform of Q96FJ0, AMSH-like protease;AMSH-like protease;Isoform of Q96FJ0, Isoform 2 of AMSH-like protease	3	1	1	1	7.4	7.4	7.4	30.186	270	270;436;461	0	2.9075	1547.68	844.76	0.545823	-0.873494	2385.5	1526.7	1405.7	2258.4	0	0	0	0	2436.1	1640.1	1	1
-1.10026	0.0728252	1.13772	SLC4A10	368280	295290	310930	384980	225460	69365	110580	174130	216180	321800	C9J240;Q6U841-2;Q6U841-3;Q6U841;E7EW28;F8WDX9;Q6U841-4;H7C3C4;C9JRP1;A0A0A0MST8;E9PFN4;Q9Y6M7-5;Q9Y6M7-4;Q9Y6M7-3;Q9Y6M7-2;Q9Y6M7-9;Q9Y6M7-6;Q9Y6M7-13;Q9Y6M7-12;Q9Y6M7;Q9Y6M7-8;Q9Y6M7-7	C9J240;Q6U841-2;Q6U841-3;Q6U841;E7EW28;F8WDX9;Q6U841-4	8;8;8;8;7;5;4;1;1;1;1;1;1;1;1;1;1;1;1;1;1;1	7;7;7;7;6;5;4;1;1;1;1;1;1;1;1;1;1;1;1;1;1;1	5;5;5;5;4;4;3;0;0;0;0;0;0;0;0;0;0;0;0;0;0;0	Anion exchange protein;Sodium-driven chloride bicarbonate exchanger	SLC4A10	Isoform of Q6U841, Anion exchange protein;Isoform of Q6U841, Isoform 2 of Sodium-driven chloride bicarbonate exchanger;Isoform of Q6U841, Isoform 3 of Sodium-driven chloride bicarbonate exchanger;Sodium-driven chloride bicarbonate exchanger;Isoform of Q6U8	22	8	7	5	9.6	8.8	6.5	124.7	1106	1106;1088;1099;1118;1054;469;408;801;1051;1201;1210;800;1000;1018;1090;1095;1131;1135;1206;1214;1246;1259	0	70.648	321630	175884	0.546851	-0.870779	368280	295290	310930	384980	225460	69365	110580	174130	216180	321800	8	8
-0.926754	0.0564691	1.24819	GFM1	17153	17264	17668	17189	7645.9	6415.3	4863.2	6301.8	13361	12000	F8WAU4;C9IZ01;Q96RP9;Q96RP9-2	F8WAU4;C9IZ01;Q96RP9;Q96RP9-2	1;1;1;1	1;1;1;1	1;1;1;1	Elongation factor G, mitochondrial	GFM1	Isoform of Q96RP9, Elongation factor G, mitochondrial;Isoform of Q96RP9, Elongation factor G, mitochondrial;Elongation factor G, mitochondrial;Isoform of Q96RP9, Isoform 2 of Elongation factor G, mitochondrial	4	1	1	1	2.6	2.6	2.6	50.911	453	453;591;751;770	0	2.5267	15562.8	8511.12	0.54689	-0.870677	17153	17264	17668	17189	7645.9	6415.3	4863.2	6301.8	13361	12000	1	1
-1.07238	0.101012	0.995625	NDUFB5	2539800	2275800	2514200	2261000	1076000	430300	670780	1128400	1644300	2100800	E7EWP0;H0Y886;O43674-2;O43674	E7EWP0;H0Y886;O43674-2;O43674	3;3;3;3	3;3;3;3	3;3;3;3	NADH dehydrogenase [ubiquinone] 1 beta subcomplex subunit 5, mitochondrial	NDUFB5	Isoform of O43674, NADH dehydrogenase [ubiquinone] 1 beta subcomplex subunit 5, mitochondrial;Isoform of O43674, NADH dehydrogenase [ubiquinone] 1 beta subcomplex subunit 5, mitochondrial (Fragment);Isoform of O43674, Isoform 2 of NADH dehydrogenase [ubiqu	4	3	3	3	16.4	16.4	16.4	20.038	177	177;206;137;189	0	25.026	2158078	1184900	0.549053	-0.864982	2539800	2275800	2514200	2261000	1076000	430300	670780	1128400	1644300	2100800	5	5
-0.876785	0.0237723	1.62393	TRAP1	1790600	1874200	1945400	1521400	967060	728810	597190	806880	1183600	1220500	Q12931-2;Q12931;I3L0K7;I3L239;I3L253;I3L2D5	Q12931-2;Q12931;I3L0K7	16;16;12;6;1;1	16;16;12;6;1;1	16;16;12;6;1;1	Heat shock protein 75 kDa, mitochondrial	TRAP1	Isoform of Q12931, Isoform 2 of Heat shock protein 75 kDa, mitochondrial;Heat shock protein 75 kDa, mitochondrial;Isoform of Q12931, Heat shock protein 75 kDa, mitochondrial	6	16	16	16	27.6	27.6	27.6	74.267	651	651;704;495;215;59;108	0	44.255	1637712	899276	0.549105	-0.864846	1790600	1874200	1945400	1521400	967060	728810	597190	806880	1183600	1220500	19	19
-0.919854	0.0139592	1.85514	WUGSC:H_RG122E10.2a;RHBDD2	50642	64009	62178	57238	49748	18847	31386	39209	37999	33321	Q9UDT1;Q6NTF9;Q6NTF9-2	Q9UDT1;Q6NTF9;Q6NTF9-2	1;1;1	1;1;1	1;1;1	Rhomboid domain-containing protein 2	WUGSC:H_RG122E10.2a;RHBDD2	Isoform of Q6NTF9, Rhomboid domain-containing protein 2;Rhomboid domain-containing protein 2;Isoform of Q6NTF9, Isoform 2 of Rhomboid domain-containing protein 2	3	1	1	1	20.3	20.3	20.3	8.3796	79	79;364;409	0	3.7802	57561.8	31647.4	0.549799	-0.863025	50642	64009	62178	57238	49748	18847	31386	39209	37999	33321	1	1
-0.98253	0.0535858	1.27095	DGKZ;DGKI	53899	50511	57776	41635	30444	12903	17802	21706	38803	40646	E9PNL8;Q13574-6;Q13574-2;Q13574-4;Q13574-7;Q13574-5;Q13574-3;Q13574;E9PFX6;A0A087WV00;E7EM72;E7EWQ4;O75912	E9PNL8;Q13574-6;Q13574-2;Q13574-4;Q13574-7;Q13574-5;Q13574-3;Q13574;E9PFX6;A0A087WV00;E7EM72;E7EWQ4;O75912	3;3;3;3;3;3;3;3;2;2;2;2;2	3;3;3;3;3;3;3;3;2;2;2;2;2	3;3;3;3;3;3;3;3;2;2;2;2;2	Diacylglycerol kinase;Diacylglycerol kinase zeta;Diacylglycerol kinase iota	DGKZ;DGKI	Isoform of Q13574, Diacylglycerol kinase;Isoform of Q13574, Isoform 6 of Diacylglycerol kinase zeta;Isoform of Q13574, Isoform 2 of Diacylglycerol kinase zeta;Isoform of Q13574, Isoform 4 of Diacylglycerol kinase zeta;Isoform of Q13574, Isoform 7 of Diacyl	13	3	3	3	4.7	4.7	4.7	78.927	707	707;906;928;929;933;934;945;1117;734;932;1047;1078;1065	0	9.3055	47389	26150	0.551816	-0.857741	53899	50511	57776	41635	30444	12903	17802	21706	38803	40646	3	3
-0.973615	0.0625303	1.20391	NDUFB9	1489700	1282800	1346700	1124400	729750	293090	494610	688120	812530	1080300	E9PH64;Q9Y6M9;A0A3B3IT57;E7EWZ0;E9PF49	E9PH64;Q9Y6M9;A0A3B3IT57;E7EWZ0;E9PF49	6;6;5;5;5	6;6;5;5;5	6;6;5;5;5	NADH dehydrogenase [ubiquinone] 1 beta subcomplex subunit 9	NDUFB9	Isoform of Q9Y6M9, NADH dehydrogenase [ubiquinone] 1 beta subcomplex subunit 9;NADH dehydrogenase [ubiquinone] 1 beta subcomplex subunit 9;Isoform of Q9Y6M9, NADH dehydrogenase [ubiquinone] 1 beta subcomplex subunit 9;Isoform of Q9Y6M9, NADH dehydrogenase	5	6	6	6	51.2	51.2	51.2	20.383	168	168;179;138;178;221	0	13.393	1208316	667560	0.552471	-0.856028	1489700	1282800	1346700	1124400	729750	293090	494610	688120	812530	1080300	8	8
-1.02354	0.0562513	1.24987	CADPS	137310	144450	139730	107980	88191	33473	44961	52151	98089	120040	H0YFP0	H0YFP0	1	1	1		CADPS	Isoform of Q9ULU8, Calcium-dependent secretion activator 1 (Fragment)	1	1	1	1	8.5	8.5	8.5	24.237	212	212	0	4.207	125033	69107.4	0.552715	-0.855392	137310	144450	139730	107980	88191	33473	44961	52151	98089	120040	3	3
-0.701479	0.131321	0.881667	LTF	443860	251500	220260	191140	617510	253960	171630	160460	180340	232030	E7EQB2;E7ER44;P02788-2;P02788;C9JCF5	E7EQB2;E7ER44;P02788-2;P02788	7;7;7;7;1	7;7;7;7;1	7;7;7;7;1	Lactotransferrin;Lactoferricin-H;Kaliocin-1;Lactoferroxin-A;Lactoferroxin-B;Lactoferroxin-C	LTF	Isoform of P02788, Lactotransferrin (Fragment);Isoform of P02788, Lactotransferrin;Isoform of P02788, Isoform DeltaLf of Lactotransferrin;Lactotransferrin	5	7	7	7	10.8	10.8	10.8	76.625	696	696;708;666;710;182	0	10.508	351544	194694	0.553825	-0.852497	443860	251500	220260	191140	617510	253960	171630	160460	180340	232030	7	7
-0.946411	0.0633251	1.19842	NDUFB7	583800	461440	554710	386190	275910	113270	197220	252740	297490	415780	P17568;M0R3B8	P17568	4;1	4;1	4;1	NADH dehydrogenase [ubiquinone] 1 beta subcomplex subunit 7	NDUFB7	NADH dehydrogenase [ubiquinone] 1 beta subcomplex subunit 7	2	4	4	4	35	35	35	16.402	137	137;70	0	9.2843	457224	253299	0.553994	-0.852057	583800	461440	554710	386190	275910	113270	197220	252740	297490	415780	5	5
-0.817428	0.123661	0.907768	GLS	6520100	5932000	6543700	4264700	2089900	1700000	1776300	2802200	3940600	4014500	O94925;O94925-3;H7BZD1;C9JIJ6;B7Z509;O94925-2;B8ZZA8;H7C201	O94925;O94925-3	13;11;3;2;2;2;1;1	13;11;3;2;2;2;1;1	13;11;3;2;2;2;1;1	Glutaminase kidney isoform, mitochondrial	GLS	Glutaminase kidney isoform, mitochondrial;Isoform of O94925, Isoform 3 of Glutaminase kidney isoform, mitochondrial	8	13	13	13	23	23	23	73.46	669	669;598;114;164;174;169;169;182	0	117.51	5114440	2834480	0.554211	-0.851492	6520100	5932000	6543700	4264700	2089900	1700000	1776300	2802200	3940600	4014500	21	21
-0.936085	0.0416074	1.38083	ARHGEF11	27387	27772	30111	23624	15572	8172	9641.9	11330	19806	21553	O15085;O15085-2	O15085;O15085-2	2;2	2;2	2;2	Rho guanine nucleotide exchange factor 11	ARHGEF11	Rho guanine nucleotide exchange factor 11;Isoform of O15085, Isoform 2 of Rho guanine nucleotide exchange factor 11	2	2	2	2	1.2	1.2	1.2	167.7	1522	1522;1562	0	3.8212	25181.2	13977.4	0.555071	-0.849255	27387	27772	30111	23624	15572	8172	9641.9	11330	19806	21553	2	2
-1.11544	0.0757941	1.12036	PITPNC1	18325	15663	19107	16921	10130	4506.6	5020.9	4610.9	15864	15473	Q9UKF7;E7EU35;A0A0C4DGP0;Q9UKF7-2	Q9UKF7;E7EU35;A0A0C4DGP0;Q9UKF7-2	2;1;1;1	2;1;1;1	2;1;1;1	Cytoplasmic phosphatidylinositol transfer protein 1	PITPNC1	Cytoplasmic phosphatidylinositol transfer protein 1;Isoform of Q9UKF7, Cytoplasmic phosphatidylinositol transfer protein 1;Isoform of Q9UKF7, Cytoplasmic phosphatidylinositol transfer protein 1;Isoform of Q9UKF7, Isoform 2 of Cytoplasmic phosphatidylinosit	4	2	2	2	9.9	9.9	9.9	38.387	332	332;266;268;268	0	4.6972	16231.6	9014.08	0.555342	-0.848551	18325	15663	19107	16921	10130	4506.6	5020.9	4610.9	15864	15473	2	2
-0.847569	0.0828318	1.0818	DBT	710270	668390	734350	543640	270330	244880	188600	277370	445530	500780	P11182;Q5VVL7	P11182;Q5VVL7	8;6	8;6	8;6	Lipoamide acyltransferase component of branched-chain alpha-keto acid dehydrogenase complex, mitochondrial	DBT	Lipoamide acyltransferase component of branched-chain alpha-keto acid dehydrogenase complex, mitochondrial;Isoform of P11182, Dihydrolipoamide acetyltransferase component of pyruvate dehydrogenase complex	2	8	8	8	17	17	17	53.486	482	482;320	0	17.284	591146	329488	0.557372	-0.843289	710270	668390	734350	543640	270330	244880	188600	277370	445530	500780	12	12
-1.0334	0.114818	0.939991	SYT12	1007800	961480	1066900	734080	415900	165520	276030	398470	711870	817330	Q8IV01;E9PNM5	Q8IV01	7;1	7;1	7;1	Synaptotagmin-12	SYT12	Synaptotagmin-12	2	7	7	7	20.4	20.4	20.4	46.536	421	421;98	0	26.939	845732	471398	0.557385	-0.843255	1007800	961480	1066900	734080	415900	165520	276030	398470	711870	817330	11	11
-0.898448	0.0152098	1.81788	EIF2AK2	99699	98131	107930	97439	70761	50204	33603	45327	64404	77675	P19525-2;P19525;F8WBH4;C9JZT2	P19525-2;P19525;F8WBH4;C9JZT2	2;2;1;1	2;2;1;1	2;2;1;1	Interferon-induced, double-stranded RNA-activated protein kinase	EIF2AK2	Isoform of P19525, Isoform 2 of Interferon-induced, double-stranded RNA-activated protein kinase;Interferon-induced, double-stranded RNA-activated protein kinase;Isoform of P19525, Interferon-induced, double-stranded RNA-activated protein kinase (Fragment)	4	2	2	2	3.7	3.7	3.7	57.39	510	510;551;102;141	0.0016711	2.2918	96030	53568.8	0.557834	-0.842092	99699	98131	107930	97439	70761	50204	33603	45327	64404	77675	2	2
-1.01368	0.0892259	1.04951	ATP5G1;ATP5G2;ATP5G3	10310000	7763100	9394900	10008000	4847900	1836100	3314400	4735500	6557200	7764800	I3L0Y5;D6R9H7;E7EQ97;E7EPU7;P05496;Q06055;P48201;Q06055-3;Q06055-2	I3L0Y5;D6R9H7;E7EQ97;E7EPU7;P05496;Q06055;P48201;Q06055-3;Q06055-2	1;1;1;1;1;1;1;1;1	1;1;1;1;1;1;1;1;1	1;1;1;1;1;1;1;1;1	ATP synthase F(0) complex subunit C1, mitochondrial;ATP synthase F(0) complex subunit C2, mitochondrial;ATP synthase F(0) complex subunit C3, mitochondrial	ATP5G1;ATP5G2;ATP5G3	Isoform of P05496, ATP synthase F(0) complex subunit C1, mitochondrial (Fragment);Isoform of P05496, ATP synthase F(0) complex subunit C1, mitochondrial;Isoform of P05496, ATP synthase F(0) complex subunit C1, mitochondrial;Isoform of P05496, ATP synthase	9	1	1	1	7.1	7.1	7.1	10.038	98	98;99;110;127;136;141;142;157;198	0.0054446	1.6079	8573460	4788260	0.558498	-0.840376	10310000	7763100	9394900	10008000	4847900	1836100	3314400	4735500	6557200	7764800	5	5
-0.967683	0.0596556	1.22435	PPFIA3	522530	444610	502130	430560	259250	136030	146050	188420	358200	406480	O75145-2;O75145;A0A0C4DGR8;A0A0C4DGR7;R4GN36;R4GNF1;H0YIJ4;H0YHJ4;A0A1B0GVT3;H0YDW2;H0YHK3;A0A2R8Y7R9;G3V200;O75334-8;O75334-7;O75334-6;O75334-5;Q13136-2;Q13136;O75334-2;O75334-4;O75334-3;O75334	O75145-2;O75145	7;7;2;2;2;1;1;1;1;1;1;1;1;1;1;1;1;1;1;1;1;1;1	7;7;2;2;2;1;1;1;1;1;1;1;1;1;1;1;1;1;1;1;1;1;1	7;7;2;2;2;1;1;1;1;1;1;1;1;1;1;1;1;1;1;1;1;1;1	Liprin-alpha-3	PPFIA3	Isoform of O75145, Isoform 2 of Liprin-alpha-3;Liprin-alpha-3	23	7	7	7	7.7	7.7	7.7	132.36	1185	1185;1194;243;277;652;146;188;188;271;389;1104;1224;1247;443;783;1152;1156;1185;1202;1232;1236;1251;1257	0	22.455	436912	244934	0.560603	-0.83495	522530	444610	502130	430560	259250	136030	146050	188420	358200	406480	8	8
-0.874615	0.0357569	1.44664	OGDH	4934100	5154800	5504300	4238300	2781300	1453400	2110300	2480200	3542300	3350900	Q02218;A0A0D9SFS3;E9PDF2;E9PCR7;Q02218-2;E9PFG7;Q02218-3;C9J4G7	Q02218;A0A0D9SFS3;E9PDF2;E9PCR7;Q02218-2;E9PFG7	25;24;24;24;24;20;11;4	25;24;24;24;24;20;11;4	19;18;18;18;18;15;8;3	2-oxoglutarate dehydrogenase, mitochondrial	OGDH	2-oxoglutarate dehydrogenase, mitochondrial;Isoform of Q02218, 2-oxoglutarate dehydrogenase, mitochondrial;Isoform of Q02218, 2-oxoglutarate dehydrogenase, mitochondrial;Isoform of Q02218, 2-oxoglutarate dehydrogenase, mitochondrial;Isoform of Q02218, Isof	8	25	25	19	29.8	29.8	24	115.93	1023	1023;1001;1034;1038;1019;873;427;211	0	99.394	4573100	2564760	0.560836	-0.834349	4934100	5154800	5504300	4238300	2781300	1453400	2110300	2480200	3542300	3350900	41	41
-1.01067	0.0667832	1.17533	BDH1	682600	708140	770540	622520	582690	145270	350830	357010	579920	505340	E9PCG9;Q02338;H7C2W1;C9K0G7;C9JM78;C9JQ90;A0A0G2JRX6	E9PCG9;Q02338	5;5;2;2;1;1;1	5;5;2;2;1;1;1	5;5;2;2;1;1;1	D-beta-hydroxybutyrate dehydrogenase, mitochondrial	BDH1	Isoform of Q02338, D-beta-hydroxybutyrate dehydrogenase, mitochondrial;D-beta-hydroxybutyrate dehydrogenase, mitochondrial	7	5	5	5	33.2	33.2	33.2	29.012	256	256;343;129;166;168;186;187	0	37.948	682432	382838	0.560991	-0.833951	682600	708140	770540	622520	582690	145270	350830	357010	579920	505340	7	7
-0.934612	0.0658055	1.18174	RDH13	28143	20753	30581	22935	13657	6334.3	9122.9	11303	17756	21705	Q8NBN7-2;Q8NBN7	Q8NBN7-2;Q8NBN7	2;2	2;2	2;2	Retinol dehydrogenase 13	RDH13	Isoform of Q8NBN7, Isoform 2 of Retinol dehydrogenase 13;Retinol dehydrogenase 13	2	2	2	2	14.2	14.2	14.2	28.793	260	260;331	0	14.092	23476.4	13192.1	0.561929	-0.831541	28143	20753	30581	22935	13657	6334.3	9122.9	11303	17756	21705	3	3
-0.982766	0.0916762	1.03774	RMND1	130080	122640	137780	116880	58054	33062	30051	60278	93966	106890	Q9NWS8-2;Q5SZ82;A0A087WXU0;A0A2R8Y4J4;Q9NWS8	Q9NWS8-2;Q5SZ82;A0A087WXU0;A0A2R8Y4J4;Q9NWS8	3;2;2;2;2	3;2;2;2;2	2;2;2;2;2	Required for meiotic nuclear division protein 1 homolog	RMND1	Isoform of Q9NWS8, Isoform 2 of Required for meiotic nuclear division protein 1 homolog;Isoform of Q9NWS8, Required for meiotic nuclear division protein 1 homolog (Fragment);Isoform of Q9NWS8, Required for meiotic nuclear division protein 1 homolog;Isoform	5	3	3	2	12.2	12.2	8.8	27.846	238	238;211;279;444;449	0	2.6801	114382	64344.6	0.562542	-0.829967	130080	122640	137780	116880	58054	33062	30051	60278	93966	106890	2	2
-1.1689	0.0809049	1.09202	SERPINA1	53879	43097	46149	61025	54193	11827	18611	16473	43892	59793	A0A024R6I7;A0A0G2JRN3;G3V2B9;G3V544;G3V5R8;G3V387;A0A0B4J278;A0A0G2JPK4;P20848	A0A024R6I7;A0A0G2JRN3	16;13;3;3;2;2;2;1;1	1;1;0;0;0;0;0;0;0	1;1;0;0;0;0;0;0;0		SERPINA1	Isoform of P01009, Alpha-1-antitrypsin;Isoform of P01009, Alpha-1-antitrypsin	9	16	1	1	48.6	3.8	3.8	46.708	418	418;359;105;156;92;117;144;421;420	0.010056	1.4388	52583	29597.1	0.562865	-0.829139	53879	43097	46149	61025	54193	11827	18611	16473	43892	59793	1	1
-0.939804	0.0510191	1.29227	PDP1	57864	80123	77017	68960	42729	28173	18912	29673	53309	57995	Q9P0J1;Q9P0J1-2;E5RIE5;E5RI96;E5RIV4	Q9P0J1;Q9P0J1-2	3;3;1;1;1	3;3;1;1;1	3;3;1;1;1	[Pyruvate dehydrogenase [acetyl-transferring]]-phosphatase 1, mitochondrial	PDP1	[Pyruvate dehydrogenase [acetyl-transferring]]-phosphatase 1, mitochondrial;Isoform of Q9P0J1, Isoform 2 of [Pyruvate dehydrogenase [acetyl-transferring]]-phosphatase 1, mitochondrial	5	3	3	3	7.1	7.1	7.1	61.053	537	537;562;128;147;232	0	6.749	66176	37249.2	0.562881	-0.829099	57864	80123	77017	68960	42729	28173	18912	29673	53309	57995	3	3
-0.994723	0.11521	0.938511	NDUFA9	4251800	3792700	4276500	3449700	1670400	746910	1162600	1844300	2884400	3358300	Q16795;A0A3B3ISG8;F5H0J3;H3BRM9;F5GY40	Q16795;A0A3B3ISG8	14;11;4;2;2	14;11;4;2;2	14;11;4;2;2	NADH dehydrogenase [ubiquinone] 1 alpha subcomplex subunit 9, mitochondrial	NDUFA9	NADH dehydrogenase [ubiquinone] 1 alpha subcomplex subunit 9, mitochondrial;Uncharacterized protein	5	14	14	14	37.7	37.7	37.7	42.509	377	377;567;136;83;149	0	98.096	3525620	1986392	0.563416	-0.827727	4251800	3792700	4276500	3449700	1670400	746910	1162600	1844300	2884400	3358300	29	29
-0.61654	0.266863	0.573712	CPEB3	5062.9	6642.6	6275.3	2421.2	1809.7	2256.8	2572.2	1648.1	3529.5	2583.4	Q8NE35-2;Q8NE35	Q8NE35-2;Q8NE35	1;1	1;1	1;1	Cytoplasmic polyadenylation element-binding protein 3	CPEB3	Isoform of Q8NE35, Isoform 2 of Cytoplasmic polyadenylation element-binding protein 3;Cytoplasmic polyadenylation element-binding protein 3	2	1	1	1	1.5	1.5	1.5	74.44	684	684;698	0	3.1803	4467.78	2518.9	0.563792	-0.826764	5062.9	6642.6	6275.3	2421.2	1809.7	2256.8	2572.2	1648.1	3529.5	2583.4	1	1
-1.09459	0.0899542	1.04598	DNM1	280340	260360	293480	266000	161290	56540	76829	108860	246560	241150	Q05193-5	Q05193-5	36	1	0	Dynamin-1	DNM1	Isoform of Q05193, Isoform 4 of Dynamin-1	1	36	1	0	43.7	1.8	0	95.894	851	851	0.0025413	1.9471	255540	144639	0.566015	-0.821089	280340	260360	293480	266000	161290	56540	76829	108860	246560	241150	2	2
-0.945748	0.0768337	1.11445	C2orf47	56629	61448	56572	47755	28113	17625	13265	25373	47473	40467	Q8WWC4;H7C0V0	Q8WWC4;H7C0V0	2;1	2;1	2;1	Uncharacterized protein C2orf47, mitochondrial	C2orf47	m-AAA protease-interacting protein 1, mitochondrial;Isoform of Q8WWC4, m-AAA protease-interacting protein 1, mitochondrial (Fragment)	2	2	2	2	6.5	6.5	6.5	32.544	291	291;225	0	5.9288	50673.6	28711	0.566587	-0.819631	56629	61448	56572	47755	28113	17625	13265	25373	47473	40467	4	4
-0.951558	0.107043	0.97044	NDUFB8	30928	35712	44062	26058	17119	7016.6	10491	19265	26555	25360	O95169-3;O95169	O95169-3;O95169	1;1	1;1	1;1	NADH dehydrogenase [ubiquinone] 1 beta subcomplex subunit 8, mitochondrial	NDUFB8	Isoform of O95169, Isoform 3 of NADH dehydrogenase [ubiquinone] 1 beta subcomplex subunit 8, mitochondrial;NADH dehydrogenase [ubiquinone] 1 beta subcomplex subunit 8, mitochondrial	2	1	1	1	7.1	7.1	7.1	18.479	155	155;186	0	5.1705	31094	17626.4	0.566874	-0.8189	30928	35712	44062	26058	17119	7016.6	10491	19265	26555	25360	1	1
-1.08167	0.121203	0.916485	MYO1B	24577	20429	22639	19365	8962	3765.1	6167.5	7467.2	14233	23745	E7EQD9;E9PDF6;O43795-2;O43795	E7EQD9;E9PDF6;O43795-2;O43795	1;1;1;1	1;1;1;1	1;1;1;1	Unconventional myosin-Ib	MYO1B	Isoform of O43795, Unconventional myosin-Ib (Fragment);Isoform of O43795, Unconventional myosin-Ib;Isoform of O43795, Isoform 2 of Unconventional myosin-Ib;Unconventional myosin-Ib	4	1	1	1	5	5	5	34.149	303	303;1107;1078;1136	0.00034211	2.4722	19402.1	11014.9	0.567717	-0.816755	24577	20429	22639	19365	8962	3765.1	6167.5	7467.2	14233	23745	1	1
-0.844917	0.0155011	1.80964	MRPL49	37665	27665	34489	25160	23591	10525	15833	17038	21388	21570	H0YDP7;Q13405	H0YDP7;Q13405	2;2	2;2	2;2	39S ribosomal protein L49, mitochondrial	MRPL49	Isoform of Q13405, 39S ribosomal protein L49, mitochondrial (Fragment);39S ribosomal protein L49, mitochondrial	2	2	2	2	20.5	20.5	20.5	14.572	127	127;166	0	6.9118	30068.6	17085	0.5682	-0.815529	37665	27665	34489	25160	23591	10525	15833	17038	21388	21570	3	3
-0.84532	0.0879112	1.05596	ALDH18A1	69555	74578	69324	53903	28748	24938	17381	31326	50960	46384	P54886-2;P54886	P54886-2;P54886	2;2	2;2	2;2	Delta-1-pyrroline-5-carboxylate synthase;Glutamate 5-kinase;Gamma-glutamyl phosphate reductase	ALDH18A1	Isoform of P54886, Isoform Short of Delta-1-pyrroline-5-carboxylate synthase;Delta-1-pyrroline-5-carboxylate synthase	2	2	2	2	3.9	3.9	3.9	87.088	793	793;795	0	4.1304	59822.2	33993	0.568234	-0.815443	69555	74578	69324	53903	28748	24938	17381	31326	50960	46384	2	2
-0.958886	0.0739552	1.13103	PPP2R2C	8198.1	11335	10028	6191.6	6576.8	2296.4	2918.9	4258.7	7732.8	7334.4	Q9Y2T4-3;Q9Y2T4-4;Q9Y2T4-2;Q9Y2T4	Q9Y2T4-3;Q9Y2T4-4;Q9Y2T4-2;Q9Y2T4	4;4;4;4	1;1;1;1	1;1;1;1	Serine/threonine-protein phosphatase 2A 55 kDa regulatory subunit B gamma isoform	PPP2R2C	Isoform of Q9Y2T4, Isoform 3 of Serine/threonine-protein phosphatase 2A 55 kDa regulatory subunit B gamma isoform;Isoform of Q9Y2T4, Isoform 4 of Serine/threonine-protein phosphatase 2A 55 kDa regulatory subunit B gamma isoform;Isoform of Q9Y2T4, Isoform 2	4	4	1	1	10.7	3.3	3.3	49.469	430	430;440;447;447	0.00256	2.0003	8566.46	4868.76	0.568351	-0.815145	8198.1	11335	10028	6191.6	6576.8	2296.4	2918.9	4258.7	7732.8	7334.4	1	1
-0.0311846	0.929609	0.0316998	RPL13	926.04	863.13	1762.3	2217.7	1625	1903	1293.6	0	0	1078.3	H3BUK8	H3BUK8	1	1	1		RPL13	Isoform of P26373, 60S ribosomal protein L13 (Fragment)	1	1	1	1	16.7	16.7	16.7	6.2672	54	54	1	-2	1503.76	855.78	0.569095	-0.813259	926.04	863.13	1762.3	2217.7	1625	1903	1293.6	0	0	1078.3	1	1
-0.923096	0.0423441	1.37321	CAMK4	79974	95468	100290	84913	60810	26520	36168	40454	65719	76705	D6RCD6;D6REY7;D6RE65;Q16566	D6RCD6;D6REY7;D6RE65;Q16566	1;1;1;1	1;1;1;1	1;1;1;1	Calcium/calmodulin-dependent protein kinase type IV	CAMK4	Isoform of Q16566, Calcium/calmodulin-dependent protein kinase type IV;Isoform of Q16566, Calcium/calmodulin-dependent protein kinase type IV;Isoform of Q16566, Calcium/calmodulin-dependent protein kinase type IV (Fragment);Calcium/calmodulin-dependent pro	4	1	1	1	9.1	9.1	9.1	9.3206	88	88;109;142;473	0.0019519	2.1017	85376	48594.6	0.569183	-0.813035	79974	95468	100290	84913	60810	26520	36168	40454	65719	76705	1	1
-0.923405	0.0565067	1.2479	CAMKK2	218370	211570	205250	186850	114030	57658	84840	73406	150580	177210	Q96RR4-6;Q96RR4-5;Q96RR4-2;Q96RR4-3;Q96RR4-4;Q96RR4-7;Q96RR4;F5GZ00;F5H360;F5H4I7	Q96RR4-6;Q96RR4-5;Q96RR4-2;Q96RR4-3;Q96RR4-4;Q96RR4-7;Q96RR4;F5GZ00	5;5;5;5;5;5;5;3;1;1	5;5;5;5;5;5;5;3;1;1	5;5;5;5;5;5;5;3;1;1	Calcium/calmodulin-dependent protein kinase kinase 2	CAMKK2	Isoform of Q96RR4, Isoform 6 of Calcium/calmodulin-dependent protein kinase kinase 2;Isoform of Q96RR4, Isoform 5 of Calcium/calmodulin-dependent protein kinase kinase 2;Isoform of Q96RR4, Isoform 2 of Calcium/calmodulin-dependent protein kinase kinase 2;I	10	5	5	5	10.4	10.4	10.4	54.123	490	490;498;533;541;545;556;588;343;87;125	0	6.62	189398	107852	0.569444	-0.812374	218370	211570	205250	186850	114030	57658	84840	73406	150580	177210	5	5
-0.857723	0.0125802	1.90031	SPCS1	20944	20449	20378	20999	15943	10442	7173.4	14430	12715	13181	C9JBL1;X6R2S6;Q9Y6A9	C9JBL1;X6R2S6;Q9Y6A9	1;1;1	1;1;1	1;1;1	Signal peptidase complex subunit 1	SPCS1	Isoform of Q9Y6A9, Signal peptidase complex subunit 1;Isoform of Q9Y6A9, Signal peptidase complex subunit 1 homolog (S. cerevisiae);Signal peptidase complex subunit 1	3	1	1	1	15	15	15	9.2748	80	80;169;102	0	10.454	20019	11416.4	0.570276	-0.810267	20944	20449	20378	20999	15943	10442	7173.4	14430	12715	13181	1	1
-0.926682	0.0885132	1.05299	NNT	12223000	10923000	12244000	10456000	5254400	2870500	3481400	5242400	8581700	9513000	Q13423;E9PCX7;D6RAI5;D6RHU2;H0Y8P5;D6RCR6	Q13423;E9PCX7	32;25;11;9;3;2	32;25;11;9;3;2	32;25;11;9;3;2	NAD(P) transhydrogenase, mitochondrial	NNT	NAD(P) transhydrogenase, mitochondrial;Isoform of Q13423, NAD(P) transhydrogenase, mitochondrial	6	32	32	32	34	34	34	113.89	1086	1086;955;217;199;57;58	0	140.45	10334560	5894440	0.570362	-0.81005	12223000	10923000	12244000	10456000	5254400	2870500	3481400	5242400	8581700	9513000	63	63
-0.957976	0.070965	1.14896	GAD2	551330	506150	558700	431300	350240	110820	221470	292610	358730	415090	Q05329;A0A3B3IU09;Q5VZ31	Q05329;A0A3B3IU09	6;4;2	6;4;2	6;4;2	Glutamate decarboxylase 2	GAD2	Glutamate decarboxylase 2;Isoform of Q05329, Glutamate decarboxylase 2	3	6	6	6	11.1	11.1	11.1	65.411	585	585;471;188	0	17.953	485386	276953	0.570583	-0.809492	551330	506150	558700	431300	350240	110820	221470	292610	358730	415090	7	7
-0.00618703	0.981894	0.0079354	MPP5	1621.6	3291.1	3368.6	2029.4	1938.8	2463.6	0	0	1958.5	2603.2	Q8N3R9-2;Q8N3R9;G3V2H1	Q8N3R9-2;Q8N3R9;G3V2H1	2;2;1	2;2;1	2;2;1	MAGUK p55 subfamily member 5	MPP5	Isoform of Q8N3R9, Isoform 2 of MAGUK p55 subfamily member 5;MAGUK p55 subfamily member 5;Isoform of Q8N3R9, MAGUK p55 subfamily member 5 (Fragment)	3	2	2	2	5.5	5.5	5.5	73.421	641	641;675;149	0	5.5279	2525.26	1442.7	0.571308	-0.807661	1621.6	3291.1	3368.6	2029.4	1938.8	2463.6	0	0	1958.5	2603.2	2	2
-1.01744	0.0754593	1.12229	SPG7	15791	13286	13626	14185	9315.7	3703.5	3932.6	7037.9	10756	13377	A0A2R8YGZ0;A0A2R8Y6K2;A0A2R8Y726;A0A2R8Y7B8;A0A2R8Y4Y7;A0A2R8YDQ1;A0A2R8YFW4;A0A2U3TZH1;Q9UQ90	A0A2R8YGZ0;A0A2R8Y6K2;A0A2R8Y726;A0A2R8Y7B8;A0A2R8Y4Y7;A0A2R8YDQ1;A0A2R8YFW4;A0A2U3TZH1;Q9UQ90	1;1;1;1;1;1;1;1;1	1;1;1;1;1;1;1;1;1	1;1;1;1;1;1;1;1;1	Paraplegin	SPG7	Isoform of Q9UQ90, Paraplegin (Fragment);Isoform of Q9UQ90, Paraplegin;Isoform of Q9UQ90, Paraplegin;Isoform of Q9UQ90, Paraplegin (Fragment);Isoform of Q9UQ90, Paraplegin;Isoform of Q9UQ90, Paraplegin;Isoform of Q9UQ90, Paraplegin;Isoform of Q9UQ90, Parap	9	1	1	1	2.7	2.7	2.7	46.373	415	415;641;659;681;751;758;780;788;795	0.0025341	1.9258	13421	7675.02	0.571865	-0.806254	15791	13286	13626	14185	9315.7	3703.5	3932.6	7037.9	10756	13377	1	1
-0.962403	0.0555347	1.25544	INPP4B	13579	11974	15014	12787	9491	4012.9	4184.5	6780.3	9932.1	11937	E9PCZ3;D6RJC3;E7EQN9;O15327	E9PCZ3;D6RJC3;E7EQN9;O15327	1;1;1;1	1;1;1;1	1;1;1;1	Type II inositol 3,4-bisphosphate 4-phosphatase	INPP4B	Isoform of O15327, Type II inositol 3,4-bisphosphate 4-phosphatase (Fragment);Isoform of O15327, Type II inositol 3,4-bisphosphate 4-phosphatase (Fragment);Isoform of O15327, Type II inositol 3,4-bisphosphate 4-phosphatase;Type II inositol 3,4-bisphosphate	4	1	1	1	1.9	1.9	1.9	78.154	688	688;817;938;924	0.00034188	2.4657	12737.9	7285.22	0.571933	-0.806081	13579	11974	15014	12787	9491	4012.9	4184.5	6780.3	9932.1	11937	1	1
-0.959889	0.077077	1.11308	KIAA1045	1377200	1309100	1473200	1255500	768690	313550	500520	583630	1069800	1162400	Q9UPV7	Q9UPV7	11	11	11	Protein KIAA1045	KIAA1045	PHD finger protein 24	1	11	11	11	31	31	31	45.191	400	400	0	221.45	1251662	719828	0.575098	-0.798121	1377200	1309100	1473200	1255500	768690	313550	500520	583630	1069800	1162400	18	18
-0.839271	0.0701148	1.15419	ATAD3A	934040	844170	935990	704670	403990	329690	258840	344850	615360	688970	Q9NVI7-2;H0Y2W2;Q9NVI7;Q9NVI7-3;Q5T9A4;Q5T9A4-3;J3QSF3;Q5SV16;Q5T9A4-2;Q5T2N8	Q9NVI7-2;H0Y2W2;Q9NVI7;Q9NVI7-3	9;8;8;7;4;3;1;1;1;1	9;8;8;7;4;3;1;1;1;1	9;8;8;7;4;3;1;1;1;1	ATPase family AAA domain-containing protein 3A	ATAD3A	Isoform of Q9NVI7, Isoform 2 of ATPase family AAA domain-containing protein 3A;Isoform of Q9NVI7, ATPase family AAA domain-containing protein 3A (Fragment);ATPase family AAA domain-containing protein 3A;Isoform of Q9NVI7, Isoform 3 of ATPase family AAA dom	10	9	9	9	18.1	18.1	18.1	66.217	586	586;572;634;507;648;602;131;201;166;411	0	76.79	772492	444792	0.575788	-0.796389	934040	844170	935990	704670	403990	329690	258840	344850	615360	688970	12	12
-0.748595	0.0882237	1.05441	PC	1575700	1546100	1637500	1078900	632370	637540	464450	716060	991900	980300	P11498;E9PS68;P11498-2;E9PRE7	P11498	14;6;5;4	14;6;5;4	14;6;5;4	Pyruvate carboxylase, mitochondrial	PC	Pyruvate carboxylase, mitochondrial	4	14	14	14	16.6	16.6	16.6	129.63	1178	1178;298;529;489	0	39.152	1306144	754162	0.577396	-0.792368	1575700	1546100	1637500	1078900	632370	637540	464450	716060	991900	980300	16	16
-1.02862	0.0934484	1.02943	RGS7	1101400	916840	978450	1045800	666840	200730	372590	483690	764220	974950	P49802-4;P49802-2;P49802-3;P49802-5;P49802;Q5T3H5	P49802-4;P49802-2;P49802-3;P49802-5;P49802;Q5T3H5	5;5;5;5;5;4	5;5;5;5;5;4	3;3;3;3;3;2	Regulator of G-protein signaling 7	RGS7	Isoform of P49802, Isoform 4 of Regulator of G-protein signaling 7;Isoform of P49802, Isoform 2 of Regulator of G-protein signaling 7;Isoform of P49802, Isoform 3 of Regulator of G-protein signaling 7;Isoform of P49802, Isoform 5 of Regulator of G-protein	6	5	5	3	15.6	15.6	11.1	49.387	424	424;469;477;487;495;326	0	45.645	954802	553038	0.579217	-0.787823	1101400	916840	978450	1045800	666840	200730	372590	483690	764220	974950	8	8
-0.81421	0.031048	1.50797	GSTK1	579750	608140	656570	511700	340610	267650	202360	268720	413970	443600	E9PFN5;Q9Y2Q3-4;Q9Y2Q3-3;Q9Y2Q3;Q9Y2Q3-2;C9JNT3	E9PFN5;Q9Y2Q3-4;Q9Y2Q3-3;Q9Y2Q3;Q9Y2Q3-2;C9JNT3	2;2;2;2;2;1	2;2;2;2;2;1	2;2;2;2;2;1	Glutathione S-transferase kappa 1	GSTK1	Isoform of Q9Y2Q3, Glutathione S-transferase kappa;Isoform of Q9Y2Q3, Isoform 4 of Glutathione S-transferase kappa 1;Isoform of Q9Y2Q3, Isoform 3 of Glutathione S-transferase kappa 1;Glutathione S-transferase kappa 1;Isoform of Q9Y2Q3, Isoform 2 of Glutath	6	2	2	2	12.1	12.1	12.1	21.707	190	190;183;214;226;282;118	0	5.7361	545492	316554	0.580309	-0.785106	579750	608140	656570	511700	340610	267650	202360	268720	413970	443600	4	4
-0.806703	0.0668552	1.17486	TSFM	227930	351470	260520	238070	135080	88970	98249	215850	138340	178050	C9JT21;P43897;P43897-2;C9JG32;F8VPA7;F8VS27;P43897-3;P43897-4;F8WCK2	C9JT21;P43897;P43897-2;C9JG32;F8VPA7;F8VS27;P43897-3;P43897-4	3;3;3;2;2;2;2;2;1	3;3;3;2;2;2;2;2;1	3;3;3;2;2;2;2;2;1	Elongation factor Ts;Elongation factor Ts, mitochondrial	TSFM	Isoform of P43897, Elongation factor Ts, mitochondrial (Fragment);Elongation factor Ts, mitochondrial;Isoform of P43897, Isoform 2 of Elongation factor Ts, mitochondrial;Isoform of P43897, Elongation factor Ts, mitochondrial (Fragment);Isoform of P43897, E	9	3	3	3	16.1	16.1	16.1	18.53	168	168;325;346;140;200;230;167;215;89	0	5.1488	245360	142497	0.580766	-0.783971	227930	351470	260520	238070	135080	88970	98249	215850	138340	178050	4	4
-0.88431	0.0519947	1.28404	CADPS	3005100	3084300	3345300	2621300	1934400	847620	1237500	1469100	2305200	2445900	Q9ULU8;Q9ULU8-4;F1T0E5;Q9ULU8-2;Q9ULU8-3;H7C4T6;H7C538;Q9ULU8-5;A0A0C4DGY2;H7C4K9;H7C4P2	Q9ULU8;Q9ULU8-4;F1T0E5;Q9ULU8-2;Q9ULU8-3	23;23;21;21;21;6;6;6;5;4;3	23;23;21;21;21;6;6;6;5;4;3	18;18;16;16;16;4;6;4;5;4;2	Calcium-dependent secretion activator 1	CADPS	Calcium-dependent secretion activator 1;Isoform of Q9ULU8, Isoform 4 of Calcium-dependent secretion activator 1;Isoform of Q9ULU8, Calcium-dependent secretion activator 1;Isoform of Q9ULU8, Isoform 2 of Calcium-dependent secretion activator 1;Isoform of Q9	11	23	23	18	19	19	15	152.78	1353	1353;1358;1344;1274;1314;311;345;457;222;190;240	0	139.14	2831740	1646306	0.581376	-0.782456	3005100	3084300	3345300	2621300	1934400	847620	1237500	1469100	2305200	2445900	36	35
-1.07595	0.116737	0.932791	SLC12A5	6839600	6171100	7149700	6237200	3596200	1140300	1993000	2804000	5623900	6263200	Q9H2X9-2;Q9H2X9;A0A087X201;B3KXX3;I3L4N6;Q9UP95-5;Q9UP95-2;Q9UP95-6;Q9UHW9-6;Q9UP95;Q9UP95-7;Q9UHW9-5;Q9UHW9-2;Q9UHW9-3;Q9UHW9-4;Q9UHW9;M4PNC0;B7Z3T3;M4PNB5;M4PM71;H0YMQ9;H0YKQ8;Q9UP95-4;Q9UP95-3;A0A1B0GVB1;A0A0D9SGF9;V9GYL3;A0A0U1RR18;A0A0G2JNW7;Q9Y666	Q9H2X9-2;Q9H2X9	17;17;5;3;3;3;3;3;3;3;3;3;3;3;3;3;2;2;2;2;2;2;2;2;1;1;1;1;1;1	17;17;5;3;3;3;3;3;3;3;3;3;3;3;3;3;2;2;2;2;2;2;2;2;1;1;1;1;1;1	17;17;5;3;3;3;3;3;3;3;3;3;3;3;3;3;2;2;2;2;2;2;2;2;1;1;1;1;1;1	Solute carrier family 12 member 5	SLC12A5	Isoform of Q9H2X9, Isoform 2 of Solute carrier family 12 member 5;Solute carrier family 12 member 5	30	17	17	17	17	17	17	123.51	1116	1116;1139;459;962;1037;1054;1068;1079;1084;1085;1087;1091;1099;1135;1141;1150;180;186;262;289;906;942;780;1011;24;58;123;989;1083;1083	0	89.982	6072640	3536958	0.582442	-0.779815	6839600	6171100	7149700	6237200	3596200	1140300	1993000	2804000	5623900	6263200	32	32
-1.06424	0.12922	0.88867	GJB6	186780	179880	205740	162670	149650	27410	98422	138540	139120	125220	A0A2R8Y6N2;A0A2R8YCY0;A0A2R8Y5T6;A0A2R8Y4J9;O95452	A0A2R8Y6N2;A0A2R8YCY0;A0A2R8Y5T6;A0A2R8Y4J9;O95452	1;1;1;1;1	1;1;1;1;1	1;1;1;1;1	Gap junction beta-6 protein	GJB6	Isoform of O95452, Gap junction beta-6 protein (Fragment);Isoform of O95452, Gap junction beta-6 protein (Fragment);Isoform of O95452, Gap junction beta-6 protein (Fragment);Isoform of O95452, Gap junction beta-6 protein (Fragment);Gap junction beta-6 prot	5	1	1	1	33.3	33.3	33.3	5.059	45	45;78;103;108;261	0	3.1645	179298	104434	0.582459	-0.779771	186780	179880	205740	162670	149650	27410	98422	138540	139120	125220	1	1
-0.890372	0.0882782	1.05415	NDUFA12	1469200	1202400	1449800	1135200	715190	290220	556880	761830	879540	1063200	Q9UI09;F8VRD8;Q9UI09-2;F8VXI1;H0YID5;H0YIT1	Q9UI09;F8VRD8	10;5;4;3;2;1	10;5;4;3;2;1	10;5;4;3;2;1	NADH dehydrogenase [ubiquinone] 1 alpha subcomplex subunit 12	NDUFA12	NADH dehydrogenase [ubiquinone] 1 alpha subcomplex subunit 12;Isoform of Q9UI09, NADH dehydrogenase [ubiquinone] 1 alpha subcomplex subunit 12	6	10	10	10	66.2	66.2	66.2	17.114	145	145;99;63;55;54;47	0	106.17	1207684	704612	0.583441	-0.777342	1469200	1202400	1449800	1135200	715190	290220	556880	761830	879540	1063200	15	15
-0.791499	0.0206085	1.68595	NDUFA10	4936900	4697900	5126600	3896000	2919700	1816000	1972000	2511900	3249000	3317600	A0A087WXC5;E7ESZ7;O95299;O95299-2;Q8N1B9;C9J6X0;H7C2W5;H7C1Y7;H7C2X4	A0A087WXC5;E7ESZ7;O95299;O95299-2	13;13;13;11;6;6;4;4;4	13;13;13;11;6;6;4;4;4	13;13;13;11;6;6;4;4;4	NADH dehydrogenase [ubiquinone] 1 alpha subcomplex subunit 10, mitochondrial	NDUFA10	Isoform of O95299, NADH dehydrogenase [ubiquinone] 1 alpha subcomplex subunit 10, mitochondrial;Isoform of O95299, NADH dehydrogenase [ubiquinone] 1 alpha subcomplex subunit 10, mitochondrial;NADH dehydrogenase [ubiquinone] 1 alpha subcomplex subunit 10, m	9	13	13	13	39.4	39.4	39.4	40.836	355	355;390;355;429;201;244;129;133;138	0	122.1	4364520	2550460	0.584362	-0.775066	4936900	4697900	5126600	3896000	2919700	1816000	1972000	2511900	3249000	3317600	23	23
-0.901396	0.0690355	1.16093	HSPA12B	44720	51456	50879	44538	26041	15897	15840	16924	39883	41191	Q5JX83;Q96MM6	Q5JX83;Q96MM6	2;2	1;1	1;1	Heat shock 70 kDa protein 12B	HSPA12B	Isoform of Q96MM6, Heat shock 70 kDa protein 12B;Heat shock 70 kDa protein 12B	2	2	1	1	3.7	1.7	1.7	66.802	600	600;686	0	3.6869	44045.2	25750	0.584627	-0.774412	44720	51456	50879	44538	26041	15897	15840	16924	39883	41191	2	2
-0.899212	0.0554323	1.25624	DOCK3	42981	43208	41763	38210	25590	14823	14765	14676	34429	35846	Q8IZD9	Q8IZD9	1	1	1	Dedicator of cytokinesis protein 3	DOCK3	Dedicator of cytokinesis protein 3	1	1	1	1	0.9	0.9	0.9	233.1	2030	2030	0	3.5773	38822.8	22713	0.585043	-0.773386	42981	43208	41763	38210	25590	14823	14765	14676	34429	35846	1	1
-0.836528	0.0180622	1.74323	PRKAG1	23927	24871	32254	29813	23949	14123	11354	12356	21497	21865	F8VYY9;P54619-2;P54619;P54619-3;H0YHF8;F8VSL2;F8VPF5;F8VVA3;H0YIC9	F8VYY9;P54619-2;P54619;P54619-3;H0YHF8;F8VSL2;F8VPF5;F8VVA3;H0YIC9	2;2;2;2;1;1;1;1;1	2;2;2;2;1;1;1;1;1	2;2;2;2;1;1;1;1;1	5-AMP-activated protein kinase subunit gamma-1	PRKAG1	Isoform of P54619, 5-AMP-activated protein kinase subunit gamma-1;Isoform of P54619, Isoform 2 of 5-AMP-activated protein kinase subunit gamma-1;5-AMP-activated protein kinase subunit gamma-1;Isoform of P54619, Isoform 3 of 5-AMP-activated protein kina	9	2	2	2	11.1	11.1	11.1	31.905	280	280;299;331;340;93;125;145;161;251	0	5.164	27361	16010	0.585139	-0.773148	23927	24871	32254	29813	23949	14123	11354	12356	21497	21865	1	1
-0.822579	0.0163171	1.78736	SEC23A	210130	194100	211480	194600	145230	88281	82090	99006	142570	161280	F5H365;Q15436;G3V5X8;G3V4Q2;G3V4V1;G3V1W4;G3V3G5;G3V2R6;Q15436-2;A0A2R8YF30;G3V5K1	F5H365;Q15436;G3V5X8;G3V4Q2;G3V4V1;G3V1W4;G3V3G5;G3V2R6;Q15436-2	4;4;2;2;2;2;2;2;2;1;1	4;4;2;2;2;2;2;2;2;1;1	3;3;1;1;1;1;1;1;2;0;0	Protein transport protein Sec23A	SEC23A	Isoform of Q15436, Protein transport protein SEC23;Protein transport protein Sec23A;Isoform of Q15436, Protein transport protein SEC23;Isoform of Q15436, Protein transport protein SEC23;Isoform of Q15436, Protein transport protein SEC23 (Fragment);Isoform	11	4	4	3	6.2	6.2	4.9	82.968	736	736;765;85;86;93;108;140;169;563;32;40	0	6.372	193604	113349	0.585466	-0.772342	210130	194100	211480	194600	145230	88281	82090	99006	142570	161280	4	4
-0.972388	0.0769763	1.11364	PGBD5	66205	89724	85952	72906	54034	23868	23249	31112	75370	67648	Q8N414-2;Q8N414	Q8N414-2;Q8N414	1;1	1;1	1;1	PiggyBac transposable element-derived protein 5	PGBD5	Isoform of Q8N414, Isoform 2 of PiggyBac transposable element-derived protein 5;PiggyBac transposable element-derived protein 5	2	1	1	1	3.5	3.5	3.5	51.641	455	455;524	0	3.4314	74740	43840.4	0.586572	-0.76962	66205	89724	85952	72906	54034	23868	23249	31112	75370	67648	1	1
-0.47275	0.236897	0.62544	RASGRF1	1457.4	1681.9	2184.6	1062.1	1248.8	679.49	1028.3	0	1727.8	1077.6	Q13972-3;Q13972	Q13972-3;Q13972	1;1	1;1	1;1	Ras-specific guanine nucleotide-releasing factor 1	RASGRF1	Isoform of Q13972, Isoform 3 of Ras-specific guanine nucleotide-releasing factor 1;Ras-specific guanine nucleotide-releasing factor 1	2	1	1	1	1.2	1.2	1.2	143.22	1257	1257;1273	0.0019512	2.0987	1542.92	906.212	0.587334	-0.767747	1457.4	1681.9	2184.6	1062.1	1248.8	679.49	1028.3	0	1727.8	1077.6	1	1
-0.901193	0.0778928	1.1085	ASTN2	3464.6	2414.4	3438.5	2765.7	1790	774.66	1120.6	1411.8	2467.5	2542.1	H0Y3A8;O75129-2;O75129-3;O75129	H0Y3A8;O75129-2;O75129-3;O75129	1;1;1;1	1;1;1;1	1;1;1;1	Astrotactin-2	ASTN2	Isoform of O75129, Astrotactin-2 (Fragment);Isoform of O75129, Isoform 2 of Astrotactin-2;Isoform of O75129, Isoform 3 of Astrotactin-2;Astrotactin-2	4	1	1	1	2	2	2	118.83	1062	1062;1288;1335;1339	0.0003399	2.4189	2807.84	1649.31	0.587394	-0.7676	3464.6	2414.4	3438.5	2765.7	1790	774.66	1120.6	1411.8	2467.5	2542.1	1	1
-0.641334	0.294109	0.531492	ANPEP	30518	21365	31090	6606.7	21789	9384.6	12247	7420.7	21785	15532	P15144	P15144	1	1	1	Aminopeptidase N	ANPEP	Aminopeptidase N	1	1	1	1	1.2	1.2	1.2	109.54	967	967	0	3.7653	22485.3	13208.8	0.587443	-0.767479	30518	21365	31090	6606.7	21789	9384.6	12247	7420.7	21785	15532	1	1
-0.715802	0.0869135	1.06091	TRIM36	5897.2	5945.8	4407.2	3305.7	2399.1	2205.5	1980.3	2060.4	2761.9	4076.8	E9PBG3;Q9NQ86-4;Q9NQ86	E9PBG3;Q9NQ86-4;Q9NQ86	1;1;1	1;1;1	1;1;1	E3 ubiquitin-protein ligase TRIM36	TRIM36	Isoform of Q9NQ86, E3 ubiquitin-protein ligase TRIM36;Isoform of Q9NQ86, Isoform 4 of E3 ubiquitin-protein ligase TRIM36;E3 ubiquitin-protein ligase TRIM36	3	1	1	1	1.9	1.9	1.9	65.568	573	573;716;728	0.0034077	1.7647	4431.2	2604.88	0.58785	-0.766481	5897.2	5945.8	4407.2	3305.7	2399.1	2205.5	1980.3	2060.4	2761.9	4076.8	1	1
-0.878165	0.103308	0.985868	SCO1	285220	269240	285500	290100	122570	75520	94435	112270	215580	254770	J3QL56;O75880	J3QL56;O75880	1;1	1;1	1;1	Protein SCO1 homolog, mitochondrial	SCO1	Isoform of O75880, Protein SCO1 homolog, mitochondrial;Protein SCO1 homolog, mitochondrial	2	1	1	1	3	3	3	30.178	270	270;301	0.0063234	1.5589	253486	149393	0.589355	-0.762792	285220	269240	285500	290100	122570	75520	94435	112270	215580	254770	1	1
-1.11863	0.154223	0.81185	CNNM1	6953.6	7039.7	7046.4	7163.3	4086.8	888.44	3063.9	3605.4	5058.4	6845.2	Q9NRU3-2;Q9NRU3	Q9NRU3-2;Q9NRU3	1;1	1;1	1;1	Metal transporter CNNM1	CNNM1	Isoform of Q9NRU3, Isoform 2 of Metal transporter CNNM1;Metal transporter CNNM1	2	1	1	1	1.3	1.3	1.3	98.738	901	901;951	0	22.791	6541.36	3855.26	0.589367	-0.762761	6953.6	7039.7	7046.4	7163.3	4086.8	888.44	3063.9	3605.4	5058.4	6845.2	1	1
-0.950922	0.0749593	1.12517	MTX3	376470	354330	399270	370270	254930	97980	134520	166370	324610	336620	Q5HYI7-5;Q5HYI7;Q5HYI7-2;Q5HYI7-4	Q5HYI7-5;Q5HYI7;Q5HYI7-2;Q5HYI7-4	3;3;2;2	3;3;2;2	3;3;2;2	Metaxin-3	MTX3	Isoform of Q5HYI7, Isoform 4 of Metaxin-3;Metaxin-3;Isoform of Q5HYI7, Isoform 2 of Metaxin-3;Isoform of Q5HYI7, Isoform 3 of Metaxin-3	4	3	3	3	15.1	15.1	15.1	28.608	251	251;312;158;248	0	7.901	355758	209878	0.589947	-0.761344	376470	354330	399270	370270	254930	97980	134520	166370	324610	336620	4	4
-0.828561	0.0561596	1.25058	NFS1	751050	827670	820680	653100	435180	244170	284650	380250	608860	581310	Q9Y697-2;Q9Y697;Q9Y697-3;F2Z2E7	Q9Y697-2;Q9Y697;Q9Y697-3	5;5;4;1	5;5;4;1	5;5;4;1	Cysteine desulfurase, mitochondrial	NFS1	Isoform of Q9Y697, Isoform Cytoplasmic of Cysteine desulfurase, mitochondrial;Cysteine desulfurase, mitochondrial;Isoform of Q9Y697, Isoform 3 of Cysteine desulfurase, mitochondrial	4	5	5	5	15.9	15.9	15.9	44.017	397	397;457;406;204	0	14.347	705506	416660	0.590583	-0.759788	751050	827670	820680	653100	435180	244170	284650	380250	608860	581310	8	8
-0.835188	0.0275258	1.56026	RASA2	12182	14094	13592	14082	9831	5768.8	5778.3	5443	10802	10905	A0A0A0MSJ9;Q15283-2;Q15283	A0A0A0MSJ9;Q15283-2;Q15283	1;1;1	1;1;1	1;1;1	Ras GTPase-activating protein 2	RASA2	Isoform of Q15283, Ras GTPase-activating protein 2;Isoform of Q15283, Isoform 2 of Ras GTPase-activating protein 2;Ras GTPase-activating protein 2	3	1	1	1	1.1	1.1	1.1	96.999	853	853;849;850	0.0019769	2.2058	12932.5	7649.5	0.591493	-0.757566	12182	14094	13592	14082	9831	5768.8	5778.3	5443	10802	10905	1	1
-0.90102	0.0776386	1.10992	GDAP1L1	584330	532500	552250	473630	323900	144920	180960	265960	427310	473480	H0Y6A7;H0UIB3;Q5TE61;Q96MZ0;Q96MZ0-4;A0A087WWT8;Q96MZ0-2	H0Y6A7;H0UIB3;Q5TE61;Q96MZ0;Q96MZ0-4	3;3;3;3;3;1;1	3;3;3;3;3;1;1	3;3;3;3;3;1;1	Ganglioside-induced differentiation-associated protein 1-like 1	GDAP1L1	Isoform of Q96MZ0, Ganglioside-induced differentiation-associated protein 1-like 1 (Fragment);Isoform of Q96MZ0, Ganglioside-induced differentiation-associated protein 1-like 1, isoform CRA_b;Isoform of Q96MZ0, Ganglioside-induced differentiation-associate	7	3	3	3	15.9	15.9	15.9	28.775	251	251;278;288;367;386;296;147	0	7.1931	499296	296078	0.592991	-0.753918	584330	532500	552250	473630	323900	144920	180960	265960	427310	473480	4	4
-0.806971	0.029896	1.52439	MPP1	341200	329150	371550	329980	214350	142140	130720	160820	262900	265430	Q00013-2;Q00013-3;Q00013;C9J9J4;A8MTH1;C9JB34;A6NFY0	Q00013-2;Q00013-3;Q00013;C9J9J4;A8MTH1	5;5;5;3;3;2;1	5;5;5;3;3;2;1	5;5;5;3;3;2;1	55 kDa erythrocyte membrane protein	MPP1	Isoform of Q00013, Isoform 2 of 55 kDa erythrocyte membrane protein;Isoform of Q00013, Isoform 3 of 55 kDa erythrocyte membrane protein;55 kDa erythrocyte membrane protein;Isoform of Q00013, 55 kDa erythrocyte membrane protein (Fragment);Isoform of Q00013,	7	5	5	5	16.5	16.5	16.5	49.074	436	436;446;466;205;241;156;131	0	21.3	321188	190544	0.593248	-0.753294	341200	329150	371550	329980	214350	142140	130720	160820	262900	265430	6	6
-0.86261	0.0505765	1.29605	KIAA1468	114690	114040	121790	108180	81434	33999	52842	54016	90055	97626	A0A2R8Y566;Q9P260;Q9P260-2;A0A075B785	A0A2R8Y566;Q9P260;Q9P260-2;A0A075B785	3;3;3;2	3;3;3;2	3;3;3;2	LisH domain and HEAT repeat-containing protein KIAA1468	KIAA1468	Isoform of Q9P260, RAB11-binding protein RELCH;RAB11-binding protein RELCH;Isoform of Q9P260, Isoform 2 of RAB11-binding protein RELCH;Isoform of Q9P260, RAB11-binding protein RELCH	4	3	3	3	3.4	3.4	3.4	134.59	1216	1216;1216;1250;1017	0	17.64	109423	65044.4	0.594433	-0.750414	114690	114040	121790	108180	81434	33999	52842	54016	90055	97626	5	5
-0.873669	0.111405	0.953097	NDUFB3	1709800	1553500	1872000	1388400	822680	362140	586030	1007300	1196000	1301200	O43676;C9JKQ2	O43676;C9JKQ2	3;2	3;2	3;2	NADH dehydrogenase [ubiquinone] 1 beta subcomplex subunit 3	NDUFB3	NADH dehydrogenase [ubiquinone] 1 beta subcomplex subunit 3;Isoform of O43676, NADH dehydrogenase [ubiquinone] 1 beta subcomplex subunit 3 (Fragment)	2	3	3	3	28.6	28.6	28.6	11.402	98	98;65	0	27.268	1485314	884288	0.595354	-0.74818	1709800	1553500	1872000	1388400	822680	362140	586030	1007300	1196000	1301200	6	6
-0.0976029	0.852286	0.0694147	EPHA1	8582.9	6795.6	0	0	3661.8	4520	7023.5	0	0	0	P21709-3;P21709-2;P21709	P21709-3;P21709-2;P21709	1;1;1	1;1;1	1;1;1	Ephrin type-A receptor 1	EPHA1	Isoform of P21709, Isoform 3 of Ephrin type-A receptor 1;Isoform of P21709, Isoform 2 of Ephrin type-A receptor 1;Ephrin type-A receptor 1	3	1	1	1	2.1	2.1	2.1	51.068	474	474;490;976	0.0083309	1.492	3952.14	2360.24	0.597206	-0.7437	8582.9	6795.6	0	0	3661.8	4520	7023.5	0	0	0	1	1
-0.897864	0.0769828	1.11361	AGAP2	200280	185110	213540	186600	120000	52944	71160	89639	161850	176330	F8VVT9;Q99490;J3KNM6;Q99490-2	F8VVT9;Q99490;J3KNM6;Q99490-2	5;4;3;3	5;4;3;3	5;4;3;3	Arf-GAP with GTPase, ANK repeat and PH domain-containing protein 2	AGAP2	Isoform of Q99490, Arf-GAP with GTPase, ANK repeat and PH domain-containing protein 2;Arf-GAP with GTPase, ANK repeat and PH domain-containing protein 2;Isoform of Q99490, Arf-GAP with GTPase, ANK repeat and PH domain-containing protein 2 (Fragment);Isofor	4	5	5	5	5	5	5	124.59	1192	1192;1192;1036;836	0	9.8018	183414	109567	0.597378	-0.743285	200280	185110	213540	186600	120000	52944	71160	89639	161850	176330	7	6
-0.8304	0.043699	1.35953	SUPV3L1	7821.8	10397	8229.7	7263.3	6044.8	3510.5	3901.3	2961.7	5558.9	8329.4	Q8IYB8	Q8IYB8	1	1	1	ATP-dependent RNA helicase SUPV3L1, mitochondrial	SUPV3L1	ATP-dependent RNA helicase SUPV3L1, mitochondrial	1	1	1	1	1.8	1.8	1.8	87.99	786	786	0.0086207	1.4883	8049.82	4809.94	0.597521	-0.742938	7821.8	10397	8229.7	7263.3	6044.8	3510.5	3901.3	2961.7	5558.9	8329.4	1	1
-0.703253	0.0545585	1.26314	OAT	450270	502000	507770	331780	237940	272700	174870	198830	325010	262460	P04181-2;P04181	P04181-2;P04181	2;2	2;2	2;2	Ornithine aminotransferase, mitochondrial;Ornithine aminotransferase, hepatic form;Ornithine aminotransferase, renal form	OAT	Isoform of P04181, Isoform 2 of Ornithine aminotransferase, mitochondrial;Ornithine aminotransferase, mitochondrial	2	2	2	2	5.6	5.6	5.6	32.853	301	301;439	0	8.3571	409840	245312	0.598556	-0.740443	450270	502000	507770	331780	237940	272700	174870	198830	325010	262460	2	2
-0.767057	0.0140799	1.8514	KLC2	50914	49096	48001	39881	34394	26348	23857	17637	38004	29927	Q9H0B6;Q9H0B6-2;A8MZ87;Q9NSK0;Q9NSK0-3;E9PP09;H7C4M1;C9JZE5;C9JHT2;E9PM83;C9J8T5;A8MX29;Q9NSK0-4;Q9NSK0-5	Q9H0B6;Q9H0B6-2;A8MZ87	7;6;5;2;2;1;1;1;1;1;1;1;1;1	4;3;2;1;1;1;0;1;1;1;1;1;1;0	4;3;2;1;1;1;0;1;1;1;1;1;1;0	Kinesin light chain 2	KLC2	Kinesin light chain 2;Isoform of Q9H0B6, Isoform 2 of Kinesin light chain 2;Isoform of Q9H0B6, Kinesin light chain 2	14	7	4	4	14.5	8.5	8.5	68.934	622	622;545;521;619;637;145;159;162;166;171;271;333;315;542	0	9.3702	44984.4	26926	0.598563	-0.740425	50914	49096	48001	39881	34394	26348	23857	17637	38004	29927	4	4
-0.808703	0.0299069	1.52423	RABL2A;RABL2B	23380	24020	25167	22274	18457	14544	8246.3	10614	17737	18482	B7ZBD5;A8MXF6;Q9UNT1;Q9UBK7;Q9UNT1-2;Q9UBK7-2;Q9UNT1-3;Q9UBK7-3	B7ZBD5;A8MXF6;Q9UNT1;Q9UBK7;Q9UNT1-2;Q9UBK7-2;Q9UNT1-3;Q9UBK7-3	1;1;1;1;1;1;1;1	1;1;1;1;1;1;1;1	1;1;1;1;1;1;1;1	Rab-like protein 2B;Rab-like protein 2A	RABL2A;RABL2B	Isoform of Q9UBK7, Rab-like protein 2A;Isoform of Q9UNT1, Rab-like protein 2B;Rab-like protein 2B;Rab-like protein 2A;Isoform of Q9UNT1, Isoform 2 of Rab-like protein 2B;Isoform of Q9UBK7, Isoform 2 of Rab-like protein 2A;Isoform of Q9UNT1, Isoform 3 of Ra	8	1	1	1	10.9	10.9	10.9	18.476	165	165;165;228;228;229;229;238;238	0	3.5168	22960	13768	0.599653	-0.737799	23380	24020	25167	22274	18457	14544	8246.3	10614	17737	18482	1	1
-0.868293	0.116773	0.932656	LONP1	1767100	1706400	1932200	1479600	772260	457760	576840	625650	1506400	1495900	K7EKE6;P36776-2;P36776;K7EJE8;P36776-3;K7ER27;K7ERR6;K7EQF8	K7EKE6;P36776-2;P36776;K7EJE8;P36776-3	13;13;13;12;12;4;2;1	13;13;13;12;12;4;2;1	13;13;13;12;12;4;2;1	Lon protease homolog, mitochondrial	LONP1	Isoform of P36776, Lon protease homolog, mitochondrial;Isoform of P36776, Isoform 2 of Lon protease homolog, mitochondrial;Lon protease homolog, mitochondrial;Isoform of P36776, Lon protease homolog, mitochondrial;Isoform of P36776, Isoform 3 of Lon protea	8	13	13	13	14.9	14.9	14.9	95.179	845	845;895;959;829;763;242;264;185	0	38.97	1547664	928126	0.599695	-0.7377	1767100	1706400	1932200	1479600	772260	457760	576840	625650	1506400	1495900	16	16
-0.839781	0.0476413	1.32202	MYEF2	412930	375770	403510	354730	259520	136300	166380	155200	295690	353060	A0A087WUT0;A0A0A0MQW0;A0A0A0MR39;Q9P2K5-2;Q9P2K5;H0YKS1;A0A0C4DGV1;Q9P2K5-3;H0YN19	A0A087WUT0;A0A0A0MQW0;A0A0A0MR39;Q9P2K5-2;Q9P2K5;H0YKS1;A0A0C4DGV1;Q9P2K5-3	4;4;4;4;4;2;2;2;1	4;4;4;4;4;2;2;2;1	4;4;4;4;4;2;2;2;1	Myelin expression factor 2	MYEF2	Isoform of Q9P2K5, Myelin expression factor 2;Isoform of Q9P2K5, Myelin expression factor 2, isoform CRA_b;Isoform of Q9P2K5, Myelin expression factor 2, isoform CRA_a;Isoform of Q9P2K5, Isoform 2 of Myelin expression factor 2;Myelin expression factor 2;Is	9	4	4	4	5.5	5.5	5.5	58.685	547	547;576;600;576;600;126;211;188;290	0	11.913	365786	219366	0.599711	-0.73766	412930	375770	403510	354730	259520	136300	166380	155200	295690	353060	6	6
-0.878224	0.117105	0.931423	ISCA1	76582	79944	77829	60061	34346	19149	22222	30810	60076	67956	Q5TBE2;Q9BUE6;Q9BUE6-2	Q5TBE2;Q9BUE6;Q9BUE6-2	1;1;1	1;1;1	1;1;1	Iron-sulfur cluster assembly 1 homolog, mitochondrial	ISCA1	Isoform of Q9BUE6, Iron-sulfur cluster assembly 1 homolog, mitochondrial;Iron-sulfur cluster assembly 1 homolog, mitochondrial;Isoform of Q9BUE6, Isoform 2 of Iron-sulfur cluster assembly 1 homolog, mitochondrial	3	1	1	1	41.9	41.9	41.9	3.4588	31	31;129;176	0.0025815	2.0395	66447.6	39852.8	0.599763	-0.737536	76582	79944	77829	60061	34346	19149	22222	30810	60076	67956	1	1
-0.822143	0.0573528	1.24145	OS9	4153.8	6269.7	4557.8	6899.3	3813.4	2105.2	4439.4	3017.1	4604.1	1699.9	Q13438-8;Q13438-6;Q13438-5;Q13438-3;Q13438-2;Q13438-7;Q13438-4;Q13438	Q13438-8;Q13438-6;Q13438-5;Q13438-3;Q13438-2;Q13438-7;Q13438-4;Q13438	1;1;1;1;1;1;1;1	1;1;1;1;1;1;1;1	1;1;1;1;1;1;1;1	Protein OS-9	OS9	Isoform of Q13438, Isoform 8 of Protein OS-9;Isoform of Q13438, Isoform 6 of Protein OS-9;Isoform of Q13438, Isoform 5 of Protein OS-9;Isoform of Q13438, Isoform 3 of Protein OS-9;Isoform of Q13438, Isoform 2 of Protein OS-9;Isoform of Q13438, Isoform 7 of	8	1	1	1	3.2	3.2	3.2	60.846	538	538;560;580;597;612;613;652;667	0.00033956	2.4067	5212.3	3126.2	0.599774	-0.73751	4153.8	6269.7	4557.8	6899.3	3813.4	2105.2	4439.4	3017.1	4604.1	1699.9	1	1
-0.824809	0.0937296	1.02812	NDUFB11	1681900	1502000	1738500	1479200	811850	394970	681340	892070	1182600	1261000	Q9NX14;Q9NX14-2	Q9NX14;Q9NX14-2	5;5	5;5	5;5	NADH dehydrogenase [ubiquinone] 1 beta subcomplex subunit 11, mitochondrial	NDUFB11	NADH dehydrogenase [ubiquinone] 1 beta subcomplex subunit 11, mitochondrial;Isoform of Q9NX14, Isoform 2 of NADH dehydrogenase [ubiquinone] 1 beta subcomplex subunit 11, mitochondrial	2	5	5	5	40.5	40.5	40.5	17.316	153	153;163	0	16.571	1459068	875772	0.600227	-0.73642	1681900	1502000	1738500	1479200	811850	394970	681340	892070	1182600	1261000	8	8
-0.788096	0.0656725	1.18262	TIMM44	668230	657020	768630	614090	349640	255580	234870	306390	534280	538320	O43615;M0QXU7;M0R301;M0QXM9;M0R124	O43615;M0QXU7	9;8;2;1;1	9;8;2;1;1	9;8;2;1;1	Mitochondrial import inner membrane translocase subunit TIM44	TIMM44	Mitochondrial import inner membrane translocase subunit TIM44;Isoform of O43615, Mitochondrial import inner membrane translocase subunit TIM44 (Fragment)	5	9	9	9	20.6	20.6	20.6	51.355	452	452;273;126;133;139	0	18.986	618396	371238	0.600324	-0.736187	668230	657020	768630	614090	349640	255580	234870	306390	534280	538320	12	12
-0.749432	0.0903903	1.04388	YME1L1	10292	7930.7	12686	9661.6	4758.9	3331.7	4559.5	4216.3	7665.2	7939.8	Q96I63;Q96TA2-3;Q96TA2-2;Q96TA2	Q96I63;Q96TA2-3;Q96TA2-2;Q96TA2	1;1;1;1	1;1;1;1	1;1;1;1	ATP-dependent zinc metalloprotease YME1L1	YME1L1	Isoform of Q96TA2, ATP-dependent zinc metalloprotease YME1L1;Isoform of Q96TA2, Isoform 3 of ATP-dependent zinc metalloprotease YME1L1;Isoform of Q96TA2, Isoform 2 of ATP-dependent zinc metalloprotease YME1L1;ATP-dependent zinc metalloprotease YME1L1	4	1	1	1	2.7	2.7	2.7	82.665	740	740;683;716;773	0	3.0286	9163.16	5505.2	0.600797	-0.73505	10292	7930.7	12686	9661.6	4758.9	3331.7	4559.5	4216.3	7665.2	7939.8	2	2
-0.865547	0.064714	1.189	AK5	424350	496350	480640	404190	291850	147660	178320	171780	367710	420720	Q9Y6K8;Q9Y6K8-3;Q9Y6K8-2;E9PIS7;E9PQQ8	Q9Y6K8;Q9Y6K8-3	8;7;3;1;1	7;6;2;1;1	7;6;2;1;1	Adenylate kinase isoenzyme 5	AK5	Adenylate kinase isoenzyme 5;Isoform of Q9Y6K8, Isoform 3 of Adenylate kinase isoenzyme 5	5	8	7	7	17.8	16.2	16.2	63.332	562	562;536;197;77;176	0	32.356	424634	255222	0.60104	-0.734467	424350	496350	480640	404190	291850	147660	178320	171780	367710	420720	8	8
-0.838829	0.117329	0.930594	NDUFB4	1171000	955710	1130300	874470	498140	229460	435420	537450	722810	904250	O95168-2;O95168;F2Z3P9;C9JXQ9	O95168-2;O95168;F2Z3P9;C9JXQ9	3;3;2;2	3;3;2;2	3;3;2;2	NADH dehydrogenase [ubiquinone] 1 beta subcomplex subunit 4	NDUFB4	Isoform of O95168, Isoform 2 of NADH dehydrogenase [ubiquinone] 1 beta subcomplex subunit 4;NADH dehydrogenase [ubiquinone] 1 beta subcomplex subunit 4;Isoform of O95168, NADH dehydrogenase [ubiquinone] 1 beta subcomplex subunit 4;Isoform of O95168, NADH d	4	3	3	3	33.3	33.3	33.3	14.026	120	120;129;69;80	0	62.455	935612	562496	0.601206	-0.734068	1171000	955710	1130300	874470	498140	229460	435420	537450	722810	904250	5	5
-0.974615	0.128043	0.892646	MT-ND2	183380	154650	165550	128140	87488	30588	46405	88773	114170	160310	P03891	P03891	1	1	1	NADH-ubiquinone oxidoreductase chain 2	MT-ND2	NADH-ubiquinone oxidoreductase chain 2	1	1	1	1	2.6	2.6	2.6	38.96	347	347	0	4.6555	145481	87479.2	0.601309	-0.733821	183380	154650	165550	128140	87488	30588	46405	88773	114170	160310	2	2
-0.810477	0.0553667	1.25675	PLAA	70770	69563	84920	64193	43212	31913	23852	30166	60614	57317	Q9Y263;H0YC16;E5RIM3	Q9Y263;H0YC16;E5RIM3	2;1;1	2;1;1	2;1;1	Phospholipase A-2-activating protein	PLAA	Phospholipase A-2-activating protein;Isoform of Q9Y263, Phospholipase A-2-activating protein (Fragment);Isoform of Q9Y263, Phospholipase A-2-activating protein	3	2	2	2	4.2	4.2	4.2	87.156	795	795;136;609	0	4.9506	67307.8	40482.4	0.601452	-0.733479	70770	69563	84920	64193	43212	31913	23852	30166	60614	57317	2	2
-0.864655	0.0684327	1.16474	DIRAS1	877890	901420	944180	752400	565630	258210	340260	381330	781840	719060	O95057;K7EN06;A0A1B0GWA9	O95057;K7EN06	7;4;1	7;4;1	5;3;0	GTP-binding protein Di-Ras1	DIRAS1	GTP-binding protein Di-Ras1;Isoform of O95057, GTP-binding protein Di-Ras1 (Fragment)	3	7	7	5	38.4	38.4	29.8	22.329	198	198;136;43	0	20.787	818102	492252	0.6017	-0.732884	877890	901420	944180	752400	565630	258210	340260	381330	781840	719060	8	8
-0.885178	0.0769768	1.11364	DNM1	26716000	26541000	28769000	25312000	16633000	7533400	9889100	11999000	23028000	23747000	Q05193-3;A0A0D9SFP1	Q05193-3	37;1	37;1	0;0	Dynamin-1	DNM1	Isoform of Q05193, Isoform 3 of Dynamin-1	2	37	37	0	45.4	45.4	0	96.04	851	851;53	0	213.95	25105400	15111080	0.601906	-0.732391	26716000	26541000	28769000	25312000	16633000	7533400	9889100	11999000	23028000	23747000	97	97
0.0234467	0.922773	0.0349049	SLC25A26	1322.4	1372.2	1013.1	891.28	1027.5	0	0	1014.3	942.43	1401.6	H0YCZ5;H7C430;Q70HW3-2;Q70HW3	H0YCZ5;H7C430;Q70HW3-2;Q70HW3	1;1;1;1	1;1;1;1	1;1;1;1	S-adenosylmethionine mitochondrial carrier protein	SLC25A26	Isoform of Q70HW3, S-adenosylmethionine mitochondrial carrier protein;Isoform of Q70HW3, S-adenosylmethionine mitochondrial carrier protein;Isoform of Q70HW3, Isoform 2 of S-adenosylmethionine mitochondrial carrier protein;S-adenosylmethionine mitochondria	4	1	1	1	18.6	18.6	18.6	9.8144	86	86;210;186;274	0.0025284	1.9114	1142.2	688.242	0.60256	-0.730822	1322.4	1372.2	1013.1	891.28	1027.5	0	0	1014.3	942.43	1401.6	1	1
-1.12407	0.179628	0.745626	C6orf136	6402.6	9715.1	9348	6366	5931.8	962.65	3700.8	7829	5774.5	5027.1	H7C5B5;H7C5D3;H7C4U4;Q0P5T2;A0A140T9G8;Q5SQH8-2;Q5SQH8-3;Q5SQH8;Q5SQH8-4	H7C5B5;H7C5D3;H7C4U4;Q0P5T2;A0A140T9G8;Q5SQH8-2;Q5SQH8-3;Q5SQH8;Q5SQH8-4	1;1;1;1;1;1;1;1;1	1;1;1;1;1;1;1;1;1	1;1;1;1;1;1;1;1;1	Uncharacterized protein C6orf136	C6orf136	Isoform of Q5SQH8, Uncharacterized protein C6orf136 (Fragment);Isoform of Q5SQH8, Uncharacterized protein C6orf136 (Fragment);Isoform of Q5SQH8, Uncharacterized protein C6orf136 (Fragment);Isoform of Q5SQH8, C6orf136 protein (Fragment);Isoform of Q5SQH8, U	9	1	1	1	42.9	42.9	42.9	3.6132	28	28;95;104;433;433;172;181;315;496	0.0019795	2.2091	7647.28	4608.51	0.602634	-0.730647	6402.6	9715.1	9348	6366	5931.8	962.65	3700.8	7829	5774.5	5027.1	1	1
-0.773537	0.0251016	1.6003	DNM3	2037200	2010900	2199700	1798800	1371200	925460	832060	908030	1580600	1567200	Q9UQ16-2;Q9UQ16-3;Q9UQ16;Q9UQ16-4;E5RHK8;Q9UQ16-5;E5RIK2;K7EPK9;H0YBC6	Q9UQ16-2;Q9UQ16-3;Q9UQ16;Q9UQ16-4;E5RHK8;Q9UQ16-5;E5RIK2	20;20;20;20;19;18;15;2;1	11;11;11;11;10;10;9;1;1	8;8;8;8;7;7;6;0;1	Dynamin-3	DNM3	Isoform of Q9UQ16, Isoform 2 of Dynamin-3;Isoform of Q9UQ16, Isoform 3 of Dynamin-3;Dynamin-3;Isoform of Q9UQ16, Isoform 4 of Dynamin-3;Isoform of Q9UQ16, Dynamin-3;Isoform of Q9UQ16, Isoform 5 of Dynamin-3;Isoform of Q9UQ16, Dynamin-3 (Fragment)	9	20	11	8	24.2	14.6	10.8	96.681	859	859;863;869;873;639;555;445;50;221	0	26.543	1906520	1152146	0.604319	-0.726618	2037200	2010900	2199700	1798800	1371200	925460	832060	908030	1580600	1567200	17	17
-0.625727	0.111528	0.952617	ALB	162660000	186230000	94025000	156810000	68357000	84318000	79936000	106430000	68359000	74175000	CON__P02768-1;P02768;A0A0C4DGB6;H0YA55;B7WNR0;D6RHD5;C9JKR2;P02768-2;A0A087WWT3;P02768-3;H7C013	CON__P02768-1;P02768;A0A0C4DGB6;H0YA55;B7WNR0;D6RHD5;C9JKR2;P02768-2;A0A087WWT3;P02768-3	45;45;42;34;34;32;30;30;29;29;14	45;45;42;34;34;32;30;30;29;29;14	39;39;36;28;30;28;26;26;26;26;12	Serum albumin	ALB	;Serum albumin;Isoform of P02768, Serum albumin;Isoform of P02768, Serum albumin (Fragment);Isoform of P02768, Serum albumin;Isoform of P02768, Serum albumin;Isoform of P02768, Albumin, isoform CRA_k;Isoform of P02768, Isoform 2 of Serum albumin;Isoform of	11	45	45	39	73.6	73.6	67.2	69.366	609	609;609;604;454;494;459;417;417;396;396;197	0	323.31	135143200	81744000	0.60487	-0.725304	162660000	186230000	94025000	156810000	68357000	84318000	79936000	106430000	68359000	74175000	222	222
-0.861718	0.0629551	1.20097	ACSL6	1175900	1229900	1354300	1192200	886270	401800	461280	598020	1099700	1060400	E7ERD7;Q9UKU0;Q9UKU0-9;Q9UKU0-6;Q9UKU0-1;Q9UKU0-7;Q9UKU0-2;Q9UKU0-5;Q9UKU0-3;Q9UKU0-8;C9J8C7;C9JT10;C9JPA5;C9J4I1;C9JK59;C9J3Z0	E7ERD7;Q9UKU0;Q9UKU0-9;Q9UKU0-6;Q9UKU0-1;Q9UKU0-7;Q9UKU0-2;Q9UKU0-5;Q9UKU0-3;Q9UKU0-8;C9J8C7	11;11;11;11;11;10;10;10;10;10;6;3;3;3;3;3	11;11;11;11;11;10;10;10;10;10;6;3;3;3;3;3	11;11;11;11;11;10;10;10;10;10;6;3;3;3;3;3	Long-chain-fatty-acid--CoA ligase 6	ACSL6	Isoform of Q9UKU0, Long-chain-fatty-acid--CoA ligase 6;Long-chain-fatty-acid--CoA ligase 6;Isoform of Q9UKU0, Isoform 9 of Long-chain-fatty-acid--CoA ligase 6;Isoform of Q9UKU0, Isoform 6 of Long-chain-fatty-acid--CoA ligase 6;Isoform of Q9UKU0, Isoform 1	16	11	11	11	22.6	22.6	22.6	75.246	677	677;697;708;712;722;622;667;690;697;722;365;99;134;144;152;213	0	54.688	1183356	717066	0.60596	-0.722706	1175900	1229900	1354300	1192200	886270	401800	461280	598020	1099700	1060400	17	17
-0.796117	0.0579087	1.23726	ELAVL2	48698	59158	58762	43272	38652	14354	34073	32071	32431	40939	A0A0A0MRX1;Q12926;B1AM48;Q12926-2;C9JB16	A0A0A0MRX1;Q12926;B1AM48;Q12926-2	9;9;7;7;2	1;1;1;1;0	1;1;1;1;0	ELAV-like protein;ELAV-like protein 2	ELAVL2	Isoform of Q12926, ELAV-like protein;ELAV-like protein 2;Isoform of Q12926, ELAV-like protein (Fragment);Isoform of Q12926, Isoform 2 of ELAV-like protein 2	5	9	1	1	26.2	4.6	4.6	42.632	389	389;359;189;346;90	0	6.9088	50292.6	30485.8	0.606169	-0.722209	48698	59158	58762	43272	38652	14354	34073	32071	32431	40939	1	1
-0.927764	0.103416	0.985412	GABRG2	342420	338790	391940	323430	235640	78367	126360	198030	300910	310040	A0A1W2PPS4;A0A1W2PPN5;A0A1W2PQX1;A0A1W2PR49;A0A1W2PQR9;A0A1W2PRN4;A0A1X7SBS5;A0A286YFI6;A0A1X7SBZ8;P18507;P18507-2;P18507-3;A0A1W2PQ81;A8MWU7;A0A1W2PSF4;A0A1W2PQA6;E5RIG3;A0A1W2PRM8;A0A1W2PRU1;Q8N1C3	A0A1W2PPS4;A0A1W2PPN5;A0A1W2PQX1;A0A1W2PR49;A0A1W2PQR9;A0A1W2PRN4;A0A1X7SBS5;A0A286YFI6;A0A1X7SBZ8;P18507;P18507-2;P18507-3;A0A1W2PQ81;A8MWU7;A0A1W2PSF4	3;3;3;3;3;3;3;3;3;3;3;3;2;2;2;1;1;1;1;1	3;3;3;3;3;3;3;3;3;3;3;3;2;2;2;1;1;1;1;1	3;3;3;3;3;3;3;3;3;3;3;3;2;2;2;1;1;1;1;1	Gamma-aminobutyric acid receptor subunit gamma-2	GABRG2	Isoform of P18507, Gamma-aminobutyric acid receptor subunit gamma-2;Isoform of P18507, Gamma-aminobutyric acid receptor subunit gamma-2;Isoform of P18507, Gamma-aminobutyric acid receptor subunit gamma-2 (Fragment);Isoform of P18507, Gamma-aminobutyric aci	20	3	3	3	6.5	6.5	6.5	44.609	385	385;385;397;445;446;453;476;498;507;467;475;515;290;372;380;91;111;119;264;465	0	5.3891	330668	200892	0.607533	-0.718966	342420	338790	391940	323430	235640	78367	126360	198030	300910	310040	4	4
-0.86856	0.105323	0.977476	MT-ND5	209650	199730	239850	171260	124930	45547	88235	110070	183110	159560	P03915	P03915	1	1	1	NADH-ubiquinone oxidoreductase chain 5	MT-ND5	NADH-ubiquinone oxidoreductase chain 5	1	1	1	1	3.2	3.2	3.2	67.026	603	603	0	5.6443	191250	116482	0.609058	-0.715348	209650	199730	239850	171260	124930	45547	88235	110070	183110	159560	2	2
-0.965867	0.133318	0.875112	RPH3A	2745700	2333300	2855100	2634900	1514500	480750	973450	1380700	2292000	2396700	Q9Y2J0;F8VP47;Q9Y2J0-2;F8VVK8;F8W1K7;F8VNP7;F8VZS2;F8VR41;F8W131;F8VV58;F8W1A3;F8VNW3;F8VTR7;F8VNU2;F8W116;A0A0G2JKH4;Q14184	Q9Y2J0;F8VP47;Q9Y2J0-2	17;16;16;5;5;4;3;3;3;3;3;3;2;2;1;1;1	17;16;16;5;5;4;3;3;3;3;3;3;2;2;1;1;1	17;16;16;5;5;4;3;3;3;3;3;3;2;2;1;1;1	Rabphilin-3A	RPH3A	Rabphilin-3A;Isoform of Q9Y2J0, Rabphilin-3A;Isoform of Q9Y2J0, Isoform 2 of Rabphilin-3A	17	17	17	17	26.8	26.8	26.8	76.872	694	694;645;690;163;181;133;94;104;115;120;125;127;80;83;39;412;412	0	62.493	2447360	1492104	0.609679	-0.713878	2745700	2333300	2855100	2634900	1514500	480750	973450	1380700	2292000	2396700	28	28
-0.753007	0.0187835	1.72622	LARS	600360	631310	673420	582760	437680	286760	281180	294750	441980	520610	Q9P2J5-2;Q9P2J5;Q9P2J5-3;A0A087WXY1	Q9P2J5-2;Q9P2J5;Q9P2J5-3	12;12;6;1	12;12;6;1	12;12;6;1	Leucine--tRNA ligase, cytoplasmic	LARS	Isoform of Q9P2J5, Isoform 2 of Leucine--tRNA ligase, cytoplasmic;Leucine--tRNA ligase, cytoplasmic;Isoform of Q9P2J5, Isoform 3 of Leucine--tRNA ligase, cytoplasmic	4	12	12	12	11.1	11.1	11.1	128.04	1122	1122;1176;485;160	0	21.479	592470	361500	0.610157	-0.712746	600360	631310	673420	582760	437680	286760	281180	294750	441980	520610	13	13
-0.756018	0.0187884	1.72611	FLII	42438	40644	43962	38068	29955	21594	17016	20066	27263	35834	Q13045-2;Q13045-3;Q13045	Q13045-2;Q13045-3;Q13045	1;1;1	1;1;1	1;1;1	Protein flightless-1 homolog	FLII	Isoform of Q13045, Isoform 2 of Protein flightless-1 homolog;Isoform of Q13045, Isoform 3 of Protein flightless-1 homolog;Protein flightless-1 homolog	3	1	1	1	0.8	0.8	0.8	138.49	1214	1214;1258;1269	0	2.9203	39507.2	24109.4	0.610253	-0.71252	42438	40644	43962	38068	29955	21594	17016	20066	27263	35834	1	1
-0.680218	0.126409	0.898223	GRPEL1	291300	242020	260620	161630	107950	85960	100070	108120	164840	197920	Q9HAV7	Q9HAV7	2	2	2	GrpE protein homolog 1, mitochondrial	GRPEL1	GrpE protein homolog 1, mitochondrial	1	2	2	2	12.9	12.9	12.9	24.279	217	217	0	3.7449	214546	130979	0.610493	-0.711954	291300	242020	260620	161630	107950	85960	100070	108120	164840	197920	3	3
-0.866232	0.101465	0.993684	SLC25A6	396960	365330	404820	300640	226820	87383	140120	204240	292490	329920	P12236	P12236	15	2	1	ADP/ATP translocase 3;ADP/ATP translocase 3, N-terminally processed	SLC25A6	ADP/ATP translocase 3	1	15	2	1	45	7.4	4.4	32.866	298	298	1	-2	342842	209331	0.610575	-0.711759	396960	365330	404820	300640	226820	87383	140120	204240	292490	329920	2	2
-0.835688	0.0908547	1.04165	LPCAT4	36085	32304	39662	32663	20191	9228.2	13676	19128	28881	29312	Q643R3;A0A0C4DGT4	Q643R3	3;1	3;1	3;1	Lysophospholipid acyltransferase LPCAT4	LPCAT4	Lysophospholipid acyltransferase LPCAT4	2	3	3	3	8	8	8	57.218	524	524;351	0	3.9591	32565.4	19886.7	0.610671	-0.711533	36085	32304	39662	32663	20191	9228.2	13676	19128	28881	29312	3	3
-0.877503	0.0995964	1.00176	FBXO41	147000	141070	139860	134450	80176	35600	49388	70182	116700	128680	Q8TF61	Q8TF61	4	4	4	F-box only protein 41	FBXO41	F-box only protein 41	1	4	4	4	5	5	5	94.495	875	875	0	8.6642	130107	79473	0.61083	-0.711157	147000	141070	139860	134450	80176	35600	49388	70182	116700	128680	4	4
-0.77864	0.0406953	1.39046	EXOG	246040	234300	260370	239390	174070	79812	121560	159940	172900	189110	Q9Y2C4;Q9Y2C4-4;F8WE28;F8WE38;H7C0W6;Q9Y2C4-3;F2Z2D3;F8WEP0;H7C451;F8WC11	Q9Y2C4;Q9Y2C4-4;F8WE28;F8WE38;H7C0W6;Q9Y2C4-3	4;3;2;2;2;2;1;1;1;1	4;3;2;2;2;2;1;1;1;1	4;3;2;2;2;2;1;1;1;1	Nuclease EXOG, mitochondrial	EXOG	Nuclease EXOG, mitochondrial;Isoform of Q9Y2C4, Isoform 4 of Nuclease EXOG, mitochondrial;Isoform of Q9Y2C4, Nuclease EXOG, mitochondrial;Isoform of Q9Y2C4, Nuclease EXOG, mitochondrial;Isoform of Q9Y2C4, Nuclease EXOG, mitochondrial (Fragment);Isoform of	10	4	4	4	12.8	12.8	12.8	41.084	368	368;318;107;143;187;228;56;81;107;146	0	10.074	233844	143079	0.611855	-0.708739	246040	234300	260370	239390	174070	79812	121560	159940	172900	189110	5	5
-0.777954	0.0405217	1.39231	OSBPL8	55905	53700	55650	51777	35677	22591	21280	25639	41815	46975	F8VUA7;F8VQX7;Q9BZF1-3;Q9BZF1-2;Q9BZF1	F8VUA7;F8VQX7;Q9BZF1-3;Q9BZF1-2;Q9BZF1	2;2;2;2;2	2;2;2;2;2	2;2;2;2;2	Oxysterol-binding protein;Oxysterol-binding protein-related protein 8	OSBPL8	Isoform of Q9BZF1, Oxysterol-binding protein (Fragment);Isoform of Q9BZF1, Oxysterol-binding protein (Fragment);Isoform of Q9BZF1, Isoform 3 of Oxysterol-binding protein-related protein 8;Isoform of Q9BZF1, Isoform 2 of Oxysterol-binding protein-related pr	5	2	2	2	2.4	2.4	2.4	79.052	694	694;721;847;874;889	0	4.9179	51180.8	31369.2	0.61291	-0.706254	55905	53700	55650	51777	35677	22591	21280	25639	41815	46975	2	2
-0.760506	0.0198044	1.70324	CAMKK1	135070	125760	128580	167570	123830	61381	72133	71411	110740	114760	Q8N5S9;Q8N5S9-2;J3KPJ3	Q8N5S9;Q8N5S9-2;J3KPJ3	4;4;3	4;4;3	4;4;3	Calcium/calmodulin-dependent protein kinase kinase 1	CAMKK1	Calcium/calmodulin-dependent protein kinase kinase 1;Isoform of Q8N5S9, Isoform 2 of Calcium/calmodulin-dependent protein kinase kinase 1;Isoform of Q8N5S9, Calcium/calmodulin-dependent protein kinase kinase 1	3	4	4	4	9.9	9.9	9.9	55.735	505	505;520;532	0	11.788	138322	84802.8	0.613083	-0.705847	135070	125760	128580	167570	123830	61381	72133	71411	110740	114760	5	5
-0.841609	0.0988279	1.00512	UQCRQ	3952800	3651600	3924200	3497900	2210500	897380	1608900	2231500	2763000	3288800	O14949	O14949	5	5	5	Cytochrome b-c1 complex subunit 8	UQCRQ	Cytochrome b-c1 complex subunit 8	1	5	5	5	56.1	56.1	56.1	9.9062	82	82	0	12.304	3489100	2139880	0.613304	-0.705325	3952800	3651600	3924200	3497900	2210500	897380	1608900	2231500	2763000	3288800	10	10
-0.905217	0.13441	0.871567	VDAC1	12942000	12475000	13679000	11879000	6239700	2652700	4335900	5979000	11118000	11643000	P21796;C9JI87	P21796;C9JI87	12;7	12;7	12;7	Voltage-dependent anion-selective channel protein 1	VDAC1	Voltage-dependent anion-selective channel protein 1;Isoform of P21796, Voltage-dependent anion-selective channel protein 1 (Fragment)	2	12	12	12	47	47	47	30.772	283	283;183	0	120.18	11575640	7101440	0.613481	-0.704908	12942000	12475000	13679000	11879000	6239700	2652700	4335900	5979000	11118000	11643000	42	42
-0.905226	0.139898	0.854189	GABRA1	1375400	1227800	1483500	1240900	639340	266480	472780	621020	1048800	1316900	A0A1B0GV38;P14867;A0A0U1RRB2;P31644	A0A1B0GV38;P14867;A0A0U1RRB2	5;5;4;2	5;5;4;2	2;2;1;1	Gamma-aminobutyric acid receptor subunit alpha-1	GABRA1	Isoform of P14867, Gamma-aminobutyric acid receptor subunit alpha-1;Gamma-aminobutyric acid receptor subunit alpha-1;Isoform of P14867, Gamma-aminobutyric acid receptor subunit alpha-1 (Fragment)	4	5	5	2	11.7	11.7	5.7	53.383	471	471;456;285;462	0	14.577	1206990	740696	0.613672	-0.70446	1375400	1227800	1483500	1240900	639340	266480	472780	621020	1048800	1316900	6	6
-0.877567	0.128222	0.892038	SLC25A12	8952300	8531600	9496700	8633600	4275000	2057400	2892400	4361300	7449900	8179300	O75746;O75746-2;F8W9J0;H0YFB2;B4DGK6	O75746;O75746-2	27;22;4;4;4	27;22;4;4;4	21;16;4;4;4	Calcium-binding mitochondrial carrier protein Aralar1	SLC25A12	Calcium-binding mitochondrial carrier protein Aralar1;Isoform of O75746, Isoform 2 of Calcium-binding mitochondrial carrier protein Aralar1	5	27	27	21	43.8	43.8	35.1	74.761	678	678;571;87;175;210	0	104.64	8072540	4955220	0.613837	-0.704074	8952300	8531600	9496700	8633600	4275000	2057400	2892400	4361300	7449900	8179300	56	56
-0.813786	0.0746417	1.12702	PRKAR1B	70043	62239	74230	66284	39733	22644	23635	35129	49778	64773	H7BYW5;P31321;C9JSK5;K7EKR1	H7BYW5;P31321;C9JSK5	3;3;2;1	1;1;1;0	1;1;1;0	cAMP-dependent protein kinase type I-beta regulatory subunit	PRKAR1B	Isoform of P31321, cAMP-dependent protein kinase type I-beta regulatory subunit (Fragment);cAMP-dependent protein kinase type I-beta regulatory subunit;Isoform of P31321, cAMP-dependent protein kinase type I-beta regulatory subunit (Fragment)	4	3	1	1	9.9	3.7	3.7	26.937	242	242;381;297;35	0	4.5074	63279.6	38860.8	0.614113	-0.703425	70043	62239	74230	66284	39733	22644	23635	35129	49778	64773	1	1
-0.719176	0.115052	0.939105	ADAR	178510	199270	211070	146300	83961	55591	85906	84374	121070	163260	A0A3B3IRQ9;H0YCK3;P55265-5;P55265-3;P55265-2;P55265;P55265-4;A0A3B3ISU1;A0A3B3ISX1	A0A3B3IRQ9;H0YCK3;P55265-5;P55265-3;P55265-2;P55265;P55265-4	3;3;3;3;3;3;3;1;1	3;3;3;3;3;3;3;1;1	3;3;3;3;3;3;3;1;1	Double-stranded RNA-specific adenosine deaminase	ADAR	Isoform of P55265, Double-stranded RNA-specific adenosine deaminase (Fragment);Isoform of P55265, Double-stranded RNA-specific adenosine deaminase (Fragment);Isoform of P55265, Isoform 5 of Double-stranded RNA-specific adenosine deaminase;Isoform of P55265	9	3	3	3	2.8	2.8	2.8	128.27	1158	1158;1195;931;1181;1200;1226;1269;164;707	0	3.3706	165399	101651	0.614578	-0.702332	178510	199270	211070	146300	83961	55591	85906	84374	121070	163260	3	3
-0.883149	0.113041	0.946766	KIAA0513	1090600	1032100	1090000	857740	594840	231930	378570	499240	847440	962750	O60268;O60268-3;H3BMU3;O60268-2;H3BNA7	O60268;O60268-3;H3BMU3;O60268-2	11;10;9;7;4	11;10;9;7;4	11;10;9;7;4	Uncharacterized protein KIAA0513	KIAA0513	Uncharacterized protein KIAA0513;Isoform of O60268, Isoform 3 of Uncharacterized protein KIAA0513;Isoform of O60268, Uncharacterized protein KIAA0513 (Fragment);Isoform of O60268, Isoform 2 of Uncharacterized protein KIAA0513	5	11	11	11	28.7	28.7	28.7	46.638	411	411;401;198;301;113	0	72.329	943866	580240	0.614748	-0.701932	1090600	1032100	1090000	857740	594840	231930	378570	499240	847440	962750	15	15
-0.910614	0.128358	0.891577	COX6C	6633100	5907900	6433500	5903100	4368000	1142400	3594600	3912900	4280100	5473200	P09669	P09669	2	2	2	Cytochrome c oxidase subunit 6C	COX6C	Cytochrome c oxidase subunit 6C	1	2	2	2	20	20	20	8.7813	75	75	0	3.9497	5923720	3643984	0.615151	-0.700987	6633100	5907900	6433500	5903100	4368000	1142400	3594600	3912900	4280100	5473200	8	8
-0.795585	0.0815784	1.08842	NDUFS7	3226800	2968400	3319800	2762400	1877700	798190	1525900	1880700	2194200	2488400	F5H5N1;F5GXJ1;O75251-2;O75251;A0A087WXF6;A0A087WTI3	F5H5N1;F5GXJ1;O75251-2;O75251;A0A087WXF6;A0A087WTI3	4;4;4;4;3;3	4;4;4;4;3;3	4;4;4;4;3;3	NADH dehydrogenase [ubiquinone] iron-sulfur protein 7, mitochondrial	NDUFS7	Isoform of O75251, NADH dehydrogenase [ubiquinone] iron-sulfur protein 7, mitochondrial;Isoform of O75251, NADH dehydrogenase [ubiquinone] iron-sulfur protein 7, mitochondrial;Isoform of O75251, Isoform 2 of NADH dehydrogenase [ubiquinone] iron-sulfur prot	6	4	4	4	21.4	21.4	21.4	19.77	182	182;236;206;213;214;214	0	7.1428	2864300	1762596	0.615367	-0.700481	3226800	2968400	3319800	2762400	1877700	798190	1525900	1880700	2194200	2488400	10	10
-0.780169	0.0557577	1.2537	C14orf2;MP68	2604900	2266200	2649200	1954500	1904200	698490	1419700	1850100	1688700	1515200	A0A0A0MTQ5;G3V556;P56378;P56378-2	A0A0A0MTQ5;G3V556;P56378;P56378-2	2;2;2;1	2;2;2;1	2;2;2;1	6.8 kDa mitochondrial proteolipid	C14orf2;MP68	Isoform of P56378, ATP synthase membrane subunit 6.8PL;Isoform of P56378, ATP synthase membrane subunit 6.8PL;6.8 kDa mitochondrial proteolipid;Isoform of P56378, Isoform 2 of 6.8 kDa mitochondrial proteolipid	4	2	2	2	18.2	18.2	18.2	9.1078	77	77;99;58;75	0.0063272	1.564	2303840	1419106	0.615974	-0.699058	2604900	2266200	2649200	1954500	1904200	698490	1419700	1850100	1688700	1515200	3	3
-0.874361	0.143214	0.844015	COX7A2L	902150	783470	917370	747630	413160	163240	335210	449360	610870	800530	O14548;E5RJZ1;H0YBD2	O14548;E5RJZ1;H0YBD2	4;3;3	4;3;3	4;3;3	Cytochrome c oxidase subunit 7A-related protein, mitochondrial	COX7A2L	Cytochrome c oxidase subunit 7A-related protein, mitochondrial;Isoform of O14548, Cytochrome c oxidase subunit 7A-related protein, mitochondrial;Isoform of O14548, Cytochrome c oxidase subunit 7A-related protein, mitochondrial (Fragment)	3	4	4	4	48.2	48.2	48.2	12.615	114	114;79;95	0	10.247	761126	468976	0.616161	-0.698621	902150	783470	917370	747630	413160	163240	335210	449360	610870	800530	5	6
-0.791901	0.040885	1.38844	TUBA3E	382910	424310	445640	452930	331080	173650	185180	199390	346430	383510	P0DPH8;P0DPH7;P0DPH7-2;Q6PEY2	P0DPH8;P0DPH7;P0DPH7-2;Q6PEY2	17;17;15;15	1;1;0;1	0;0;0;0	Tubulin alpha-3E chain	TUBA3E	Tubulin alpha-3D chain;Tubulin alpha-3C chain;Isoform of P0DPH7, Isoform 2 of Tubulin alpha-3C chain;Tubulin alpha-3E chain	4	17	1	0	48.4	1.8	0	49.959	450	450;450;418;450	0.00428	1.6745	413186	254672	0.616362	-0.698151	382910	424310	445640	452930	331080	173650	185180	199390	346430	383510	2	2
-0.827335	0.0622169	1.20609	SCN1A	288370	291970	331690	319910	231210	102560	123190	162500	253180	283330	A0A286YEQ8;A0A286YF26;A0A1W2PPJ3;P35498-3;P35498-2;P35498;A0A1B0GVX7;A0A1B0GUX7;A0A286YFA8;A0A0C4DG82;A0A2R8YDP4;Q9UQD0-5;Q15858-4;Q15858-3;Q9UQD0-2;Q9UQD0;Q15858-2;Q15858;Q9UQD0-3;A0A1B0GWE6;Q86V90;H7C064;K4DIA1;A0A0A0MT39;E9PHB6;E9PG18;H9KVD2;Q14524-5;Q14524-3;Q14524-6;Q14524-2;Q14524-4;Q14524	A0A286YEQ8;A0A286YF26;A0A1W2PPJ3;P35498-3;P35498-2;P35498;A0A1B0GVX7;A0A1B0GUX7	11;11;11;11;11;11;9;7;2;2;2;2;2;2;2;2;2;2;2;1;1;1;1;1;1;1;1;1;1;1;1;1;1	6;6;6;6;6;6;5;4;1;0;0;0;0;0;0;0;0;0;0;1;0;0;0;0;0;0;0;0;0;0;0;0;0	6;6;6;6;6;6;5;4;1;0;0;0;0;0;0;0;0;0;0;1;0;0;0;0;0;0;0;0;0;0;0;0;0	Sodium channel protein type 1 subunit alpha	SCN1A	Isoform of P35498, Sodium channel protein;Isoform of P35498, Sodium channel protein;Isoform of P35498, Sodium channel protein;Isoform of P35498, Isoform 3 of Sodium channel protein type 1 subunit alpha;Isoform of P35498, Isoform 2 of Sodium channel protein	33	11	6	6	5.1	2.8	2.8	218.34	1915	1915;1997;1998;1981;1998;2009;1618;829;149;832;1936;1939;1977;1977;1980;1980;1988;1988;1991;145;223;378;1962;1962;1983;1998;2016;1962;1983;1998;2015;2016;2016	0	9.9014	296754	182955	0.616519	-0.697782	288370	291970	331690	319910	231210	102560	123190	162500	253180	283330	7	7
-0.661964	0.0206878	1.68429	SUCLG2	284630	279370	295630	192700	180360	178450	125500	162180	157490	150980	Q96I99;E9PDQ8;Q96I99-2;H0Y852	Q96I99;E9PDQ8;Q96I99-2	6;5;5;1	6;5;5;1	6;5;5;1	Succinyl-CoA ligase [GDP-forming] subunit beta, mitochondrial	SUCLG2	Succinate--CoA ligase [GDP-forming] subunit beta, mitochondrial;Isoform of Q96I99, Succinate--CoA ligase [GDP-forming] subunit beta, mitochondrial;Isoform of Q96I99, Isoform 2 of Succinate--CoA ligase [GDP-forming] subunit beta, mitochondrial	4	6	6	6	15	15	15	46.51	432	432;379;440;190	0	18.225	249104	153624	0.616706	-0.697345	284630	279370	295630	192700	180360	178450	125500	162180	157490	150980	7	7
-0.757687	0.029146	1.53542	SIK3	48630	50195	52457	43015	38001	28143	21193	19221	40935	37024	H7C3X8;H0Y4E8;Q9Y2K2-7;Q9Y2K2-8;Q9Y2K2;H7C038	H7C3X8;H0Y4E8;Q9Y2K2-7;Q9Y2K2-8;Q9Y2K2;H7C038	2;2;2;2;2;1	2;2;2;2;2;1	2;2;2;2;2;1	Serine/threonine-protein kinase SIK3	SIK3	Isoform of Q9Y2K2, Serine/threonine-protein kinase SIK3 (Fragment);Isoform of Q9Y2K2, Serine/threonine-protein kinase SIK3 (Fragment);Isoform of Q9Y2K2, Isoform 3 of Serine/threonine-protein kinase SIK3;Isoform of Q9Y2K2, Isoform 4 of Serine/threonine-prot	6	2	2	2	5.1	5.1	5.1	57.022	506	506;1363;1187;1261;1321;151	0	3.6779	47048.4	29023.8	0.616892	-0.696909	48630	50195	52457	43015	38001	28143	21193	19221	40935	37024	2	2
-0.697304	0.0459599	1.33762	ARFGAP2	69120	68578	76033	50960	115180	30858	51643	37615	63831	58744	H0YF45;H0YDX1;E9PJT7;E9PK28;E9PN48;E9PIY6;G5E9L0;Q8N6H7-2;Q8N6H7	H0YF45;H0YDX1;E9PJT7;E9PK28;E9PN48;E9PIY6;G5E9L0;Q8N6H7-2;Q8N6H7	2;2;2;2;2;2;2;2;2	2;2;2;2;2;2;2;2;2	2;2;2;2;2;2;2;2;2	ADP-ribosylation factor GTPase-activating protein 2	ARFGAP2	Isoform of Q8N6H7, ADP-ribosylation factor GTPase-activating protein 2 (Fragment);Isoform of Q8N6H7, ADP-ribosylation factor GTPase-activating protein 2 (Fragment);Isoform of Q8N6H7, ADP-ribosylation factor GTPase-activating protein 2 (Fragment);Isoform of	9	2	2	2	17.6	17.6	17.6	13.698	119	119;133;173;238;252;327;493;414;521	0	5.8042	77296.2	47692.6	0.617011	-0.696632	69120	68578	76033	50960	115180	30858	51643	37615	63831	58744	2	2
-0.861239	0.0995538	1.00194	ARMC10	149230	152100	175050	170320	86957	49131	55346	61197	136750	159730	C9J5N7;Q8N2F6-6;Q8N2F6-4;Q8N2F6-5;Q8N2F6-3;Q8N2F6-2;Q8N2F6;A0A0J9YXV5;A0A0J9YWR7;H7C2M7;H7BXQ8;A0A0J9YXE4;A0A0J9YY38	C9J5N7;Q8N2F6-6;Q8N2F6-4;Q8N2F6-5;Q8N2F6-3;Q8N2F6-2;Q8N2F6;A0A0J9YXV5;A0A0J9YWR7;H7C2M7;H7BXQ8;A0A0J9YXE4	3;3;3;3;3;3;3;2;2;2;2;2;1	3;3;3;3;3;3;3;2;2;2;2;2;1	3;3;3;3;3;3;3;2;2;2;2;2;1	Armadillo repeat-containing protein 10	ARMC10	Isoform of Q8N2F6, Armadillo repeat-containing protein 10 (Fragment);Isoform of Q8N2F6, Isoform 6 of Armadillo repeat-containing protein 10;Isoform of Q8N2F6, Isoform 4 of Armadillo repeat-containing protein 10;Isoform of Q8N2F6, Isoform 5 of Armadillo rep	13	3	3	3	15.5	15.5	15.5	25.381	233	233;225;249;284;284;308;343;91;153;185;193;212;62	0	6.8199	148628	91752.8	0.617334	-0.695878	149230	152100	175050	170320	86957	49131	55346	61197	136750	159730	5	5
-0.414469	0.333252	0.477228	ADAM9	2640.6	1537.8	2167.8	2318.5	1202.6	1056.1	1001.5	0	2210	1872.6	F8WC54;A0AVL1;Q13443-2;Q13443	F8WC54;A0AVL1;Q13443-2;Q13443	1;1;1;1	1;1;1;1	1;1;1;1	Disintegrin and metalloproteinase domain-containing protein 9	ADAM9	Isoform of Q13443, Disintegrin and metalloproteinase domain-containing protein 9;Isoform of Q13443, ADAM9 protein;Isoform of Q13443, Isoform 2 of Disintegrin and metalloproteinase domain-containing protein 9;Disintegrin and metalloproteinase domain-contain	4	1	1	1	3.8	3.8	3.8	69.323	628	628;712;655;819	0	7.3822	1997.48	1233.15	0.617351	-0.695837	2640.6	1537.8	2167.8	2318.5	1202.6	1056.1	1001.5	0	2210	1872.6	1	1
-0.748419	0.0646857	1.18919	RANBP6	38596	38115	40320	35797	20438	18628	14461	14251	27416	34238	O60518	O60518	5	3	3	Ran-binding protein 6	RANBP6	Ran-binding protein 6	1	5	3	3	6.2	4.4	4.4	124.71	1105	1105	0	4.8369	35048.4	21646.2	0.617609	-0.695235	38596	38115	40320	35797	20438	18628	14461	14251	27416	34238	2	2
-0.820167	0.130711	0.883689	MT-ND1	224140	197710	220680	153180	104800	44524	78606	115070	146830	180200	P03886	P03886	2	2	2	NADH-ubiquinone oxidoreductase chain 1	MT-ND1	NADH-ubiquinone oxidoreductase chain 1	1	2	2	2	9.1	9.1	9.1	35.66	318	318	0	12.62	181972	112451	0.617961	-0.694413	224140	197710	220680	153180	104800	44524	78606	115070	146830	180200	4	4
-0.821888	0.0766319	1.11559	PLCB4	9109	9443.8	12339	10302	8638.3	2715.7	6356.9	6375.6	6758.6	9402.1	Q15147-2;Q15147;Q15147-5;Q15147-4	Q15147-2;Q15147;Q15147-5;Q15147-4	1;1;1;1	1;1;1;1	1;1;1;1	1-phosphatidylinositol 4,5-bisphosphate phosphodiesterase beta-4	PLCB4	Isoform of Q15147, Isoform 1 of 1-phosphatidylinositol 4,5-bisphosphate phosphodiesterase beta-4;1-phosphatidylinositol 4,5-bisphosphate phosphodiesterase beta-4;Isoform of Q15147, Isoform 4 of 1-phosphatidylinositol 4,5-bisphosphate phosphodiesterase beta	4	1	1	1	1.2	1.2	1.2	117.16	1022	1022;1175;1187;1194	0.0025551	1.9875	10104.1	6246.72	0.618239	-0.693764	9109	9443.8	12339	10302	8638.3	2715.7	6356.9	6375.6	6758.6	9402.1	1	1
-0.883413	0.0977559	1.00986	CAMK2A	20747000	19833000	21163000	23202000	13874000	5492600	8050200	10422000	18772000	19909000	Q9UQM7;Q9UQM7-2;D6RFJ0	Q9UQM7;Q9UQM7-2	19;18;4	15;14;3	13;12;2	Calcium/calmodulin-dependent protein kinase type II subunit alpha	CAMK2A	Calcium/calmodulin-dependent protein kinase type II subunit alpha;Isoform of Q9UQM7, Isoform B of Calcium/calmodulin-dependent protein kinase type II subunit alpha	3	19	15	13	45.4	35.1	32	54.087	478	478;489;90	0	91.387	20040600	12402040	0.618846	-0.692348	20747000	19833000	21163000	23202000	13874000	5492600	8050200	10422000	18772000	19909000	56	56
-0.785516	0.0655821	1.18321	AFG3L2	1788700	1633800	1745400	1537200	1082300	538800	665380	1017000	1256900	1448100	Q9Y4W6;K7EP56	Q9Y4W6	16;4	15;4	15;4	AFG3-like protein 2	AFG3L2	AFG3-like protein 2	2	16	15	15	20.7	19.7	19.7	88.583	797	797;209	0	34.642	1576760	976496	0.619305	-0.691277	1788700	1633800	1745400	1537200	1082300	538800	665380	1017000	1256900	1448100	18	18
-0.81063	0.072102	1.14205	NSF	35334000	34785000	37353000	35103000	22053000	12427000	12933000	16374000	30375000	32122000	I3L0N3;P46459;P46459-2;I3L2G1;I3L0L3;K7EQD6;I3L338;I3L4Q9;H7C048;K7EMQ8;A0A2R8Y765;J3QKS7;A0A2R8Y7U4;A0A2U3TZQ7;A0A2R8Y7I9;A0A2R8Y4T4;A0A2R8YES3;A0A2R8Y855;B4DGM3;Q969G3-6;Q969G3-5;Q969G3-3;Q969G3-2;Q969G3-4;Q969G3	I3L0N3;P46459;P46459-2	35;35;32;5;5;3;2;2;1;1;1;1;1;1;1;1;1;1;1;1;1;1;1;1;1	35;35;32;5;5;3;2;2;1;1;1;1;1;1;1;1;1;1;1;1;1;1;1;1;1	35;35;32;5;5;3;2;2;1;1;1;1;1;1;1;1;1;1;1;1;1;1;1;1;1	Vesicle-fusing ATPase	NSF	Isoform of P46459, Vesicle-fusing ATPase;Vesicle-fusing ATPase;Isoform of P46459, Isoform 2 of Vesicle-fusing ATPase	25	35	35	35	50.1	50.1	50.1	82.091	739	739;744;644;136;161;180;44;81;157;177;277;287;297;311;332;335;347;367;393;293;328;341;363;376;411	0	323.31	33345600	20669600	0.61986	-0.689986	35334000	34785000	37353000	35103000	22053000	12427000	12933000	16374000	30375000	32122000	101	101
-0.729388	0.0987162	1.00561	UBR3	5669.4	5527.1	6990.5	4008.3	3029.4	2693.8	1807.2	2235.5	4559.6	4571.3	H7C481;H0Y3K2;Q6ZT12;Q6ZT12-4	H7C481;H0Y3K2;Q6ZT12;Q6ZT12-4	1;1;1;1	1;1;1;1	1;1;1;1	E3 ubiquitin-protein ligase UBR3	UBR3	Isoform of Q6ZT12, E3 ubiquitin-protein ligase UBR3 (Fragment);Isoform of Q6ZT12, E3 ubiquitin-protein ligase UBR3 (Fragment);E3 ubiquitin-protein ligase UBR3;Isoform of Q6ZT12, Isoform 4 of E3 ubiquitin-protein ligase UBR3	4	1	1	1	2.3	2.3	2.3	43.839	384	384;950;1888;1917	0.0016706	2.2915	5094.48	3159.86	0.620252	-0.689074	5669.4	5527.1	6990.5	4008.3	3029.4	2693.8	1807.2	2235.5	4559.6	4571.3	1	1
-0.601566	0.0918159	1.03708	ACSS1	273080	291990	301770	153870	152860	136260	158470	145920	169770	127430	Q9NUB1-2;Q9NUB1;Q9NUB1-3;Q9NUB1-4;Q5TF43	Q9NUB1-2;Q9NUB1;Q9NUB1-3;Q9NUB1-4	5;5;4;4;1	5;5;4;4;1	5;5;4;4;1	Acetyl-coenzyme A synthetase 2-like, mitochondrial	ACSS1	Isoform of Q9NUB1, Isoform 2 of Acetyl-coenzyme A synthetase 2-like, mitochondrial;Acetyl-coenzyme A synthetase 2-like, mitochondrial;Isoform of Q9NUB1, Isoform 3 of Acetyl-coenzyme A synthetase 2-like, mitochondrial;Isoform of Q9NUB1, Isoform 4 of Acetyl-	5	5	5	5	10.3	10.3	10.3	74.626	687	687;689;568;575;153	0	10.461	236704	146830	0.620311	-0.688937	273080	291990	301770	153870	152860	136260	158470	145920	169770	127430	5	5
-0.61484	0.197962	0.703418	AZGP1	2483100	751590	1048500	834560	1509100	751020	473610	959580	1228400	817000	P25311;C9JEV0;H7BZJ8	P25311;C9JEV0	9;5;1	9;5;1	9;5;1	Zinc-alpha-2-glycoprotein	AZGP1	Zinc-alpha-2-glycoprotein;Isoform of P25311, Zinc-alpha-2-glycoprotein	3	9	9	9	35.6	35.6	35.6	34.258	298	298;227;85	0	25.711	1343916	835068	0.621369	-0.686477	2483100	751590	1048500	834560	1509100	751020	473610	959580	1228400	817000	13	13
-1.00863	0.152405	0.817001	SCAI;C9orf126	1249500	1092300	1241200	1143500	744050	187980	441060	633950	1054700	1156200	Q8N9R8;Q8N9R8-2;Q3SXZ0;H7C5A3;H7C4U2	Q8N9R8;Q8N9R8-2;Q3SXZ0	9;9;5;1;1	9;9;5;1;1	9;9;5;1;1	Protein SCAI	SCAI;C9orf126	Protein SCAI;Isoform of Q8N9R8, Isoform 2 of Protein SCAI;Isoform of Q8N9R8, C9orf126 protein	5	9	9	9	17	17	17	70.399	606	606;629;490;32;88	0	18.14	1108322	689142	0.621789	-0.685504	1249500	1092300	1241200	1143500	744050	187980	441060	633950	1054700	1156200	11	11
-0.709609	0.0612151	1.21314	AK4	980330	965610	925260	730970	517720	326040	377870	571250	625030	708730	P27144;D3DQ64	P27144;D3DQ64	6;5	6;5	6;5	Adenylate kinase 4, mitochondrial	AK4	Adenylate kinase 4, mitochondrial;Isoform of P27144, Adenylate kinase 4, mitochondrial	2	6	6	6	27.8	27.8	27.8	25.268	223	223;171	0	17.374	832986	518114	0.621996	-0.685023	980330	965610	925260	730970	517720	326040	377870	571250	625030	708730	6	6
-0.745516	0.043835	1.35818	G3BP2	350380	355230	379520	300670	239810	127360	167180	170860	263820	305040	Q9UN86;Q9UN86-2;D6RAC7;D6RB17;D6RGJ4	Q9UN86;Q9UN86-2;D6RAC7;D6RB17	4;3;2;2;1	4;3;2;2;1	4;3;2;2;1	Ras GTPase-activating protein-binding protein 2	G3BP2	Ras GTPase-activating protein-binding protein 2;Isoform of Q9UN86, Isoform B of Ras GTPase-activating protein-binding protein 2;Isoform of Q9UN86, Ras GTPase-activating protein-binding protein 2 (Fragment);Isoform of Q9UN86, Ras GTPase-activating protein-b	5	4	4	4	8.9	8.9	8.9	54.12	482	482;449;141;198;125	0	9.8695	329034	205174	0.623565	-0.681389	350380	355230	379520	300670	239810	127360	167180	170860	263820	305040	5	5
-0.862236	0.190412	0.720306	MGST3	903830	838570	1008100	619810	350700	150740	324660	322950	725440	823490	Q5VV89;O14880;Q5VV87	Q5VV89;O14880;Q5VV87	2;2;1	2;2;1	2;2;1	Microsomal glutathione S-transferase 3	MGST3	Isoform of O14880, Microsomal glutathione S-transferase 3;Microsomal glutathione S-transferase 3;Isoform of O14880, Microsomal glutathione S-transferase 3	3	2	2	2	18.1	18.1	18.1	18.416	166	166;152;129	0	6.6622	751034	468636	0.623988	-0.68041	903830	838570	1008100	619810	350700	150740	324660	322950	725440	823490	4	4
-0.75336	0.0772109	1.11232	NDUFB10	1479700	1211200	1402700	1232400	781530	397420	613710	793570	912530	1177700	H3BPJ9;O96000;O96000-2;H3BV16	H3BPJ9;O96000;O96000-2;H3BV16	10;10;8;7	10;10;8;7	10;10;8;7	NADH dehydrogenase [ubiquinone] 1 beta subcomplex subunit 10	NDUFB10	Isoform of O96000, NADH dehydrogenase [ubiquinone] 1 beta subcomplex subunit 10;NADH dehydrogenase [ubiquinone] 1 beta subcomplex subunit 10;Isoform of O96000, Isoform 2 of NADH dehydrogenase [ubiquinone] 1 beta subcomplex subunit 10;Isoform of O96000, NAD	4	10	10	10	59.6	59.6	59.6	19.258	161	161;172;168;142	0	41.549	1235882	772714	0.625233	-0.677535	1479700	1211200	1402700	1232400	781530	397420	613710	793570	912530	1177700	15	15
-0.9033	0.119229	0.923617	SCN2A	1038000	986550	1047700	1095200	674780	231260	402060	545460	920810	998640	Q99250-2;Q99250;A0A1B0GWA6;A0A1B0GW67;A0A1B0GW40;A0A1B0GTS6;A0A1W2PRD1;Q9NY46-4;Q9NY46-2;Q9NY46-3;Q9NY46;F6U291;P35499;A0A1W2PQ58;A0A1W2PSB2;E7EUE6;A0A1B0GTX0	Q99250-2;Q99250;A0A1B0GWA6;A0A1B0GW67;A0A1B0GW40	11;11;9;6;6;5;4;4;4;4;4;3;3;2;2;2;1	11;11;9;6;6;5;4;4;4;4;4;3;3;2;2;2;1	6;6;5;3;3;3;1;1;1;1;1;2;1;1;1;1;1	Sodium channel protein type 2 subunit alpha	SCN2A	Isoform of Q99250, Isoform 2 of Sodium channel protein type 2 subunit alpha;Sodium channel protein type 2 subunit alpha;Isoform of Q99250, Sodium channel protein;Isoform of Q99250, Sodium channel protein type 2 subunit alpha;Isoform of Q99250, Sodium chann	17	11	11	6	5.4	5.4	3.2	227.97	2005	2005;2005;1873;730;731;558;1979;1951;1951;2000;2000;505;1836;674;1115;1364;92	0	24.732	981696	613832	0.625277	-0.677432	1038000	986550	1047700	1095200	674780	231260	402060	545460	920810	998640	19	19
-0.830451	0.131865	0.87987	COX4I1	7128100	5249400	5734000	4982000	3150200	1302400	2232200	3421200	4121800	5629900	P13073;H3BN72;H3BNV9;Q86WV2;H3BNI5;H3BPG0	P13073;H3BN72;H3BNV9;Q86WV2	7;5;5;4;3;3	7;5;5;4;3;3	7;5;5;4;3;3	Cytochrome c oxidase subunit 4 isoform 1, mitochondrial	COX4I1	Cytochrome c oxidase subunit 4 isoform 1, mitochondrial;Isoform of P13073, Cytochrome c oxidase subunit 4 isoform 1, mitochondrial;Isoform of P13073, Cytochrome c oxidase subunit 4 isoform 1, mitochondrial;Isoform of P13073, COX4I1 protein	6	7	7	7	36.7	36.7	36.7	19.576	169	169;126;139;83;43;108	0	50.904	5308300	3319540	0.625349	-0.677267	7128100	5249400	5734000	4982000	3150200	1302400	2232200	3421200	4121800	5629900	20	20
-0.972621	0.154968	0.809758	DNAJC11	552430	497940	596060	527180	249260	123260	122200	225040	490980	581430	Q9NVH1-3;Q9NVH1;Q9NVH1-2;B1AK20;Q5TH61	Q9NVH1-3;Q9NVH1;Q9NVH1-2	6;6;5;2;2	6;6;5;2;2	6;6;5;2;2	DnaJ homolog subfamily C member 11	DNAJC11	Isoform of Q9NVH1, Isoform 3 of DnaJ homolog subfamily C member 11;DnaJ homolog subfamily C member 11;Isoform of Q9NVH1, Isoform 2 of DnaJ homolog subfamily C member 11	5	6	6	6	13.2	13.2	13.2	57.196	507	507;559;521;324;332	0	10.669	490350	306910	0.6259	-0.675996	552430	497940	596060	527180	249260	123260	122200	225040	490980	581430	6	6
-0.695973	0.027589	1.55926	QARS	51530	39420	61379	48962	33566	26700	23444	21996	36357	41648	B4DDN1;A0A1B0GVU9;P47897-2;P47897;A0A1B0GTT3;A0A0U1RQQ5;H7C0R3	B4DDN1;A0A1B0GVU9;P47897-2;P47897;A0A1B0GTT3;A0A0U1RQQ5;H7C0R3	2;2;2;2;1;1;1	1;1;1;1;1;1;1	1;1;1;1;1;1;1	Glutamine--tRNA ligase	QARS	Isoform of P47897, Glutamine--tRNA ligase;Isoform of P47897, Glutamine--tRNA ligase (Fragment);Isoform of P47897, Isoform 2 of Glutamine--tRNA ligase;Glutamine--tRNA ligase;Isoform of P47897, Glutamine--tRNA ligase (Fragment);Isoform of P47897, Glutamine--	7	2	1	1	2.5	1.3	1.3	71.738	630	630;736;764;775;169;194;253	0.0028134	1.8547	47542	29757.2	0.625914	-0.675964	51530	39420	61379	48962	33566	26700	23444	21996	36357	41648	2	2
-0.747441	0.0512327	1.29045	ABR	835200	779870	841240	787190	508170	343430	320780	373530	657810	702490	A0A0G2JQ41;A0A1C7CYZ0;Q12979-4;Q12979-2;Q12979;B7Z683;Q12979-3;I3NI05;I3L379;I3L2P5;A0A0G2JQT5;A0A0G2JRJ1;A0A0G2JQB5;I3L3W0;I3L4Y1;I3L2C0;I3L1U8;H0Y554	A0A0G2JQ41;A0A1C7CYZ0;Q12979-4;Q12979-2;Q12979;B7Z683;Q12979-3	10;10;10;10;10;8;5;4;3;3;2;2;2;2;2;1;1;1	10;10;10;10;10;8;5;4;3;3;2;2;2;2;2;1;1;1	8;8;8;8;8;6;4;4;2;2;2;2;2;2;2;0;0;0	Active breakpoint cluster region-related protein	ABR	Isoform of Q12979, Active breakpoint cluster region-related protein (Fragment);Isoform of Q12979, Active breakpoint cluster region-related protein;Isoform of Q12979, Isoform 4 of Active breakpoint cluster region-related protein;Isoform of Q12979, Isoform S	18	10	10	8	13.9	13.9	11.6	88.857	777	777;871;813;822;859;641;310;191;117;168;93;97;129;133;434;153;165;257	0	32.082	759696	475552	0.625977	-0.675819	835200	779870	841240	787190	508170	343430	320780	373530	657810	702490	10	10
-0.778493	0.0618489	1.20867	PLCL2	113940	137180	126200	122430	92723	39949	60242	67106	105200	107360	Q9UPR0;H7C276;Q9UPR0-2;Q9UPR0-3	Q9UPR0;H7C276;Q9UPR0-2;Q9UPR0-3	2;1;1;1	2;1;1;1	2;1;1;1	Inactive phospholipase C-like protein 2;Phosphoinositide phospholipase C	PLCL2	Inactive phospholipase C-like protein 2;Isoform of Q9UPR0, Phosphoinositide phospholipase C (Fragment);Isoform of Q9UPR0, Isoform 2 of Inactive phospholipase C-like protein 2;Isoform of Q9UPR0, Isoform 3 of Inactive phospholipase C-like protein 2	4	2	2	2	1.8	1.8	1.8	125.86	1127	1127;704;960;1001	0	4.524	120089	75212.4	0.626304	-0.675064	113940	137180	126200	122430	92723	39949	60242	67106	105200	107360	3	3
-0.70329	0.0923324	1.03465	MPC2	771700	703910	756200	495810	379400	220930	298640	388060	490200	577710	Q5R3B4;O95563	Q5R3B4;O95563	2;2	2;2	2;2	Mitochondrial pyruvate carrier 2	MPC2	Isoform of O95563, Mitochondrial pyruvate carrier (Fragment);Mitochondrial pyruvate carrier 2	2	2	2	2	17.1	17.1	17.1	11.681	105	105;127	0	2.7394	627626	393098	0.626325	-0.675016	771700	703910	756200	495810	379400	220930	298640	388060	490200	577710	4	4
-0.818533	0.0732697	1.13508	CAMK2G	17987000	17200000	19469000	19962000	13260000	6351700	7377700	8623900	16635000	17411000	Q13555-6;Q5SWX3;A0A2Q3DQE3;Q13555-5;Q13555-7;Q13555-11;Q13555-9;Q13555-8;Q13555-10;Q13555-3;Q13555-4;Q13555-2;Q13555;H0Y6G2;Q8WU40	Q13555-6;Q5SWX3;A0A2Q3DQE3;Q13555-5;Q13555-7;Q13555-11;Q13555-9;Q13555-8;Q13555-10;Q13555-3;Q13555-4;Q13555-2;Q13555;H0Y6G2;Q8WU40	23;22;22;22;22;22;22;22;21;21;21;21;21;17;17	23;22;22;22;22;22;22;22;21;21;21;21;21;17;17	14;13;13;13;13;13;13;13;12;12;12;12;12;10;9	Calcium/calmodulin-dependent protein kinase type II subunit gamma	CAMK2G	Isoform of Q13555, Isoform 6 of Calcium/calmodulin-dependent protein kinase type II subunit gamma;Isoform of Q13555, Calcium/calmodulin-dependent protein kinase (CaM kinase) II gamma, isoform CRA_n;Isoform of Q13555, Calcium/calmodulin-dependent protein ki	15	23	23	14	42	42	27.2	65.227	588	588;516;556;527;533;539;542;556;495;524;529;547;558;335;453	0	135.58	17822200	11164760	0.626452	-0.674723	17987000	17200000	19469000	19962000	13260000	6351700	7377700	8623900	16635000	17411000	63	63
-0.658397	0.109217	0.961709	PLP1	68450000	100240000	108010000	74863000	42461000	45142000	34991000	35557000	78087000	56832000	P60201;P60201-2;B1B1G3;B1B1G4;B1B1G6;B1B1G2;B1B1G1	P60201;P60201-2	7;5;3;3;3;2;1	7;5;3;3;3;2;1	7;5;3;3;3;2;1	Myelin proteolipid protein	PLP1	Myelin proteolipid protein;Isoform of P60201, Isoform DM-20 of Myelin proteolipid protein	7	7	7	7	26.4	26.4	26.4	30.077	277	277;242;122;127;136;111;100	0	172.68	79604000	49869800	0.626474	-0.674675	68450000	100240000	108010000	74863000	42461000	45142000	34991000	35557000	78087000	56832000	143	144
-0.825233	0.12869	0.890456	PHB2	4528900	4147500	4553100	4568500	2156800	1232200	1371000	2211900	3807500	4158300	J3KPX7;Q99623;F5GY37;Q99623-2;F5GWA7;F5H3X6;U3KPZ5;F5H0C5;F5H2D2	J3KPX7;Q99623;F5GY37;Q99623-2;F5GWA7	15;15;13;11;9;6;3;2;1	15;15;13;11;9;6;3;2;1	15;15;13;11;9;6;3;2;1	Prohibitin-2	PHB2	Isoform of Q99623, Prohibitin-2;Prohibitin-2;Isoform of Q99623, Prohibitin-2;Isoform of Q99623, Isoform 2 of Prohibitin-2;Isoform of Q99623, Prohibitin-2 (Fragment)	9	15	15	15	52.3	52.3	52.3	33.239	298	298;299;267;261;261;213;103;112;87	0	100.58	4040040	2537860	0.628177	-0.670757	4528900	4147500	4553100	4568500	2156800	1232200	1371000	2211900	3807500	4158300	34	34
-0.716293	0.0273822	1.56253	CSDE1	487790	473320	519080	445280	341140	243080	215040	218330	386120	392690	O75534-2;O75534;O75534-3;O75534-4;E9PLT0;E9PJK7;E9PNG3	O75534-2;O75534;O75534-3;O75534-4;E9PLT0	7;7;7;7;6;1;1	7;7;7;7;6;1;1	7;7;7;7;6;1;1	Cold shock domain-containing protein E1	CSDE1	Isoform of O75534, Isoform 2 of Cold shock domain-containing protein E1;Cold shock domain-containing protein E1;Isoform of O75534, Isoform 3 of Cold shock domain-containing protein E1;Isoform of O75534, Isoform 4 of Cold shock domain-containing protein E1;	7	7	7	7	11	11	11	85.746	767	767;798;813;844;668;36;136	0	44.881	458970	288468	0.628512	-0.669989	487790	473320	519080	445280	341140	243080	215040	218330	386120	392690	7	7
-0.854433	0.0991691	1.00362	DGKE	39829	33363	39905	46511	32406	10417	18080	22897	32775	40006	I3L112;P52429	I3L112;P52429	1;1	1;1	1;1	Diacylglycerol kinase;Diacylglycerol kinase epsilon	DGKE	Isoform of P52429, Diacylglycerol kinase (Fragment);Diacylglycerol kinase epsilon	2	1	1	1	2.9	2.9	2.9	51.101	456	456;567	0	2.5952	38995.2	24518.7	0.628761	-0.669416	39829	33363	39905	46511	32406	10417	18080	22897	32775	40006	2	2
-0.737508	0.0705826	1.1513	NDUFA13	1105200	1130500	1215400	970040	678680	349020	499130	674260	842580	904410	Q9P0J0;Q9P0J0-2;B4DEZ3;K7EJE1;E7ENQ6;U3KQP3;K7EP87	Q9P0J0;Q9P0J0-2;B4DEZ3;K7EJE1;E7ENQ6	7;7;5;5;5;3;1	7;7;5;5;5;3;1	7;7;5;5;5;3;1	NADH dehydrogenase [ubiquinone] 1 alpha subcomplex subunit 13	NDUFA13	NADH dehydrogenase [ubiquinone] 1 alpha subcomplex subunit 13;Isoform of Q9P0J0, Isoform 2 of NADH dehydrogenase [ubiquinone] 1 alpha subcomplex subunit 13;Isoform of Q9P0J0, NADH dehydrogenase [ubiquinone] 1 alpha subcomplex subunit 13;Isoform of Q9P0J0,	7	7	7	7	50	50	50	16.698	144	144;222;120;150;273;75;107	0	66.462	1031880	648866	0.628819	-0.669283	1105200	1130500	1215400	970040	678680	349020	499130	674260	842580	904410	13	13
-0.691053	0.0160174	1.79541	GBF1	81331	74220	76107	66547	53655	39854	33645	38229	57278	57053	Q92538-3;Q92538-2;Q92538	Q92538-3;Q92538-2;Q92538	1;1;1	1;1;1	1;1;1	Golgi-specific brefeldin A-resistance guanine nucleotide exchange factor 1	GBF1	Isoform of Q92538, Isoform 3 of Golgi-specific brefeldin A-resistance guanine nucleotide exchange factor 1;Isoform of Q92538, Isoform 2 of Golgi-specific brefeldin A-resistance guanine nucleotide exchange factor 1;Golgi-specific brefeldin A-resistance guan	3	1	1	1	0.4	0.4	0.4	206.01	1855	1855;1856;1859	0.0074694	1.5144	71236.6	44799.4	0.628882	-0.669139	81331	74220	76107	66547	53655	39854	33645	38229	57278	57053	2	2
-0.697244	0.0260941	1.58346	PIK3C3	112880	98358	115610	107690	70296	57428	44457	55357	83783	83477	M0R308;A8MYT4;A0A1W2PS05;Q8NEB9	M0R308;A8MYT4;A0A1W2PS05;Q8NEB9	3;3;3;3	3;3;3;3	3;3;3;3	Phosphatidylinositol 3-kinase;Phosphatidylinositol 3-kinase catalytic subunit type 3	PIK3C3	Isoform of Q8NEB9, Phosphatidylinositol 3-kinase catalytic subunit type 3 (Fragment);Isoform of Q8NEB9, Phosphatidylinositol 3-kinase catalytic subunit type 3;Isoform of Q8NEB9, Phosphatidylinositol 3-kinase catalytic subunit type 3;Phosphatidylinositol 3-	4	3	3	3	21.9	21.9	21.9	20.315	183	183;824;888;887	0	10.157	102228	64290.2	0.628889	-0.669122	112880	98358	115610	107690	70296	57428	44457	55357	83783	83477	5	5
-0.706709	0.0143952	1.84178	BTN3A3	79252	78059	91079	92250	67769	43529	39080	49563	60127	71511	O00478-2;O00478	O00478-2;O00478	1;1	1;1	1;1	Butyrophilin subfamily 3 member A3	BTN3A3	Isoform of O00478, Isoform 2 of Butyrophilin subfamily 3 member A3;Butyrophilin subfamily 3 member A3	2	1	1	1	3	3	3	59.687	535	535;584	0	3.4864	82845.4	52111	0.629015	-0.668834	79252	78059	91079	92250	67769	43529	39080	49563	60127	71511	2	2
-0.803952	0.0826165	1.08293	ARFGAP1	1102800	996740	1141000	1160400	751430	322560	477780	593970	911080	1014800	F8VWH9;Q8N6T3-5;Q8N6T3-2;Q8N6T3;F8W1U7;E5RHT6;Q8N6T3-4;Q8N6T3-3;E5RHC5;E5RHH7;F8VWB3	F8VWH9;Q8N6T3-5;Q8N6T3-2;Q8N6T3;F8W1U7;E5RHT6;Q8N6T3-4;Q8N6T3-3;E5RHC5	8;8;8;7;6;5;5;5;4;3;1	8;8;8;7;6;5;5;5;4;3;1	8;8;8;7;6;5;5;5;4;3;1	ADP-ribosylation factor GTPase-activating protein 1	ARFGAP1	Isoform of Q8N6T3, ADP-ribosylation factor GTPase-activating protein 1;Isoform of Q8N6T3, Isoform 5 of ADP-ribosylation factor GTPase-activating protein 1;Isoform of Q8N6T3, Isoform 2 of ADP-ribosylation factor GTPase-activating protein 1;ADP-ribosylation	11	8	8	8	30.9	30.9	30.9	37.109	340	340;361;414;406;271;244;293;403;261;153;122	0	58.525	1044560	657458	0.629411	-0.667925	1102800	996740	1141000	1160400	751430	322560	477780	593970	911080	1014800	10	10
-0.730198	0.0559161	1.25246	STXBP5L	272460	266110	297760	251390	170650	98145	116430	154730	221950	217320	C9K0E4;E9PFI2;C9JPK3;C9JCY1;C9JQS3;Q9Y2K9;J3QLV4;J3QRZ8;C9JUZ7;J3QL58;J3QSA6;J3QS20;J3QRV5;Q6P1M3-3;Q6P1M3-2;Q6P1M3	C9K0E4;E9PFI2;C9JPK3;C9JCY1;C9JQS3;Q9Y2K9	4;4;3;3;3;3;1;1;1;1;1;1;1;1;1;1	4;4;3;3;3;3;1;1;1;1;1;1;1;1;1;1	4;4;3;3;3;3;1;1;1;1;1;1;1;1;1;1	Syntaxin-binding protein 5-like	STXBP5L	Isoform of Q9Y2K9, Syntaxin-binding protein 5-like;Isoform of Q9Y2K9, Syntaxin-binding protein 5-like;Isoform of Q9Y2K9, Syntaxin-binding protein 5-like;Isoform of Q9Y2K9, Syntaxin-binding protein 5-like;Isoform of Q9Y2K9, Syntaxin-binding protein 5-like (	16	4	4	4	5.1	5.1	5.1	111.28	1002	1002;1162;1000;1026;1129;1186;103;105;127;139;150;156;1019;356;1015;1020	0	13.834	254720	160386	0.629655	-0.667366	272460	266110	297760	251390	170650	98145	116430	154730	221950	217320	4	4
-0.739747	0.0476207	1.3222	ARFGEF2	185840	171870	188020	166810	120100	70338	81227	82354	148050	153480	Q9Y6D5;Q9Y6D6;E5RJN9;E5RIF2	Q9Y6D5	8;3;1;1	8;3;1;1	7;3;1;1	Brefeldin A-inhibited guanine nucleotide-exchange protein 2	ARFGEF2	Brefeldin A-inhibited guanine nucleotide-exchange protein 2	4	8	8	7	5	5	4.3	202.04	1785	1785;1849;118;1279	0	20.414	168598	106193	0.629858	-0.666901	185840	171870	188020	166810	120100	70338	81227	82354	148050	153480	8	8
-0.725235	0.0364491	1.43831	SLIRP	385370	285880	392180	349260	291420	127730	230650	292830	203650	247230	Q9GZT3-2;Q9GZT3;A0A087WUN7;H0YJ40;G3V4X6;G3V2S9;H0YJI1;H0YJW7	Q9GZT3-2;Q9GZT3;A0A087WUN7;H0YJ40;G3V4X6;G3V2S9	3;3;2;2;2;2;1;1	3;3;2;2;2;2;1;1	3;3;2;2;2;2;1;1	SRA stem-loop-interacting RNA-binding protein, mitochondrial	SLIRP	Isoform of Q9GZT3, Isoform 2 of SRA stem-loop-interacting RNA-binding protein, mitochondrial;SRA stem-loop-interacting RNA-binding protein, mitochondrial;Isoform of Q9GZT3, SRA stem-loop-interacting RNA-binding protein, mitochondrial;Isoform of Q9GZT3, SRA	8	3	3	3	30.8	30.8	30.8	12.122	107	107;109;92;96;98;124;40;76	0	9.2912	345364	217620	0.630118	-0.666307	385370	285880	392180	349260	291420	127730	230650	292830	203650	247230	3	3
-0.679341	0.031319	1.50419	IDH2	11805000	11016000	11513000	8950900	7073900	5298700	4737900	5569000	8464200	8328700	P48735;P48735-2;H0YL11	P48735;P48735-2;H0YL11	18;17;9	18;17;9	17;16;9	Isocitrate dehydrogenase [NADP], mitochondrial	IDH2	Isocitrate dehydrogenase [NADP], mitochondrial;Isoform of P48735, Isoform 2 of Isocitrate dehydrogenase [NADP], mitochondrial;Isoform of P48735, Isocitrate dehydrogenase [NADP], mitochondrial	3	18	18	17	41.8	41.8	41.8	50.909	452	452;400;312	0	88.81	10186360	6431920	0.631425	-0.663317	11805000	11016000	11513000	8950900	7073900	5298700	4737900	5569000	8464200	8328700	37	37
-0.884754	0.127156	0.895662	SMPD3	77095	69246	81203	71320	69582	15508	40633	53129	60795	68842	Q9NY59-2;Q9NY59	Q9NY59-2;Q9NY59	1;1	1;1	1;1	Sphingomyelin phosphodiesterase 3	SMPD3	Isoform of Q9NY59, Isoform 2 of Sphingomyelin phosphodiesterase 3;Sphingomyelin phosphodiesterase 3	2	1	1	1	1.4	1.4	1.4	70.169	647	647;655	0	2.7836	74761.2	47207.6	0.631445	-0.663271	77095	69246	81203	71320	69582	15508	40633	53129	60795	68842	1	1
-0.665197	0.000468855	3.32896	RUFY1	3272.8	2707	3566.5	3570.9	2894	2593.1	1980.1	1770	2138.7	1932.4	J3KPP6;Q96T51-3;Q96T51-2;Q96T51;H0Y9Y8	J3KPP6;Q96T51-3;Q96T51-2;Q96T51;H0Y9Y8	2;2;2;2;1	1;1;1;1;1	1;1;1;1;1	RUN and FYVE domain-containing protein 1	RUFY1	Isoform of Q96T51, RUN and FYVE domain-containing protein 1 (Fragment);Isoform of Q96T51, Isoform 3 of RUN and FYVE domain-containing protein 1;Isoform of Q96T51, Isoform 2 of RUN and FYVE domain-containing protein 1;RUN and FYVE domain-containing protein	5	2	1	1	5.9	3.4	3.4	35.439	324	324;412;600;708;219	0.0092043	1.479	3246.86	2054.3	0.632704	-0.660398	3272.8	2707	3566.5	3570.9	2894	2593.1	1980.1	1770	2138.7	1932.4	1	1
-0.706023	0.0295458	1.5295	UBE3C	3955	3646	5109.3	4987.3	3330.3	2662.3	1775.7	2170.6	3335.9	3713.2	Q15386	Q15386	1	1	1	Ubiquitin-protein ligase E3C	UBE3C	Ubiquitin-protein ligase E3C	1	1	1	1	1.6	1.6	1.6	123.92	1083	1083	0.0025405	1.9463	4265.12	2699.14	0.63284	-0.660087	3955	3646	5109.3	4987.3	3330.3	2662.3	1775.7	2170.6	3335.9	3713.2	1	1
-0.703495	0.0313082	1.50434	PLEKHA6	61418	48582	58956	59813	39100	24846	27545	28736	43408	49081	Q5VTI5;A0A1B0GUN5;Q9Y2H5	Q5VTI5;A0A1B0GUN5;Q9Y2H5	2;2;2	2;2;2	2;2;2	Pleckstrin homology domain-containing family A member 6	PLEKHA6	Isoform of Q9Y2H5, Pleckstrin homology domain-containing family A member 6;Isoform of Q9Y2H5, Pleckstrin homology domain-containing family A member 6;Pleckstrin homology domain-containing family A member 6	3	2	2	2	1.4	1.4	1.4	119.29	1068	1068;1172;1048	0.0022632	2.0577	54278.2	34374.8	0.633308	-0.659022	61418	48582	58956	59813	39100	24846	27545	28736	43408	49081	2	2
-0.720723	0.0627781	1.20219	MATR3	816790	846980	853330	744400	482790	316810	373460	358240	596290	773570	A8MXP9;A0A0R4J2E8;P43243;D6REM6;B3KM87;P43243-2;D6R991;Q68E03;H0Y8T4;D6RAM9;D6RAY2;D6RBI2;D6RE02;D6RIA2;D6RB45;A0A1B0GX04;D6R9F3;D6RBS2;D6RCM3;D6REK4;D6R8Z5	A8MXP9;A0A0R4J2E8;P43243;D6REM6;B3KM87;P43243-2;D6R991	14;13;13;12;8;8;7;6;4;2;2;2;2;2;1;1;1;1;1;1;1	14;13;13;12;8;8;7;6;4;2;2;2;2;2;1;1;1;1;1;1;1	14;13;13;12;8;8;7;6;4;2;2;2;2;2;1;1;1;1;1;1;1	Matrin-3	MATR3	Isoform of P43243, Matrin-3;Isoform of P43243, Matrin-3;Matrin-3;Isoform of P43243, Matrin-3;Isoform of P43243, cDNA FLJ10526 fis, clone NT2RP2000931, highly similar to Matrin-3;Isoform of P43243, Isoform 2 of Matrin-3;Isoform of P43243, Matrin-3 (Fragment	21	14	14	14	21.8	21.8	21.8	99.966	895	895;847;847;794;509;559;433;283;334;81;86;109;124;172;47;77;78;87;99;100;107	0	66.434	757606	480360	0.63405	-0.657332	816790	846980	853330	744400	482790	316810	373460	358240	596290	773570	21	21
-0.720092	0.0512053	1.29069	NONO	979590	941420	981830	835270	602830	448930	380160	408140	695600	874340	H7C367;Q15233-2;Q15233;C9JYS8;C9IZL7	H7C367;Q15233-2;Q15233;C9JYS8	6;6;6;3;2	5;5;5;3;1	4;4;4;3;1	Non-POU domain-containing octamer-binding protein	NONO	Isoform of Q15233, Non-POU domain-containing octamer-binding protein (Fragment);Isoform of Q15233, Isoform 2 of Non-POU domain-containing octamer-binding protein;Non-POU domain-containing octamer-binding protein;Isoform of Q15233, Non-POU domain-containing	5	6	5	4	22.2	18.8	15.8	28.09	234	234;382;471;247;207	0	16.115	878514	557246	0.634305	-0.656751	979590	941420	981830	835270	602830	448930	380160	408140	695600	874340	7	7
-0.734049	0.070041	1.15465	SHANK3	336320	276450	313850	304020	192640	95905	162740	172950	205480	285090	A0A0U1RR93;A0A0U1RQS4;Q9BYB0-3;Q9BYB0	A0A0U1RR93;A0A0U1RQS4;Q9BYB0-3;Q9BYB0	6;6;6;6	6;6;6;6	6;6;6;6	SH3 and multiple ankyrin repeat domains protein 3	SHANK3	Isoform of Q9BYB0, SH3 and multiple ankyrin repeat domains protein 3;Isoform of Q9BYB0, SH3 and multiple ankyrin repeat domains protein 3;Isoform of Q9BYB0, Isoform 2 of SH3 and multiple ankyrin repeat domains protein 3;SH3 and multiple ankyrin repeat doma	4	6	6	6	3.6	3.6	3.6	184.32	1724	1724;1730;1612;1731	0	11.852	288174	182812	0.634379	-0.656583	336320	276450	313850	304020	192640	95905	162740	172950	205480	285090	7	7
-0.64294	0.0511411	1.29123	PYCRL	7246.3	6572.5	8728.7	7348.4	4009.2	3583.7	3718.4	5373	3449.6	5829.3	A0A0A0MQS1;Q53H96	A0A0A0MQS1;Q53H96	1;1	1;1	1;1	Pyrroline-5-carboxylate reductase;Pyrroline-5-carboxylate reductase 3	PYCRL	Isoform of Q53H96, Pyrroline-5-carboxylate reductase;Pyrroline-5-carboxylate reductase 3	2	1	1	1	6.3	6.3	6.3	29.892	286	286;274	0.0045732	1.6642	6857.32	4351	0.634504	-0.656298	7246.3	6572.5	8728.7	7348.4	4009.2	3583.7	3718.4	5373	3449.6	5829.3	1	1
-0.740317	0.0502192	1.29913	IQSEC1	494760	483270	489040	523570	356770	193160	221630	261480	395160	455840	A0A2R8Y7T6;A0A087WWK8;A0A3B3IRZ4;Q6DN90;A0A3B3IU98;A0A0C4DGT3;Q6DN90-2;A0A2R8Y695;A0A1W2PRJ5;A0A1W2PR28;Q5JU85-3;Q5JU85	A0A2R8Y7T6;A0A087WWK8;A0A3B3IRZ4;Q6DN90;A0A3B3IU98;A0A0C4DGT3;Q6DN90-2;A0A2R8Y695	9;9;9;9;8;8;8;6;2;2;2;2	9;9;9;9;8;8;8;6;2;2;2;2	9;9;9;9;8;8;8;6;2;2;2;2	IQ motif and SEC7 domain-containing protein 1	IQSEC1	Isoform of Q6DN90, IQ motif and SEC7 domain-containing protein 1;Isoform of Q6DN90, IQ motif and SEC7 domain-containing protein 1;Isoform of Q6DN90, IQ motif and SEC7 domain-containing protein 1;IQ motif and SEC7 domain-containing protein 1;Isoform of Q6DN	12	9	9	9	9.1	9.1	9.1	108.42	964	964;1114;1222;963;810;814;841;779;530;1154;949;1488	0	13.36	475944	302298	0.635155	-0.65482	494760	483270	489040	523570	356770	193160	221630	261480	395160	455840	10	10
-0.689957	0.0443765	1.35285	MAGI3	20679	23987	31070	26136	16908	9452.8	13658	15034	17082	21947	Q5TCQ9-3;Q5TCQ9-2;Q5TCQ9;Q5TCQ9-1	Q5TCQ9-3;Q5TCQ9-2;Q5TCQ9;Q5TCQ9-1	2;2;2;2	2;2;2;2	2;2;2;2	Membrane-associated guanylate kinase, WW and PDZ domain-containing protein 3	MAGI3	Isoform of Q5TCQ9, Isoform 3 of Membrane-associated guanylate kinase, WW and PDZ domain-containing protein 3;Isoform of Q5TCQ9, Isoform 2 of Membrane-associated guanylate kinase, WW and PDZ domain-containing protein 3;Membrane-associated guanylate kinase,	4	2	2	2	2	2	2	123.34	1125	1125;1150;1481;1506	0.0025494	1.9656	24058.2	15285.1	0.635338	-0.654403	20679	23987	31070	26136	16908	9452.8	13658	15034	17082	21947	2	2
-0.761408	0.0693828	1.15875	CRELD1	13109	12665	12666	10878	11318	3732	7334.2	7465.4	9906	11039	Q96HD1;Q96HD1-2	Q96HD1;Q96HD1-2	1;1	1;1	1;1	Cysteine-rich with EGF-like domain protein 1	CRELD1	Cysteine-rich with EGF-like domain protein 1;Isoform of Q96HD1, Isoform 2 of Cysteine-rich with EGF-like domain protein 1	2	1	1	1	4	4	4	45.439	420	420;422	0	2.5333	12293.2	7810.82	0.635377	-0.654315	13109	12665	12666	10878	11318	3732	7334.2	7465.4	9906	11039	1	1
-0.835498	0.103766	0.983943	STXBP1	49644000	48684000	51434000	53381000	36816000	13456000	20734000	29963000	45434000	46654000	P61764-2;A0A1B0GTP9;A0A096LP52	P61764-2;A0A1B0GTP9	33;32;5	33;32;5	2;2;2	Syntaxin-binding protein 1	STXBP1	Isoform of P61764, Isoform 2 of Syntaxin-binding protein 1;Isoform of P61764, Syntaxin-binding protein 1	3	33	33	2	55.6	55.6	4.3	68.735	603	603;589;119	0	308.02	48670000	30925800	0.635418	-0.654222	49644000	48684000	51434000	53381000	36816000	13456000	20734000	29963000	45434000	46654000	113	114
-0.761516	0.0642765	1.19195	RAB11FIP2	15051	13258	12525	12550	10231	4857.5	5829.8	6780.4	12599	11305	Q7L804;Q7L804-2	Q7L804;Q7L804-2	1;1	1;1	1;1	Rab11 family-interacting protein 2	RAB11FIP2	Rab11 family-interacting protein 2;Isoform of Q7L804, Isoform 2 of Rab11 family-interacting protein 2	2	1	1	1	2.5	2.5	2.5	58.278	512	512;532	0.002574	2.0273	12893.6	8196.44	0.635698	-0.653586	15051	13258	12525	12550	10231	4857.5	5829.8	6780.4	12599	11305	1	1
-0.982405	0.135598	0.867747	PITPNM2	27960	29086	28108	30194	19298	6159.7	8749	13391	26605	32693	Q9BZ72-3;Q9BZ72-2;Q9BZ72	Q9BZ72-3;Q9BZ72-2;Q9BZ72	1;1;1	1;1;1	1;1;1	Membrane-associated phosphatidylinositol transfer protein 2	PITPNM2	Isoform of Q9BZ72, Isoform 3 of Membrane-associated phosphatidylinositol transfer protein 2;Isoform of Q9BZ72, Isoform 2 of Membrane-associated phosphatidylinositol transfer protein 2;Membrane-associated phosphatidylinositol transfer protein 2	3	1	1	1	0.9	0.9	0.9	116.58	1070	1070;1343;1349	0	3.0385	27310	17366.3	0.635897	-0.653136	27960	29086	28108	30194	19298	6159.7	8749	13391	26605	32693	1	1
-0.703767	0.04184	1.37841	NGEF	394820	352090	358760	400100	249670	142180	186860	218580	275420	320210	Q8N5V2-3;Q8N5V2;H7BZ39;C9JTV7;Q8N5V2-2	Q8N5V2-3;Q8N5V2	6;6;2;2;1	6;6;2;2;1	6;6;2;2;1	Ephexin-1	NGEF	Isoform of Q8N5V2, Isoform 3 of Ephexin-1;Ephexin-1	5	6	6	6	12.1	12.1	12.1	71.386	618	618;710;150;187;238	0	12.998	355752	226304	0.636129	-0.65261	394820	352090	358760	400100	249670	142180	186860	218580	275420	320210	6	5
-0.755894	0.106492	0.972685	NDUFB6	1455300	1352500	1474800	1126100	838880	347190	677840	862210	982900	1177500	A0A087WZX2;O95139;O95139-2	A0A087WZX2;O95139;O95139-2	6;6;3	6;6;3	6;6;3	NADH dehydrogenase [ubiquinone] 1 beta subcomplex subunit 6	NDUFB6	Isoform of O95139, NADH dehydrogenase [ubiquinone] 1 beta subcomplex subunit 6;NADH dehydrogenase [ubiquinone] 1 beta subcomplex subunit 6;Isoform of O95139, Isoform 2 of NADH dehydrogenase [ubiquinone] 1 beta subcomplex subunit 6	3	6	6	6	50.5	50.5	50.5	11.716	97	97;128;113	0	12.105	1263644	803848	0.636135	-0.652595	1455300	1352500	1474800	1126100	838880	347190	677840	862210	982900	1177500	12	12
-0.746715	0.0601408	1.22083	MARK1	158860	161180	170250	145060	111660	63380	65573	75975	143740	136760	A0A087X0I6;Q9P0L2;B4DIB3;Q9P0L2-2;Q9P0L2-3	A0A087X0I6;Q9P0L2;B4DIB3;Q9P0L2-2;Q9P0L2-3	3;3;2;2;2	3;3;2;2;2	2;2;1;1;1	Serine/threonine-protein kinase MARK1	MARK1	Isoform of Q9P0L2, Non-specific serine/threonine protein kinase;Serine/threonine-protein kinase MARK1;Isoform of Q9P0L2, Non-specific serine/threonine protein kinase;Isoform of Q9P0L2, Isoform 2 of Serine/threonine-protein kinase MARK1;Isoform of Q9P0L2, I	5	3	3	2	5.3	5.3	2.9	89.089	796	796;795;780;645;758	0	15.796	151292	96292.6	0.636469	-0.651839	158860	161180	170250	145060	111660	63380	65573	75975	143740	136760	4	4
-0.714574	0.0724498	1.13996	NDUFA2	3239300	2918700	3271100	2244300	2155400	869890	1743100	2046900	2033800	2282800	O43678;O43678-2	O43678	5;2	5;2	5;2	NADH dehydrogenase [ubiquinone] 1 alpha subcomplex subunit 2	NDUFA2	NADH dehydrogenase [ubiquinone] 1 alpha subcomplex subunit 2	2	5	5	5	49.5	49.5	49.5	10.921	99	99;76	0	25.053	2797280	1780830	0.636629	-0.651475	3239300	2918700	3271100	2244300	2155400	869890	1743100	2046900	2033800	2282800	11	11
-0.721688	0.0558031	1.25334	MAP2K4	552900	554420	620100	533740	364790	246540	232160	260330	451870	517780	P45985;P45985-2	P45985;P45985-2	6;6	6;6	6;6	Dual specificity mitogen-activated protein kinase kinase 4	MAP2K4	Dual specificity mitogen-activated protein kinase kinase 4;Isoform of P45985, Isoform 2 of Dual specificity mitogen-activated protein kinase kinase 4	2	6	6	6	18.8	18.8	18.8	44.287	399	399;410	0	15.6	531662	339070	0.637755	-0.648926	552900	554420	620100	533740	364790	246540	232160	260330	451870	517780	9	10
-0.792518	0.0968213	1.01403	Em:AP000351.3;GSTT2;GSTT2B	561130	570160	618770	817670	898700	665130	633730	543390	252610	205040	Q6ICJ4;A0A087WY67;P0CG30;P0CG29	Q6ICJ4;A0A087WY67;P0CG30;P0CG29	4;4;4;4	4;4;4;4	3;3;3;3	Glutathione S-transferase theta-2B;Glutathione S-transferase theta-2	Em:AP000351.3;GSTT2;GSTT2B	Isoform of P0CG30, Em:AP000351.3 protein;Isoform of P0CG29, Glutathione S-transferase theta-2;Glutathione S-transferase theta-2B;Glutathione S-transferase theta-2	4	4	4	3	21.7	21.7	18.7	25.948	230	230;243;244;244	0	9.5795	705270	449938	0.637966	-0.648449	561130	570160	618770	817670	898700	665130	633730	543390	252610	205040	6	6
-0.745409	0.105787	0.975567	RALGAPA1	51798	49411	49969	41909	26133	17418	16797	22089	45380	40922	A0A1B0GUI1;Q6GYQ0-4;Q6GYQ0;Q6GYQ0-7;Q6GYQ0-5;Q6GYQ0-6;Q6GYQ0-2;Q6GYQ0-3	A0A1B0GUI1;Q6GYQ0-4;Q6GYQ0;Q6GYQ0-7;Q6GYQ0-5;Q6GYQ0-6;Q6GYQ0-2;Q6GYQ0-3	2;2;2;2;2;2;2;1	2;2;2;2;2;2;2;1	2;2;2;2;2;2;2;1	Ral GTPase-activating protein subunit alpha-1	RALGAPA1	Isoform of Q6GYQ0, Ral GTPase-activating protein subunit alpha-1;Isoform of Q6GYQ0, Isoform 4 of Ral GTPase-activating protein subunit alpha-1;Ral GTPase-activating protein subunit alpha-1;Isoform of Q6GYQ0, Isoform 7 of Ral GTPase-activating protein subun	8	2	2	2	0.8	0.8	0.8	280.41	2495	2495;1961;2036;2049;2073;2083;2083;1104	0	11.165	44338.8	28364.6	0.639724	-0.644478	51798	49411	49969	41909	26133	17418	16797	22089	45380	40922	3	3
-0.674908	0.0374299	1.42678	MTOR	71101	78474	84033	66689	49686	35768	30930	43723	57453	60592	P42345;B1AKP8	P42345	4;1	4;1	4;1	Serine/threonine-protein kinase mTOR	MTOR	Serine/threonine-protein kinase mTOR	2	4	4	4	2.2	2.2	2.2	288.89	2549	2549;754	0	6.5534	70835.4	45322.4	0.639827	-0.644246	71101	78474	84033	66689	49686	35768	30930	43723	57453	60592	4	4
-0.849995	0.103952	0.983167	PHYHIP	2590900	2486100	2634800	2848100	2085700	724510	1132900	1281800	2461300	2697900	Q92561;E5RHN5	Q92561;E5RHN5	10;7	7;5	7;5	Phytanoyl-CoA hydroxylase-interacting protein	PHYHIP	Phytanoyl-CoA hydroxylase-interacting protein;Isoform of Q92561, Phytanoyl-CoA hydroxylase-interacting protein (Fragment)	2	10	7	7	28.5	20.9	20.9	37.572	330	330;248	0	18.431	2566400	1642168	0.639872	-0.644144	2590900	2486100	2634800	2848100	2085700	724510	1132900	1281800	2461300	2697900	10	10
-0.650837	0.000895966	3.04771	ITPA	90379	94061	110670	124040	118820	61281	81695	61344	81801	69672	Q9BY32;Q9BY32-3;Q9BY32-2	Q9BY32;Q9BY32-3;Q9BY32-2	2;1;1	2;1;1	2;1;1	Inosine triphosphate pyrophosphatase	ITPA	Inosine triphosphate pyrophosphatase;Isoform of Q9BY32, Isoform 3 of Inosine triphosphate pyrophosphatase;Isoform of Q9BY32, Isoform 2 of Inosine triphosphate pyrophosphatase	3	2	2	2	13.4	13.4	13.4	21.445	194	194;153;177	0	4.9986	109343	70001.8	0.640204	-0.643397	90379	94061	110670	124040	118820	61281	81695	61344	81801	69672	2	2
-0.727809	0.0655534	1.18341	TOMM70A	5536100	4986700	5437700	5149400	3706000	1712400	2602200	3457800	4078200	4404400	O94826	O94826	18	18	18	Mitochondrial import receptor subunit TOM70	TOMM70A	Mitochondrial import receptor subunit TOM70	1	18	18	18	30.1	30.1	30.1	67.454	608	608	0	89.515	5027680	3219660	0.640387	-0.642984	5536100	4986700	5437700	5149400	3706000	1712400	2602200	3457800	4078200	4404400	34	34
-0.771462	0.103165	0.986466	NDUFA4	7621100	6987800	7751500	6982600	5212700	1845600	4281900	5067900	5180300	6251400	O00483	O00483	5	5	5	Cytochrome c oxidase subunit NDUFA4	NDUFA4	Cytochrome c oxidase subunit NDUFA4	1	5	5	5	55.6	55.6	55.6	9.3697	81	81	0	17.785	6998920	4482120	0.640402	-0.642951	7621100	6987800	7751500	6982600	5212700	1845600	4281900	5067900	5180300	6251400	16	16
-0.711911	0.0437497	1.35902	OSBPL6	31148	34836	34982	32364	23984	15546	14789	15345	29343	28027	Q9BZF3-2;Q9BZF3-4;Q9BZF3;Q9BZF3-3;Q9BZF3-5;Q9BZF3-6	Q9BZF3-2;Q9BZF3-4;Q9BZF3;Q9BZF3-3;Q9BZF3-5;Q9BZF3-6	3;3;3;3;3;2	3;3;3;3;3;2	3;3;3;3;3;2	Oxysterol-binding protein-related protein 6	OSBPL6	Isoform of Q9BZF3, Isoform 2 of Oxysterol-binding protein-related protein 6;Isoform of Q9BZF3, Isoform 4 of Oxysterol-binding protein-related protein 6;Oxysterol-binding protein-related protein 6;Isoform of Q9BZF3, Isoform 3 of Oxysterol-binding protein-re	6	3	3	3	4.2	4.2	4.2	102.29	898	898;903;934;938;959;508	0	6.5796	31873.2	20425.4	0.640833	-0.64198	31148	34836	34982	32364	23984	15546	14789	15345	29343	28027	3	3
-0.700485	0.0374279	1.4268	ABCD3	37677	33960	42828	39282	28932	22339	15799	17976	33043	30936	P28288-2;P28288	P28288-2;P28288	2;2	2;2	2;2	ATP-binding cassette sub-family D member 3	ABCD3	Isoform of P28288, Isoform 2 of ATP-binding cassette sub-family D member 3;ATP-binding cassette sub-family D member 3	2	2	2	2	3.8	3.8	3.8	62.725	549	549;659	0	5.0716	37026.8	23775.6	0.642119	-0.639088	37677	33960	42828	39282	28932	22339	15799	17976	33043	30936	3	3
-0.65514	0.0537374	1.26972	SARS2	262820	268110	281150	231590	151430	107310	122390	143710	195420	213450	M0QWZ7;M0R2C6;Q9NP81;Q9NP81-2;M0R259;M0QX29;B4DJM9	M0QWZ7;M0R2C6;Q9NP81;Q9NP81-2;M0R259	7;7;7;6;5;3;2	7;7;7;6;5;3;2	7;7;7;6;5;3;2	Serine--tRNA ligase, mitochondrial	SARS2	Isoform of Q9NP81, Serine--tRNA ligase, mitochondrial;Uncharacterized protein (Fragment);Serine--tRNA ligase, mitochondrial;Isoform of Q9NP81, Isoform 2 of Serine--tRNA ligase, mitochondrial;Isoform of Q9NP81, Serine--tRNA ligase, mitochondrial	7	7	7	7	18	18	18	58.182	518	518;588;518;520;328;187;236	0	17.136	241710	155380	0.642838	-0.637473	262820	268110	281150	231590	151430	107310	122390	143710	195420	213450	11	11
-0.78203	0.115805	0.936273	MCU	56610	49181	60969	54319	31247	17067	18255	32151	40300	57738	Q8NE86-3;Q8NE86	Q8NE86-3;Q8NE86	1;1	1;1	1;1	Calcium uniporter protein, mitochondrial	MCU	Isoform of Q8NE86, Isoform 3 of Calcium uniporter protein, mitochondrial;Calcium uniporter protein, mitochondrial	2	1	1	1	2.6	2.6	2.6	35.158	302	302;351	0.0092015	1.4762	51091	32851.8	0.643006	-0.637097	56610	49181	60969	54319	31247	17067	18255	32151	40300	57738	1	1
-0.788054	0.183012	0.737521	F13A1	35209	38372	31303	16449	17252	7964.6	12995	39944	15405	14267	P00488;Q9NQP5;A6PVK5	P00488;Q9NQP5;A6PVK5	2;1;1	2;1;1	2;1;1	Coagulation factor XIII A chain	F13A1	Coagulation factor XIII A chain;Isoform of P00488, Coagulation factor XIII A chain (Fragment);Isoform of P00488, Coagulation factor XIII A chain (Fragment)	3	2	2	2	3.8	3.8	3.8	83.266	732	732;138;185	0	3.4723	27967.8	17992.8	0.643338	-0.63635	35209	38372	31303	16449	17252	7964.6	12995	39944	15405	14267	2	2
-0.755128	0.0846751	1.07224	GCN1L1	15613	12651	17561	17733	14043	11773	4253.9	8986.2	11706	14318	Q92616	Q92616	3	3	3	Translational activator GCN1	GCN1L1	eIF-2-alpha kinase activator GCN1	1	3	3	3	1.8	1.8	1.8	292.75	2671	2671	0	11.251	15755.8	10139.5	0.643542	-0.635894	15613	12651	17561	17733	14043	11773	4253.9	8986.2	11706	14318	4	3
-0.743959	0.0642309	1.19226	YWHAH	7084900	7157800	7450500	7313300	5315500	2803700	3172200	3513000	6205100	6905000	Q04917;A2IDB2;F8WEB6;A2IDB1	Q04917;A2IDB2	15;8;3;3	12;7;2;2	12;7;2;2	14-3-3 protein eta	YWHAH	14-3-3 protein eta;Isoform of Q04917, 14-3-3 protein eta (Fragment)	4	15	12	12	60.2	53.3	53.3	28.218	246	246;162;39;72	0	196.64	6958200	4478020	0.64356	-0.635853	7084900	7157800	7450500	7313300	5315500	2803700	3172200	3513000	6205100	6905000	31	31
-0.680851	0.0564015	1.24871	MROH1	92592	79962	88483	73346	52224	34461	37208	42834	68590	70371	E9PHY8;Q8NDA8;Q8NDA8-2;Q8NDA8-6;Q8NDA8-4;Q8NDA8-7;Q8NDA8-5;Q8NDA8-3	E9PHY8;Q8NDA8;Q8NDA8-2;Q8NDA8-6;Q8NDA8-4;Q8NDA8-7	4;4;3;2;2;2;1;1	4;4;3;2;2;2;1;1	4;4;3;2;2;2;1;1	Maestro heat-like repeat-containing protein family member 1	MROH1	Isoform of Q8NDA8, Maestro heat-like repeat-containing protein family member 1;Maestro heat-like repeat-containing protein family member 1;Isoform of Q8NDA8, Isoform 2 of Maestro heat-like repeat-containing protein family member 1;Isoform of Q8NDA8, Isofor	8	4	4	4	2.2	2.2	2.2	180.28	1632	1632;1641;1147;340;422;610;378;615	0	6.3021	78217	50339	0.643581	-0.635806	92592	79962	88483	73346	52224	34461	37208	42834	68590	70371	4	4
-0.747555	0.0927431	1.03272	PDHX	2445500	2264100	2416000	2387900	1550000	684730	1143600	1472600	1828500	2154400	O00330-3;O00330;H0YD97;O00330-2;E9PLU0;E9PRI6	O00330-3;O00330;H0YD97	11;11;6;5;3;3	11;11;6;5;3;3	11;11;6;5;3;3	Pyruvate dehydrogenase protein X component, mitochondrial	PDHX	Isoform of O00330, Isoform 3 of Pyruvate dehydrogenase protein X component, mitochondrial;Pyruvate dehydrogenase protein X component, mitochondrial;Isoform of O00330, Pyruvate dehydrogenase protein X component, mitochondrial (Fragment)	6	11	11	11	25.3	25.3	25.3	51.459	486	486;501;189;274;151;182	0	49.389	2241300	1443648	0.644112	-0.634617	2445500	2264100	2416000	2387900	1550000	684730	1143600	1472600	1828500	2154400	19	20
-0.750908	0.0843534	1.0739	PICK1	32108	26075	34771	28648	19530	10631	12676	14968	21203	33294	F6V107;Q9NRD5-2;Q9NRD5	F6V107;Q9NRD5-2;Q9NRD5	3;3;3	2;2;2	2;2;2	PRKCA-binding protein	PICK1	Isoform of Q9NRD5, PRKCA-binding protein (Fragment);Isoform of Q9NRD5, Isoform 2 of PRKCA-binding protein;PRKCA-binding protein	3	3	2	2	12.7	9.6	9.6	25.092	229	229;364;415	0	2.7599	28573.6	18414.7	0.644465	-0.633826	32108	26075	34771	28648	19530	10631	12676	14968	21203	33294	2	2
-0.620144	0.0696542	1.15705	PDK3	157750	167560	161720	115350	86562	58871	79438	91663	106240	114920	Q15120;Q15120-2	Q15120;Q15120-2	4;4	4;4	4;4	[Pyruvate dehydrogenase (acetyl-transferring)] kinase isozyme 3, mitochondrial	PDK3	[Pyruvate dehydrogenase (acetyl-transferring)] kinase isozyme 3, mitochondrial;Isoform of Q15120, Isoform 2 of [Pyruvate dehydrogenase (acetyl-transferring)] kinase isozyme 3, mitochondrial	2	4	4	4	13.5	13.5	13.5	46.938	406	406;415	0	19.306	139186	89716.6	0.644579	-0.633571	157750	167560	161720	115350	86562	58871	79438	91663	106240	114920	4	4
-0.745157	0.0669267	1.1744	KIF3A	42484	38009	47146	37899	32328	18702	16493	18793	34803	41730	C9J9X2;J3KPF9;A0A087X011;E9PES4;Q9Y496	C9J9X2;J3KPF9;A0A087X011;E9PES4;Q9Y496	2;2;2;2;2	2;2;2;2;2	2;2;2;2;2	Kinesin-like protein;Kinesin-like protein KIF3A	KIF3A	Isoform of Q9Y496, Kinesin-like protein KIF3A (Fragment);Isoform of Q9Y496, Kinesin-like protein;Isoform of Q9Y496, Kinesin-like protein;Isoform of Q9Y496, Kinesin-like protein;Kinesin-like protein KIF3A	5	2	2	2	13	13	13	19.083	169	169;702;725;726;699	0	3.5289	40092	25879.2	0.645495	-0.631521	42484	38009	47146	37899	32328	18702	16493	18793	34803	41730	2	2
-0.665578	0.0893612	1.04885	NDUFA6	1133800	1061200	1113400	735700	648180	319310	544070	701400	759540	755540	A0A0C4DGS0;A0A2Y9D025;P56556;R4GN43	A0A0C4DGS0;A0A2Y9D025;P56556;R4GN43	2;2;2;1	2;2;2;1	2;2;2;1	NADH dehydrogenase [ubiquinone] 1 alpha subcomplex subunit 6	NDUFA6	Isoform of P56556, NADH dehydrogenase [ubiquinone] 1 alpha subcomplex subunit 6;Isoform of P56556, NADH dehydrogenase [ubiquinone] 1 alpha subcomplex subunit 6;NADH dehydrogenase [ubiquinone] 1 alpha subcomplex subunit 6;Isoform of P56556, NADH dehydrogena	4	2	2	2	14.8	14.8	14.8	15.136	128	128;154;128;71	0	21.181	948312	612164	0.64553	-0.631444	1133800	1061200	1113400	735700	648180	319310	544070	701400	759540	755540	8	8
-0.861182	0.12673	0.897121	ITSN2	18724	19511	19910	19181	11761	4999.7	7535.6	7390	19197	19531	A0A087WVF7;Q9NZM3-2;Q9NZM3	A0A087WVF7;Q9NZM3-2;Q9NZM3	2;2;2	1;1;1	1;1;1	Intersectin-2	ITSN2	Isoform of Q9NZM3, Intersectin-2;Isoform of Q9NZM3, Isoform 2 of Intersectin-2;Intersectin-2	3	2	1	1	1.1	0.6	0.6	191.6	1680	1680;1670;1697	0	4.7063	18046.4	11651.4	0.645633	-0.631213	18724	19511	19910	19181	11761	4999.7	7535.6	7390	19197	19531	1	1
-0.34665	0.266706	0.573967	CBL	4452.6	4226.3	6977.6	5338.8	4852	0	4727.2	4024.9	2543.2	5543.9	A0A0U1RR39;A0A1B0GW38;A0A0U1RQX8;P22681	A0A0U1RR39;A0A1B0GW38;A0A0U1RQX8;P22681	1;1;1;1	1;1;1;1	1;1;1;1	E3 ubiquitin-protein ligase CBL	CBL	Isoform of P22681, E3 ubiquitin-protein ligase CBL;Isoform of P22681, E3 ubiquitin-protein ligase CBL (Fragment);Isoform of P22681, E3 ubiquitin-protein ligase CBL;E3 ubiquitin-protein ligase CBL	4	1	1	1	2.2	2.2	2.2	95.096	862	862;869;882;906	0.0019653	2.1575	5241.28	3385.52	0.645934	-0.630542	4452.6	4226.3	6977.6	5338.8	4852	0	4727.2	4024.9	2543.2	5543.9	1	1
-0.809891	0.0999069	1.0004	CAMK1	93201	104260	102130	92924	69822	38565	31940	42281	89792	102540	Q14012;C9JES6	Q14012	5;2	2;2	2;2	Calcium/calmodulin-dependent protein kinase type 1	CAMK1	Calcium/calmodulin-dependent protein kinase type 1	2	5	2	2	16.8	7.3	7.3	41.337	370	370;122	0	8.6889	93699.6	60540	0.646107	-0.630154	93201	104260	102130	92924	69822	38565	31940	42281	89792	102540	3	3
-0.75466	0.140864	0.851199	GK;GK3P	168010	153500	155790	147470	74958	46242	53142	77490	128600	154450	P32189-1;P32189-4;Q14409;P32189-2;P32189;H7C2A0;Q14410	P32189-1;P32189-4;Q14409;P32189-2;P32189;H7C2A0	3;3;3;3;3;2;1	3;3;3;3;3;2;1	3;3;3;3;3;2;1	Glycerol kinase;Putative glycerol kinase 3	GK;GK3P	Isoform of P32189, Isoform 1 of Glycerol kinase;Isoform of P32189, Isoform 4 of Glycerol kinase;Glycerol kinase 3;Isoform of P32189, Isoform 2 of Glycerol kinase;Glycerol kinase;Isoform of P32189, Glycerol kinase (Fragment)	7	3	3	3	6.9	6.9	6.9	57.488	524	524;530;553;553;559;123;553	0	8.0872	141557	91470.6	0.646177	-0.629999	168010	153500	155790	147470	74958	46242	53142	77490	128600	154450	5	5
-0.671719	0.0380651	1.41947	HSPA12A	9757100	10255000	10732000	8450800	6932100	4709400	4386900	5021600	8273100	8000900	O43301;K7ENF6;K7ELE6	O43301	26;6;2	26;6;2	3;0;0	Heat shock 70 kDa protein 12A	HSPA12A	Heat shock 70 kDa protein 12A	3	26	26	3	41.3	41.3	3.3	74.977	675	675;136;119	0	224.73	9336380	6032980	0.64618	-0.629992	9757100	10255000	10732000	8450800	6932100	4709400	4386900	5021600	8273100	8000900	57	57
-0.714259	0.0804673	1.09438	AVL9	98746	94356	105800	89118	61372	32236	42849	57502	84354	79238	A0A1W2PRP5;H7C0I1;B8ZZW5;Q8NBF6-2;Q8NBF6	A0A1W2PRP5;H7C0I1;B8ZZW5;Q8NBF6-2;Q8NBF6	2;2;2;2;2	2;2;2;2;2	2;2;2;2;2	Late secretory pathway protein AVL9 homolog	AVL9	Isoform of Q8NBF6, Late secretory pathway protein AVL9 homolog;Isoform of Q8NBF6, Late secretory pathway protein AVL9 homolog (Fragment);Isoform of Q8NBF6, Late secretory pathway protein AVL9 homolog;Isoform of Q8NBF6, Isoform 2 of Late secretory pathway p	5	2	2	2	4.7	4.7	4.7	45.023	407	407;568;630;591;648	0	3.642	90968.4	58784.4	0.646207	-0.629932	98746	94356	105800	89118	61372	32236	42849	57502	84354	79238	2	2
-0.734739	0.147976	0.829807	NDUFA11	401700	423980	449720	348880	203180	103500	169850	244870	383960	298330	Q86Y39;K7EQ77;K7EK78;K7EP35;K7EMT4;Q86Y39-2;K7ELJ0	Q86Y39;K7EQ77;K7EK78;K7EP35;K7EMT4;Q86Y39-2	4;3;3;3;3;3;1	4;3;3;3;3;3;1	4;3;3;3;3;3;1	NADH dehydrogenase [ubiquinone] 1 alpha subcomplex subunit 11	NDUFA11	NADH dehydrogenase [ubiquinone] 1 alpha subcomplex subunit 11;Isoform of Q86Y39, NADH dehydrogenase [ubiquinone] 1 alpha subcomplex subunit 11;Isoform of K7EMT4, Uncharacterized protein;Isoform of K7EMT4, Uncharacterized protein (Fragment);Uncharacterized	7	4	4	4	42.6	42.6	42.6	14.852	141	141;120;121;144;169;228;35	0	21.349	369438	238847	0.646513	-0.629248	401700	423980	449720	348880	203180	103500	169850	244870	383960	298330	7	7
-0.761362	0.110606	0.956222	CYC1	4384400	4340800	4471100	3938300	2675400	1184300	1813500	2589400	3826000	3649100	P08574	P08574	8	8	8	Cytochrome c1, heme protein, mitochondrial	CYC1	Cytochrome c1, heme protein, mitochondrial	1	8	8	8	30.2	30.2	30.2	35.422	325	325	0	29.863	4010680	2592980	0.646519	-0.629236	4384400	4340800	4471100	3938300	2675400	1184300	1813500	2589400	3826000	3649100	15	15
-0.786091	0.0997414	1.00112	SMAP2	258630	256870	289270	268410	182520	78523	120590	130080	222470	277940	Q8WU79;A0A087WV97;Q8WU79-3;Q8WU79-2;X6RCC3	Q8WU79;A0A087WV97;Q8WU79-3;Q8WU79-2	3;2;2;2;1	3;2;2;2;1	3;2;2;2;1	Stromal membrane-associated protein 2	SMAP2	Stromal membrane-associated protein 2;Isoform of Q8WU79, Stromal membrane-associated protein 2;Isoform of Q8WU79, Isoform 3 of Stromal membrane-associated protein 2;Isoform of Q8WU79, Isoform 2 of Stromal membrane-associated protein 2	5	3	3	3	9.3	9.3	9.3	46.785	429	429;424;349;399;174	0	30.495	254446	164537	0.646646	-0.628951	258630	256870	289270	268410	182520	78523	120590	130080	222470	277940	3	3
-0.703185	0.0716248	1.14494	DLGAP1	180740	150060	197860	173260	113780	59653	84225	105690	127290	161980	A0A0A0MTP4;O14490-3;O14490-5;O14490-2;O14490-6;A8MYR7;A8MXQ8;O14490-4	A0A0A0MTP4;O14490-3;O14490-5;O14490-2;O14490-6;A8MYR7;A8MXQ8;O14490-4	2;2;2;2;2;1;1;1	2;2;2;2;2;1;1;1	1;1;1;1;1;0;0;0	Disks large-associated protein 1	DLGAP1	Isoform of O14490, Disks large-associated protein 1;Isoform of O14490, Isoform 3 of Disks large-associated protein 1;Isoform of O14490, Isoform 5 of Disks large-associated protein 1;Isoform of O14490, Isoform 2 of Disks large-associated protein 1;Isoform o	8	2	2	1	3	3	1.7	78.085	699	699;627;661;675;685;667;693;683	0	3.4608	165186	106833	0.646742	-0.628737	180740	150060	197860	173260	113780	59653	84225	105690	127290	161980	3	3
-0.685064	0.0764972	1.11635	NDUFA5	1012000	815940	969930	792010	567280	287240	488850	575800	603420	786690	Q16718;A0A087X1G1;H7BYD0;Q16718-2;F8WAS3;A0A087WXR5;C9IZN5	Q16718;A0A087X1G1;H7BYD0;Q16718-2;F8WAS3	5;4;4;4;3;2;2	5;4;4;4;3;2;2	5;4;4;4;3;2;2	NADH dehydrogenase [ubiquinone] 1 alpha subcomplex subunit 5	NDUFA5	NADH dehydrogenase [ubiquinone] 1 alpha subcomplex subunit 5;Isoform of Q16718, NADH dehydrogenase [ubiquinone] 1 alpha subcomplex subunit 5;Isoform of Q16718, NADH dehydrogenase [ubiquinone] 1 alpha subcomplex subunit 5 (Fragment);Isoform of Q16718, Isofo	7	5	5	5	64.7	64.7	64.7	13.459	116	116;101;112;116;70;77;93	0	97.935	840976	544240	0.647153	-0.627822	1012000	815940	969930	792010	567280	287240	488850	575800	603420	786690	11	11
-0.730522	0.13188	0.879822	MTCH2	1066700	980880	1036500	835940	488120	333240	338820	445050	782490	999850	Q9Y6C9;E9PIE4	Q9Y6C9;E9PIE4	6;4	6;4	6;4	Mitochondrial carrier homolog 2	MTCH2	Mitochondrial carrier homolog 2;Isoform of Q9Y6C9, Mitochondrial carrier homolog 2 (Fragment)	2	6	6	6	22.8	22.8	22.8	33.331	303	303;262	0	30.659	891132	577286	0.647812	-0.626353	1066700	980880	1036500	835940	488120	333240	338820	445050	782490	999850	7	7
-0.700523	0.10177	0.99238	CIT	397310	344520	375400	345840	195310	126200	154200	176500	305540	331520	H7BYJ3;O14578-3;O14578;O14578-4;F5H4K4	H7BYJ3;O14578-3;O14578;O14578-4	6;6;6;6;1	6;6;6;6;1	6;6;6;6;1	Citron Rho-interacting kinase	CIT	Isoform of O14578, Citron Rho-interacting kinase (Fragment);Isoform of O14578, Isoform 3 of Citron Rho-interacting kinase;Citron Rho-interacting kinase;Isoform of O14578, Isoform 4 of Citron Rho-interacting kinase	5	6	6	6	3.8	3.8	3.8	187.3	1640	1640;1544;2027;2069;162	0	15.01	335514	217420	0.648021	-0.625888	397310	344520	375400	345840	195310	126200	154200	176500	305540	331520	7	7
-0.696309	0.0532543	1.27365	NRBP1	481740	492050	539760	475220	346370	218270	211000	256960	427160	433940	F8W6G1;Q9UHY1;C9JHZ6;C9JDW7	F8W6G1;Q9UHY1;C9JHZ6	4;4;2;1	4;4;2;1	4;4;2;1	Nuclear receptor-binding protein	NRBP1	Isoform of Q9UHY1, Nuclear receptor-binding protein;Nuclear receptor-binding protein;Isoform of Q9UHY1, Nuclear receptor-binding protein (Fragment)	4	4	4	4	9	9	9	60.829	543	543;535;155;81	0	20.441	473004	306848	0.648722	-0.624328	481740	492050	539760	475220	346370	218270	211000	256960	427160	433940	9	9
-0.758497	0.0857065	1.06699		24380	25295	32262	31433	31351	9075.8	17365	15984	26754	27626	A0A1B0GTW6	A0A1B0GTW6	11	1	1			Isoform of Q9H4G0, Band 4.1-like protein 1 (Fragment)	1	11	1	1	14	1.1	1.1	114.93	1068	1068	0	2.9702	29418.8	19093.2	0.649014	-0.623679	24380	25295	32262	31433	31351	9075.8	17365	15984	26754	27626	1	1
-0.669292	0.0900711	1.04541	GSK3B	26388	29061	31479	21978	15853	10231	13086	12268	22246	24494	A0A3B3ITW1;P49841;P49841-2	A0A3B3ITW1;P49841;P49841-2	4;4;4	2;2;2	2;2;2	Glycogen synthase kinase-3 beta	GSK3B	Isoform of P49841, Glycogen synthase kinase-3 beta;Glycogen synthase kinase-3 beta;Isoform of P49841, Isoform 2 of Glycogen synthase kinase-3 beta	3	4	2	2	11.9	8.1	8.1	52.454	470	470;420;433	0	5.6147	25217	16383.5	0.649702	-0.62215	26388	29061	31479	21978	15853	10231	13086	12268	22246	24494	2	2
-0.624915	5.99912e-05	4.22191	IAH1	50237	48430	56523	60786	53685	35755	37830	39961	34535	32522	Q2TAA2;H7C5G1;Q2TAA2-2;F8WF34;C9JDY4;C9J5J2;C9JE02	Q2TAA2;H7C5G1;Q2TAA2-2	4;3;3;1;1;1;1	4;3;3;1;1;1;1	3;3;3;0;1;1;1	Isoamyl acetate-hydrolyzing esterase 1 homolog	IAH1	Isoamyl acetate-hydrolyzing esterase 1 homolog;Isoform of Q2TAA2, Isoamyl acetate-hydrolyzing esterase 1 homolog (Fragment);Isoform of Q2TAA2, Isoform 2 of Isoamyl acetate-hydrolyzing esterase 1 homolog	7	4	4	3	27.8	27.8	21.4	27.598	248	248;228;135;40;47;74;160	0	35.456	54741.2	35576.6	0.649905	-0.621698	50237	48430	56523	60786	53685	35755	37830	39961	34535	32522	3	3
-0.643295	0.0164596	1.78358	CRAT	1082300	1090000	1145200	1011100	807920	477210	605330	759450	783720	788770	P43155-2;P43155;P43155-3;H0Y4Z7;B7ZBP5;A6PVN3	P43155-2;P43155;P43155-3	11;11;10;3;2;2	11;11;10;3;2;2	11;11;10;3;2;2	Carnitine O-acetyltransferase	CRAT	Isoform of P43155, Isoform 2 of Carnitine O-acetyltransferase;Carnitine O-acetyltransferase;Isoform of P43155, Isoform 3 of Carnitine O-acetyltransferase	6	11	11	11	19.2	19.2	19.2	68.568	605	605;626;544;201;98;161	0	28.409	1040260	676152	0.649984	-0.621525	1082300	1090000	1145200	1011100	807920	477210	605330	759450	783720	788770	15	15
-0.650611	0.026205	1.58162	DOCK4	6583	9722.3	11012	9479.1	8534.8	5784	3959.4	6073.7	7809.8	6657.2	H0Y7H7;H0Y599;Q8N1I0-2;Q8N1I0;Q8N1I0-3	H0Y7H7;H0Y599;Q8N1I0-2;Q8N1I0;Q8N1I0-3	1;1;1;1;1	1;1;1;1;1	1;1;1;1;1	Dedicator of cytokinesis protein 4	DOCK4	Isoform of Q8N1I0, Dedicator of cytokinesis protein 4 (Fragment);Isoform of Q8N1I0, Dedicator of cytokinesis protein 4 (Fragment);Isoform of Q8N1I0, Isoform 2 of Dedicator of cytokinesis protein 4;Dedicator of cytokinesis protein 4;Isoform of Q8N1I0, Isofo	5	1	1	1	1.3	1.3	1.3	158.93	1389	1389;1999;1937;1966;1975	0	3.0719	9199.56	5980.78	0.650116	-0.621231	6583	9722.3	11012	9479.1	8534.8	5784	3959.4	6073.7	7809.8	6657.2	1	1
-0.726973	0.096909	1.01364	DLAT	8352300	7939300	9013900	7886500	5374000	2452600	3864900	5363200	6800500	7123200	P10515;H0YDD4;E9PEJ4	P10515;H0YDD4;E9PEJ4	12;11;10	12;11;10	12;11;10	Dihydrolipoyllysine-residue acetyltransferase component of pyruvate dehydrogenase complex, mitochondrial;Acetyltransferase component of pyruvate dehydrogenase complex	DLAT	Dihydrolipoyllysine-residue acetyltransferase component of pyruvate dehydrogenase complex, mitochondrial;Isoform of P10515, Acetyltransferase component of pyruvate dehydrogenase complex (Fragment);Isoform of P10515, Acetyltransferase component of pyruvate	3	12	12	12	22.4	22.4	22.4	68.996	647	647;479;542	0	52.78	7809360	5078800	0.650348	-0.620717	8352300	7939300	9013900	7886500	5374000	2452600	3864900	5363200	6800500	7123200	23	23
-0.715367	0.0629788	1.20081	NCKIPSD	239180	230810	247880	248680	175950	106840	94089	130960	204200	224750	Q9NZQ3-5;Q9NZQ3-4;Q9NZQ3-3;Q9NZQ3-2;Q9NZQ3;H7C2K2;C9JSC3	Q9NZQ3-5;Q9NZQ3-4;Q9NZQ3-3;Q9NZQ3-2;Q9NZQ3;H7C2K2	3;3;3;3;3;2;1	3;3;3;3;3;2;1	3;3;3;3;3;2;1	NCK-interacting protein with SH3 domain	NCKIPSD	Isoform of Q9NZQ3, Isoform 5 of NCK-interacting protein with SH3 domain;Isoform of Q9NZQ3, Isoform 4 of NCK-interacting protein with SH3 domain;Isoform of Q9NZQ3, Isoform 3 of NCK-interacting protein with SH3 domain;Isoform of Q9NZQ3, Isoform 2 of NCK-inte	7	3	3	3	5	5	5	64.195	596	596;651;715;722;722;268;395	0	5.3002	231634	150691	0.650557	-0.620252	239180	230810	247880	248680	175950	106840	94089	130960	204200	224750	5	5
-0.577059	0.114778	0.94014	CYB5R1	512970	515900	531060	337850	245080	203920	218020	322020	330490	339340	Q9UHQ9;H7C0R7	Q9UHQ9;H7C0R7	6;4	6;4	6;4	NADH-cytochrome b5 reductase 1	CYB5R1	NADH-cytochrome b5 reductase 1;Isoform of Q9UHQ9, NADH-cytochrome b5 reductase 1 (Fragment)	2	6	6	6	22.6	22.6	22.6	34.094	305	305;226	0	13.626	432566	281460	0.650675	-0.61999	512970	515900	531060	337850	245080	203920	218020	322020	330490	339340	10	10
-0.602503	0.141938	0.8479	XRCC5	1480400	1527200	1581400	1080300	658840	776980	582420	561710	1023100	1224500	P13010;C9JZ81	P13010	10;1	10;1	10;1	X-ray repair cross-complementing protein 5	XRCC5	X-ray repair cross-complementing protein 5	2	10	10	10	16.7	16.7	16.7	82.704	732	732;131	0	23.623	1277248	831076	0.650677	-0.619986	1480400	1527200	1581400	1080300	658840	776980	582420	561710	1023100	1224500	13	14
-0.653025	0.0131252	1.88189	SUMF2	37476	32783	39057	36088	35367	18408	23129	32477	24112	22911	F8WEX5;E9PG02;E9PBT8;C9JL30;J3KQJ1;C9J660;F8WA42;Q8NBJ7;Q8NBJ7-3;F8WEV7;F8WES7;J3QT17;H7C3B2;A8MXB9;Q8NBJ7-2;Q8NBJ7-5;Q8NBJ7-4	F8WEX5;E9PG02;E9PBT8;C9JL30;J3KQJ1;C9J660;F8WA42;Q8NBJ7;Q8NBJ7-3;F8WEV7;F8WES7;J3QT17;H7C3B2;A8MXB9;Q8NBJ7-2;Q8NBJ7-5;Q8NBJ7-4	2;2;2;2;2;2;2;2;2;1;1;1;1;1;1;1;1	2;2;2;2;2;2;2;2;2;1;1;1;1;1;1;1;1	2;2;2;2;2;2;2;2;2;1;1;1;1;1;1;1;1	Sulfatase-modifying factor 2	SUMF2	Isoform of Q8NBJ7, Inactive C-alpha-formylglycine-generating enzyme 2;Isoform of Q8NBJ7, Inactive C-alpha-formylglycine-generating enzyme 2;Isoform of Q8NBJ7, Inactive C-alpha-formylglycine-generating enzyme 2;Isoform of Q8NBJ7, Inactive C-alpha-formylglyc	17	2	2	2	13.3	13.3	13.3	18.584	165	165;183;232;293;320;352;358;301;339;102;150;236;304;305;213;217;321	0	3.4683	36672.4	23873.8	0.651002	-0.619266	37476	32783	39057	36088	35367	18408	23129	32477	24112	22911	3	3
-0.657276	0.0291224	1.53577	FBXL16	24768	23972	30762	22767	21293	10350	15284	16450	20756	19468	Q8N461	Q8N461	1	1	1	F-box/LRR-repeat protein 16	FBXL16	F-box/LRR-repeat protein 16	1	1	1	1	2.5	2.5	2.5	51.657	479	479	0.0054381	1.6	25028	16302.9	0.651385	-0.618418	24768	23972	30762	22767	21293	10350	15284	16450	20756	19468	1	1
-0.650139	0.0231727	1.63502	PIGS	3183.4	3493	4520	3612.6	2909.9	2251.5	1752.6	1840.7	3282	2686.7	Q96S52-2;Q96S52	Q96S52-2;Q96S52	1;1	1;1	1;1	GPI transamidase component PIG-S	PIGS	Isoform of Q96S52, Isoform 2 of GPI transamidase component PIG-S;GPI transamidase component PIG-S	2	1	1	1	3.8	3.8	3.8	61.005	547	547;555	0	4.0365	3590.1	2339.76	0.651726	-0.617663	3183.4	3493	4520	3612.6	2909.9	2251.5	1752.6	1840.7	3282	2686.7	1	1
-0.685209	0.0828514	1.0817	NDUFS1	8083100	7415100	8026400	6672700	5025500	2269900	4604100	5019000	5557700	5966200	P28331-4;P28331;P28331-2;P28331-5;B4DJ81;P28331-3;C9JPQ5;F8WDL5	P28331-4;P28331;P28331-2;P28331-5;B4DJ81;P28331-3	28;28;28;26;25;25;3;1	28;28;28;26;25;25;3;1	28;28;28;26;25;25;3;1	NADH-ubiquinone oxidoreductase 75 kDa subunit, mitochondrial	NDUFS1	Isoform of P28331, Isoform 4 of NADH-ubiquinone oxidoreductase 75 kDa subunit, mitochondrial;NADH-ubiquinone oxidoreductase 75 kDa subunit, mitochondrial;Isoform of P28331, Isoform 2 of NADH-ubiquinone oxidoreductase 75 kDa subunit, mitochondrial;Isoform o	8	28	28	28	54	54	54	73.527	670	670;727;741;691;611;616;130;91	0	323.31	7126740	4646800	0.652023	-0.617005	8083100	7415100	8026400	6672700	5025500	2269900	4604100	5019000	5557700	5966200	65	65
-0.90401	0.158723	0.799359	ANK2	770150	742640	806210	856290	477980	158940	286260	408840	721700	858520	D6R9U4	D6R9U4	5	1	1		ANK2	Isoform of Q01484, Ankyrin-2 (Fragment)	1	5	1	1	33.9	4.5	4.5	19.301	177	177	0.0031201	1.8389	740622	482918	0.652044	-0.616959	770150	742640	806210	856290	477980	158940	286260	408840	721700	858520	2	2
-0.72602	0.0968178	1.01404	SFXN1	3767700	3646700	3842100	3492800	2327900	1185100	1529000	2163100	3187900	3305800	Q9H9B4;D6RDG7;S4R2X2;D6RFI0;D6RAE9	Q9H9B4	14;6;6;6;4	14;6;6;6;4	12;5;5;5;3	Sideroflexin-1	SFXN1	Sideroflexin-1	5	14	14	12	49.4	49.4	40.1	35.619	322	322;144;177;193;56	0	112.59	3458080	2256880	0.65264	-0.615642	3767700	3646700	3842100	3492800	2327900	1185100	1529000	2163100	3187900	3305800	28	28
-0.696319	0.0834936	1.07835	DNM2	1579700	1630800	1935500	1605300	1028700	741700	637340	793940	1509100	1498900	P50570-3;P50570-4;P50570-2;P50570-5;P50570;K7EMQ3;K7ENE7	P50570-3;P50570-4;P50570-2;P50570-5;P50570	17;17;16;16;16;5;1	5;5;5;5;5;2;1	5;5;5;5;5;2;1	Dynamin-2	DNM2	Isoform of P50570, Isoform 3 of Dynamin-2;Isoform of P50570, Isoform 4 of Dynamin-2;Isoform of P50570, Isoform 2 of Dynamin-2;Isoform of P50570, Isoform 5 of Dynamin-2;Dynamin-2	7	17	5	5	18.1	5.8	5.8	97.553	866	866;870;866;869;870;289;137	0	27.046	1574894	1028978	0.653363	-0.614043	1579700	1630800	1935500	1605300	1028700	741700	637340	793940	1509100	1498900	6	6
-0.669189	0.0451401	1.34544	CASKIN1	743120	758700	825290	749000	538530	324500	392070	388020	648430	661620	Q8WXD9	Q8WXD9	10	10	10	Caskin-1	CASKIN1	Caskin-1	1	10	10	10	8.5	8.5	8.5	149.81	1431	1431	0	30.655	732130	479006	0.654264	-0.612056	743120	758700	825290	749000	538530	324500	392070	388020	648430	661620	11	11
-0.61836	0.0102357	1.98988	SIRT3	45354	48185	39629	36732	36429	25163	21669	25544	32940	32907	E9PNA0;E9PK80;E9PM75;E9PN58;Q9NTG7-2;Q9NTG7	E9PNA0;E9PK80;E9PM75;E9PN58;Q9NTG7-2;Q9NTG7	1;1;1;1;1;1	1;1;1;1;1;1	1;1;1;1;1;1	NAD-dependent protein deacetylase sirtuin-3, mitochondrial	SIRT3	Isoform of Q9NTG7, NAD-dependent protein deacetylase sirtuin-3, mitochondrial (Fragment);Isoform of Q9NTG7, NAD-dependent protein deacetylase;Isoform of Q9NTG7, NAD-dependent protein deacetylase sirtuin-3, mitochondrial;Isoform of Q9NTG7, NAD-dependent pro	6	1	1	1	11.8	11.8	11.8	10.665	93	93;318;345;353;257;399	0.0031143	1.8094	41802.8	27371.8	0.654784	-0.610909	45354	48185	39629	36732	36429	25163	21669	25544	32940	32907	1	1
-0.651873	0.0290772	1.53645	FARSB	3147500	3383700	3415500	2995400	2494500	1432800	1712600	1870900	2608700	2709700	Q9NSD9;Q9NSD9-2	Q9NSD9;Q9NSD9-2	17;15	17;15	17;15	Phenylalanine--tRNA ligase beta subunit	FARSB	Phenylalanine--tRNA ligase beta subunit;Isoform of Q9NSD9, Isoform 2 of Phenylalanine--tRNA ligase beta subunit	2	17	17	17	33.6	33.6	33.6	66.115	589	589;490	0	101.71	3127060	2048140	0.654973	-0.610493	3147500	3383700	3415500	2995400	2494500	1432800	1712600	1870900	2608700	2709700	25	25
-0.533885	0.462433	0.334952	SLC25A40	0	1622.8	0	0	852.05	0	0	795.52	861.95	0	Q8TBP6	Q8TBP6	1	1	1	Solute carrier family 25 member 40	SLC25A40	Solute carrier family 25 member 40	1	1	1	1	4.1	4.1	4.1	38.124	338	338	0	3.2612	531.326	348.028	0.655018	-0.610394	0	1622.8	0	0	852.05	0	0	795.52	861.95	0	0	1
-0.790363	0.15546	0.80838	HCN1	37205	45929	41683	37707	24267	8791	19318	22841	37495	36271	A0A0U1RQR7;O60741	A0A0U1RQR7;O60741	1;1	1;1	1;1	Potassium/sodium hyperpolarization-activated cyclic nucleotide-gated channel 1	HCN1	Isoform of O60741, Potassium/sodium hyperpolarization-activated cyclic nucleotide-gated channel 1;Potassium/sodium hyperpolarization-activated cyclic nucleotide-gated channel 1	2	1	1	1	4.4	4.4	4.4	32.602	295	295;890	0	26.654	37812.2	24779.5	0.65533	-0.609706	37205	45929	41683	37707	24267	8791	19318	22841	37495	36271	2	2
-0.676318	0.0777448	1.10933	PIP5K1C	528040	510650	508610	465770	304250	221060	195860	254840	414910	461650	O60331-4;O60331;O60331-2;O60331-3;A6PW57;Q99755-2;Q99755-4;Q99755-3;Q99755;O14986-3;O14986;O14986-2;A0A0A0MT25;A0A0A0MSP5	O60331-4;O60331;O60331-2;O60331-3	7;7;7;7;3;3;3;3;3;2;2;2;1;1	7;7;7;7;3;3;3;3;3;2;2;2;1;1	5;5;5;5;1;1;1;1;1;1;1;1;0;0	Phosphatidylinositol 4-phosphate 5-kinase type-1 gamma	PIP5K1C	Isoform of O60331, Isoform 4 of Phosphatidylinositol 4-phosphate 5-kinase type-1 gamma;Phosphatidylinositol 4-phosphate 5-kinase type-1 gamma;Isoform of O60331, Isoform 2 of Phosphatidylinositol 4-phosphate 5-kinase type-1 gamma;Isoform of O60331, Isoform	14	7	7	5	11.1	11.1	8.8	70.213	640	640;668;700;707;550;500;522;549;562;502;540;549;157;162	0	42.128	469024	307526	0.655672	-0.608953	528040	510650	508610	465770	304250	221060	195860	254840	414910	461650	8	8
-0.611424	0.0326942	1.48553	LYNX1	175480	175220	189860	133010	117680	73049	104930	108000	101500	140850	A0A087WZS0;A0A087WYG6;P0DP58	A0A087WZS0;A0A087WYG6;P0DP58	1;1;1	1;1;1	1;1;1		LYNX1	Isoform of P0DP58, Ly-6/neurotoxin-like protein 1 (Fragment);Isoform of P0DP58, Ly-6/neurotoxin-like protein 1 (Fragment);Ly-6/neurotoxin-like protein 1	3	1	1	1	13.4	13.4	13.4	9.1798	82	82;84;116	0	16.08	159982	104899	0.655695	-0.608903	175480	175220	189860	133010	117680	73049	104930	108000	101500	140850	3	3
-0.741903	0.105218	0.977911	CAP2	2318500	2276000	2432900	2063500	1461800	728870	932470	1141000	2079200	2171600	P40123;A0A087X0J3;A0A087WZ15;E9PDI2;P40123-2;B7Z385;P40123-3;F8WDB9;F8WEW0	P40123;A0A087X0J3;A0A087WZ15;E9PDI2;P40123-2;B7Z385	13;12;12;12;12;10;5;4;2	13;12;12;12;12;10;5;4;2	13;12;12;12;12;10;5;4;2	Adenylyl cyclase-associated protein 2;Adenylyl cyclase-associated protein	CAP2	Adenylyl cyclase-associated protein 2;Isoform of P40123, Adenylyl cyclase-associated protein;Isoform of P40123, Adenylyl cyclase-associated protein;Isoform of P40123, Adenylyl cyclase-associated protein;Isoform of P40123, Isoform 2 of Adenylyl cyclase-asso	9	13	13	13	29.8	29.8	29.8	52.823	477	477;394;394;451;413;365;217;194;104	0	38.241	2136480	1401338	0.65591	-0.608431	2318500	2276000	2432900	2063500	1461800	728870	932470	1141000	2079200	2171600	23	23
-0.645508	0.0172767	1.76254	PIK3R1	2572.3	3081.4	3107.3	3750.8	3265.9	3155	2198.3	1754	2063.4	1510.4	P27986;P27986-4	P27986;P27986-4	1;1	1;1	1;1	Phosphatidylinositol 3-kinase regulatory subunit alpha	PIK3R1	Phosphatidylinositol 3-kinase regulatory subunit alpha;Isoform of P27986, Isoform 4 of Phosphatidylinositol 3-kinase regulatory subunit alpha	2	1	1	1	1.7	1.7	1.7	83.597	724	724;732	1	-2	3204.04	2102.36	0.656159	-0.607882	2572.3	3081.4	3107.3	3750.8	3265.9	3155	2198.3	1754	2063.4	1510.4	1	1
-0.804023	0.161631	0.791476	VDAC2	11611000	11379000	12615000	11753000	6025000	2802200	4293800	5842800	10827000	11923000	A0A0A0MR02;P45880;P45880-2;P45880-1;Q5JSD2;Q5JSD1;A2A3S1	A0A0A0MR02;P45880;P45880-2;P45880-1;Q5JSD2;Q5JSD1	10;10;9;9;7;7;3	10;10;9;9;7;7;3	10;10;9;9;7;7;3	Voltage-dependent anion-selective channel protein 2	VDAC2	Isoform of P45880, Voltage-dependent anion-selective channel protein 2 (Fragment);Voltage-dependent anion-selective channel protein 2;Isoform of P45880, Isoform 2 of Voltage-dependent anion-selective channel protein 2;Isoform of P45880, Isoform 1 of Voltag	7	10	10	10	45.4	45.4	45.4	30.348	282	282;294;283;309;194;204;109	0	100.27	10805680	7095820	0.656675	-0.606749	11611000	11379000	12615000	11753000	6025000	2802200	4293800	5842800	10827000	11923000	29	29
-0.603914	0.00167656	2.77558	P2RX7	51958	64717	53966	61579	73139	40146	41450	33975	43782	47784	Q99572-6;Q99572-4;Q99572-8;Q99572	Q99572-6;Q99572-4;Q99572-8;Q99572	1;1;1;1	1;1;1;1	1;1;1;1	P2X purinoceptor 7	P2RX7	Isoform of Q99572, Isoform F of P2X purinoceptor 7;Isoform of Q99572, Isoform D of P2X purinoceptor 7;Isoform of Q99572, Isoform H of P2X purinoceptor 7;P2X purinoceptor 7	4	1	1	1	2.9	2.9	2.9	35.544	306	306;425;505;595	0	2.5365	62075.2	40788.2	0.657077	-0.605865	51958	64717	53966	61579	73139	40146	41450	33975	43782	47784	1	1
-0.713456	0.0705535	1.15148	ARHGEF7	436860	432570	457440	442000	337040	175700	191660	238350	372830	437450	A0A2R8YG42;B1ALK7;Q14155-1;Q14155-5;Q14155-2;Q14155-3;Q14155;E9PDQ5;Q14155-6;E7EUY6;F6SJA5;Q15052-2;Q15052;E7ENL8	A0A2R8YG42;B1ALK7;Q14155-1;Q14155-5;Q14155-2;Q14155-3;Q14155;E9PDQ5;Q14155-6;E7EUY6	6;5;5;5;5;5;5;4;4;3;2;2;2;1	6;5;5;5;5;5;5;4;4;3;2;2;2;1	6;5;5;5;5;5;5;4;4;3;2;2;2;1	Rho guanine nucleotide exchange factor 7	ARHGEF7	Isoform of Q14155, Rho guanine nucleotide exchange factor 7;Isoform of Q14155, Rho guanine nucleotide exchange factor 7;Isoform of Q14155, Isoform 1 of Rho guanine nucleotide exchange factor 7;Isoform of Q14155, Isoform 5 of Rho guanine nucleotide exchange	14	6	6	6	7.8	7.8	7.8	97.152	862	862;705;646;731;753;782;803;547;625;447;130;622;776;143	0	11.872	426954	280558	0.657115	-0.605782	436860	432570	457440	442000	337040	175700	191660	238350	372830	437450	7	7
-0.704596	0.139143	0.856538	NDUFS5	946220	662400	754990	573180	456350	189060	397020	459770	485710	736260	O43920	O43920	5	5	5	NADH dehydrogenase [ubiquinone] iron-sulfur protein 5	NDUFS5	NADH dehydrogenase [ubiquinone] iron-sulfur protein 5	1	5	5	5	49.1	49.1	49.1	12.517	106	106	0	26.63	685934	451026	0.657536	-0.604859	946220	662400	754990	573180	456350	189060	397020	459770	485710	736260	10	9
-0.628406	0.0106998	1.97062	FDXR	136540	142610	155120	124230	123480	76605	80899	75214	118960	107110	A0A0A0MTN9;J3QQX3;A0A0A0MTR6;A0A0C4DFN8;A0A0C4DGN7;A0A0A0MSZ4;A0A0A0MT64;P22570-4;P22570-6;P22570-5;P22570;P22570-2;P22570-7;P22570-3;J3QKZ8	A0A0A0MTN9;J3QQX3;A0A0A0MTR6;A0A0C4DFN8;A0A0C4DGN7;A0A0A0MSZ4;A0A0A0MT64;P22570-4;P22570-6;P22570-5;P22570;P22570-2;P22570-7;P22570-3	3;3;3;3;3;3;3;3;3;3;3;3;3;3;1	3;3;3;3;3;3;3;3;3;3;3;3;3;3;1	3;3;3;3;3;3;3;3;3;3;3;3;3;3;1	NADPH:adrenodoxin oxidoreductase, mitochondrial	FDXR	Isoform of P22570, NADPH:adrenodoxin oxidoreductase, mitochondrial;Isoform of P22570, NADPH:adrenodoxin oxidoreductase, mitochondrial;Isoform of P22570, NADPH:adrenodoxin oxidoreductase, mitochondrial;Isoform of P22570, NADPH:adrenodoxin oxidoreductase, mi	15	3	3	3	7.7	7.7	7.7	48.027	439	439;463;483;491;497;522;534;439;451;483;491;497;522;534;164	0	2.5926	138178	90866	0.657601	-0.604715	136540	142610	155120	124230	123480	76605	80899	75214	118960	107110	3	3
-0.633278	0.0406841	1.39058	LPGAT1	6037.4	5376.3	6962.9	7971.6	4482.5	3375.1	2766.5	4413.1	5310.1	4954.1	Q92604	Q92604	1	1	1	Acyl-CoA:lysophosphatidylglycerol acyltransferase 1	LPGAT1	Acyl-CoA:lysophosphatidylglycerol acyltransferase 1	1	1	1	1	3.5	3.5	3.5	43.089	370	370	0.0016639	2.2647	6255.06	4114.34	0.657762	-0.604363	6037.4	5376.3	6962.9	7971.6	4482.5	3375.1	2766.5	4413.1	5310.1	4954.1	1	1
-0.73715	0.122944	0.910294	OSCP1	3073.2	4274	3190.3	3464.3	2271.4	1647.2	940.28	2143.2	2559.8	3657	H7C0S2;C9JF58;Q8WVF1-2;Q8WVF1-3;Q8WVF1	H7C0S2;C9JF58;Q8WVF1-2;Q8WVF1-3;Q8WVF1	1;1;1;1;1	1;1;1;1;1	1;1;1;1;1	Protein OSCP1	OSCP1	Isoform of Q8WVF1, Protein OSCP1 (Fragment);Isoform of Q8WVF1, Protein OSCP1;Isoform of Q8WVF1, Isoform 2 of Protein OSCP1;Isoform of Q8WVF1, Isoform 3 of Protein OSCP1;Protein OSCP1	5	1	1	1	7.8	7.8	7.8	29.145	255	255;334;339;379;389	0	6.1226	3298.24	2170.64	0.658122	-0.603573	3073.2	4274	3190.3	3464.3	2271.4	1647.2	940.28	2143.2	2559.8	3657	1	1
-0.530303	0.140083	0.853614	KALRN	7914.8	6672.4	7541.3	4020.1	3563.6	4101.8	3067.2	3383.8	4183.4	5169.6	H7BXZ5;J3QSW6;O60229;C9IZQ6;O60229-5;O60229-3;O60229-6;O60229-4;O60229-2	H7BXZ5;J3QSW6;O60229;C9IZQ6;O60229-5;O60229-3;O60229-6;O60229-4;O60229-2	2;2;2;1;1;1;1;1;1	2;2;2;1;1;1;1;1;1	2;2;2;1;1;1;1;1;1	Kalirin	KALRN	Isoform of O60229, Kalirin (Fragment);Isoform of O60229, Kalirin;Kalirin;Isoform of O60229, HCG2022551, isoform CRA_j;Isoform of O60229, Isoform 5 of Kalirin;Isoform of O60229, Isoform 3 of Kalirin;Isoform of O60229, Isoform 6 of Kalirin;Isoform of O60229,	9	2	2	2	0.7	0.7	0.7	336.17	2955	2955;2986;2985;1654;738;851;1257;1289;1663	0.010074	1.4561	6021.44	3967.94	0.658969	-0.601718	7914.8	6672.4	7541.3	4020.1	3563.6	4101.8	3067.2	3383.8	4183.4	5169.6	2	2
-0.71558	0.0852292	1.06941	AP3B2	1652400	1812900	1821200	1761600	1317200	582000	867620	1006200	1586800	1598400	Q13367-3;Q13367;A0A2R8Y2A8;Q13367-4;F5GYB0;F5GWU4;Q13367-2;O00203-3;O00203	Q13367-3;Q13367;A0A2R8Y2A8;Q13367-4	20;20;19;19;3;2;2;2;2	20;20;19;19;3;2;2;2;2	19;19;19;18;2;2;2;2;2	AP-3 complex subunit beta-2	AP3B2	Isoform of Q13367, Isoform 3 of AP-3 complex subunit beta-2;AP-3 complex subunit beta-2;Isoform of Q13367, AP-3 complex subunit beta;Isoform of Q13367, Isoform 4 of AP-3 complex subunit beta-2	9	20	20	19	20.2	20.2	19.2	115.3	1050	1050;1082;1125;1101;141;193;145;1045;1094	0	71.716	1695760	1117918	0.659243	-0.601118	1652400	1812900	1821200	1761600	1317200	582000	867620	1006200	1586800	1598400	25	25
-0.651704	0.0382092	1.41783	CNOT1	5669.3	6168.5	6491.1	6106.5	4770.1	3311.4	2461.2	4302.8	4776.4	4883.8	A5YKK6-4;A5YKK6-3;A5YKK6-2;A5YKK6	A5YKK6-4;A5YKK6-3;A5YKK6-2;A5YKK6	1;1;1;1	1;1;1;1	1;1;1;1	CCR4-NOT transcription complex subunit 1	CNOT1	Isoform of A5YKK6, Isoform 4 of CCR4-NOT transcription complex subunit 1;Isoform of A5YKK6, Isoform 3 of CCR4-NOT transcription complex subunit 1;Isoform of A5YKK6, Isoform 2 of CCR4-NOT transcription complex subunit 1;CCR4-NOT transcription complex subuni	4	1	1	1	0.6	0.6	0.6	173.79	1551	1551;2150;2371;2376	0.0010118	2.3487	5921.1	3905.12	0.659526	-0.600498	5669.3	6168.5	6491.1	6106.5	4770.1	3311.4	2461.2	4302.8	4776.4	4883.8	1	1
-0.610643	0.0160427	1.79472	MAGED2	80426	78763	84031	74114	55787	42349	45489	39556	62389	61596	Q5H907;Q5H909;Q9UNF1-2;Q9UNF1	Q5H907;Q5H909;Q9UNF1-2;Q9UNF1	1;1;1;1	1;1;1;1	1;1;1;1	Melanoma-associated antigen D2	MAGED2	Isoform of Q9UNF1, Melanoma antigen family D, 2, isoform CRA_d;Isoform of Q9UNF1, Melanoma-associated antigen D2;Isoform of Q9UNF1, Isoform 2 of Melanoma-associated antigen D2;Melanoma-associated antigen D2	4	1	1	1	1.9	1.9	1.9	55.795	521	521;588;588;606	0.0048529	1.6294	75524.2	49864	0.660239	-0.59894	80426	78763	84031	74114	55787	42349	45489	39556	62389	61596	1	1
-0.643362	0.119511	0.922591	HSP90AB2P	355000	332290	365900	250580	177290	146100	128170	141890	288450	287120	Q58FF8	Q58FF8	8	1	1	Putative heat shock protein HSP 90-beta 2	HSP90AB2P	Putative heat shock protein HSP 90-beta 2	1	8	1	1	20.5	3.9	3.9	44.348	381	381	0	3.0742	299216	197596	0.660379	-0.598634	355000	332290	365900	250580	177290	146100	128170	141890	288450	287120	2	2
-0.614098	0.0609646	1.21492	APOOL	157890	147510	177040	141530	91964	70603	69823	92695	125360	123280	A0A087WUX8;A0A087WYF7;Q6UXV4	A0A087WUX8;A0A087WYF7;Q6UXV4	3;3;3	3;3;3	3;3;3	MICOS complex subunit MIC27	APOOL	Isoform of Q6UXV4, MICOS complex subunit;Isoform of Q6UXV4, MICOS complex subunit;MICOS complex subunit MIC27	3	3	3	3	16.3	16.3	16.3	28.761	263	263;268;268	0	6.6549	144820	95691.6	0.660762	-0.597797	157890	147510	177040	141530	91964	70603	69823	92695	125360	123280	3	3
-0.66413	0.190195	0.720801	CENPV	28700	18629	23817	21923	9785.6	7798.4	10285	8168.9	21409	21303	A0A0M3HER2;Q7Z7K6-3;Q7Z7K6	A0A0M3HER2;Q7Z7K6-3;Q7Z7K6	1;1;1	1;1;1	1;1;1	Centromere protein V	CENPV	Isoform of Q7Z7K6, Centromere protein V;Isoform of Q7Z7K6, Isoform 3 of Centromere protein V;Centromere protein V	3	1	1	1	7.4	7.4	7.4	18.807	175	175;272;275	0	5.5647	20785.1	13741.3	0.661112	-0.597033	28700	18629	23817	21923	9785.6	7798.4	10285	8168.9	21409	21303	2	2
-0.678134	0.0593995	1.22622	DNM1L	6642800	6503500	6953500	6765900	4992800	2822800	3042500	3788400	5600500	6301500	O00429-8;G8JLD5;O00429-6;O00429-2;O00429-4;O00429;O00429-5;O00429-3;O00429-7;F8VZ52;F8VYL3;B4DPZ9;F8W1W3;F8VUJ9;B4DDQ3;F8VR28;H0YHY4	O00429-8;G8JLD5;O00429-6;O00429-2;O00429-4;O00429;O00429-5;O00429-3;O00429-7	26;25;25;24;23;23;22;22;14;9;5;5;5;5;4;3;2	26;25;25;24;23;23;22;22;14;9;5;5;5;5;4;3;2	26;25;25;24;23;23;22;22;14;9;5;5;5;5;4;3;2	Dynamin-1-like protein	DNM1L	Isoform of O00429, Isoform 8 of Dynamin-1-like protein;Isoform of O00429, Dynamin-1-like protein;Isoform of O00429, Isoform 6 of Dynamin-1-like protein;Isoform of O00429, Isoform 4 of Dynamin-1-like protein;Isoform of O00429, Isoform 3 of Dynamin-1-like pr	17	26	26	26	47.6	47.6	47.6	82.056	738	738;712;749;725;699;736;710;710;533;261;117;156;168;172;180;97;54	0	265.61	6457820	4271200	0.6614	-0.596406	6642800	6503500	6953500	6765900	4992800	2822800	3042500	3788400	5600500	6301500	45	43
-0.62193	0.0509316	1.29301	CDC42BPA	9313.4	11424	7381.7	8259.7	7125.7	5916.7	3809.6	4746.1	7693.4	7263.7	A0A0A0MRJ0;Q5VT25-3;Q5VT25-4;Q5VT25-5;Q5VT25;Q5VT25-2;Q5VT25-6	A0A0A0MRJ0;Q5VT25-3;Q5VT25-4;Q5VT25-5;Q5VT25;Q5VT25-2;Q5VT25-6	3;3;3;3;3;3;3	1;1;1;1;1;1;1	1;1;1;1;1;1;1	Non-specific serine/threonine protein kinase;Serine/threonine-protein kinase MRCK alpha	CDC42BPA	Isoform of Q5VT25, Non-specific serine/threonine protein kinase;Isoform of Q5VT25, Isoform 3 of Serine/threonine-protein kinase MRCK alpha;Isoform of Q5VT25, Isoform 4 of Serine/threonine-protein kinase MRCK alpha;Isoform of Q5VT25, Isoform 5 of Serine/thr	7	3	1	1	1.8	0.6	0.6	193.63	1699	1699;1638;1691;1719;1732;1754;1781	0.0025732	2.0243	8815.04	5832.46	0.661649	-0.595863	9313.4	11424	7381.7	8259.7	7125.7	5916.7	3809.6	4746.1	7693.4	7263.7	1	1
-0.682953	0.0781837	1.10688		58559	61739	65588	69613	49659	20463	42166	41960	47386	55225	Q8N490-2	Q8N490-2	2	2	2			Isoform of Q8N490, Isoform 2 of Probable hydrolase PNKD	1	2	2	2	19.7	19.7	19.7	15.396	142	142	0	42.42	61882.2	40988.2	0.662358	-0.594316	58559	61739	65588	69613	49659	20463	42166	41960	47386	55225	2	2
-0.707168	0.0761437	1.11837	CAMK1D	843980	825330	894830	902300	655980	363950	365060	439480	785060	842730	A0A087WUR6;Q8IU85-2;Q8IU85;H7C071	A0A087WUR6;Q8IU85-2;Q8IU85	7;7;7;3	7;7;7;3	4;4;4;0	Calcium/calmodulin-dependent protein kinase type 1D	CAMK1D	Isoform of Q8IU85, Calcium/calmodulin-dependent protein kinase type 1D;Isoform of Q8IU85, Isoform 2 of Calcium/calmodulin-dependent protein kinase type 1D;Calcium/calmodulin-dependent protein kinase type 1D	4	7	7	4	27.1	27.1	15.1	32.472	291	291;357;385;260	0	18.443	835998	554010	0.662693	-0.593587	843980	825330	894830	902300	655980	363950	365060	439480	785060	842730	7	7
-0.778855	0.116657	0.933091	CAMK2B	1509600	1459200	1621500	1633700	1124900	450550	712950	725320	1484400	1604400	Q13554-2;Q13554;Q13554-8;Q13554-5;Q13554-4;Q13554-3;Q13554-7;Q13554-6;H7BZC6;H7BXS4;H7C394;E9PBE8;E7ERS6;E7ETC9;E7EQE4;D6RHX9	Q13554-2;Q13554;Q13554-8;Q13554-5;Q13554-4;Q13554-3;Q13554-7;Q13554-6	21;21;20;20;18;18;17;16;10;10;6;4;3;3;2;1	12;12;11;11;9;9;8;7;7;4;3;2;2;2;0;0	11;11;10;10;8;8;7;6;6;4;3;2;2;2;0;0	Calcium/calmodulin-dependent protein kinase type II subunit beta	CAMK2B	Isoform of Q13554, Isoform 1 of Calcium/calmodulin-dependent protein kinase type II subunit beta;Calcium/calmodulin-dependent protein kinase type II subunit beta;Isoform of Q13554, Isoform 8 of Calcium/calmodulin-dependent protein kinase type II subunit be	16	21	12	11	48	31.9	29.9	60.386	542	542;666;517;518;479;503;449;492;184;362;184;168;112;180;173;24	0	114.76	1490160	987612	0.662756	-0.593451	1509600	1459200	1621500	1633700	1124900	450550	712950	725320	1484400	1604400	26	26
-0.697366	0.098813	1.00519	ARHGAP26	427230	429080	434010	360080	264050	146140	180630	203200	346370	415470	Q9UNA1-2;Q9UNA1;A0A2R8YGB3;A0A2R8YDK5;A0A2R8Y5C0;H0Y4P9	Q9UNA1-2;Q9UNA1;A0A2R8YGB3	4;4;3;1;1;1	4;4;3;1;1;1	4;4;3;1;1;1	Rho GTPase-activating protein 26	ARHGAP26	Isoform of Q9UNA1, Isoform 2 of Rho GTPase-activating protein 26;Rho GTPase-activating protein 26;Isoform of Q9UNA1, Rho GTPase-activating protein 26	6	4	4	4	5.3	5.3	5.3	86.164	759	759;814;686;161;338;388	0	6.1549	387426	256786	0.6628	-0.593354	427230	429080	434010	360080	264050	146140	180630	203200	346370	415470	4	4
-0.733065	0.0921188	1.03565	CADPS2	218270	216120	230660	239740	168490	79989	103800	107840	218530	217860	A0A087X1P3;F8W8P5;C9IYE1;Q86UW7-3;Q86UW7-2;H7BYR4	A0A087X1P3;F8W8P5;C9IYE1;Q86UW7-3;Q86UW7-2;H7BYR4	11;10;10;10;10;7	6;6;5;5;5;4	0;0;0;0;0;0	Calcium-dependent secretion activator 2	CADPS2	Isoform of Q86UW7, Calcium-dependent secretion activator 2;Isoform of Q86UW7, Calcium-dependent secretion activator 2;Isoform of Q86UW7, Calcium-dependent secretion activator 2;Isoform of Q86UW7, Isoform 3 of Calcium-dependent secretion activator 2;Isoform	6	11	6	0	9.1	5	0	148.3	1301	1301;1194;1294;1250;1255;899	0	20.918	217694	144301	0.662863	-0.593216	218270	216120	230660	239740	168490	79989	103800	107840	218530	217860	7	7
-0.661342	0.0491216	1.30873	PRUNE	33078	33038	31790	35895	25318	19731	13971	16487	25842	32020	Q5SZF2;Q5SZG1;A0A3B3ITN0;Q86TP1-5;Q86TP1-4;Q86TP1-3;Q86TP1-2;Q86TP1	Q5SZF2;Q5SZG1;A0A3B3ITN0;Q86TP1-5;Q86TP1-4;Q86TP1-3;Q86TP1-2;Q86TP1	1;1;1;1;1;1;1;1	1;1;1;1;1;1;1;1	1;1;1;1;1;1;1;1	Protein prune homolog	PRUNE	Isoform of Q86TP1, Exopolyphosphatase PRUNE1 (Fragment);Isoform of Q86TP1, Exopolyphosphatase PRUNE1 (Fragment);Isoform of Q86TP1, Exopolyphosphatase PRUNE1;Isoform of Q86TP1, Isoform 5 of Exopolyphosphatase PRUNE1;Isoform of Q86TP1, Isoform 4 of Exopolyph	8	1	1	1	7.2	7.2	7.2	15.874	139	139;178;454;218;240;271;386;453	0.003393	1.7455	32269.2	21390.2	0.662867	-0.593208	33078	33038	31790	35895	25318	19731	13971	16487	25842	32020	1	1
-0.733964	0.110457	0.956805	MADD	329870	306090	333750	305580	215620	96128	143670	172840	286400	309550	Q8WXG6-7;Q8WXG6;A0A0A0MRB5;Q8WXG6-3;Q8WXG6-2;Q8WXG6-6;Q8WXG6-8;Q8WXG6-5;Q8WXG6-4;F8W8U2;C9JM97;C9JLZ9;C9K0L0	Q8WXG6-7;Q8WXG6;A0A0A0MRB5;Q8WXG6-3;Q8WXG6-2;Q8WXG6-6;Q8WXG6-8;Q8WXG6-5;Q8WXG6-4	7;7;6;6;6;5;5;5;5;2;1;1;1	7;7;6;6;6;5;5;5;5;2;1;1;1	7;7;6;6;6;5;5;5;5;2;1;1;1	MAP kinase-activating death domain protein	MADD	Isoform of Q8WXG6, Isoform 7 of MAP kinase-activating death domain protein;MAP kinase-activating death domain protein;Isoform of Q8WXG6, MAP kinase-activating death domain protein;Isoform of Q8WXG6, Isoform 3 of MAP kinase-activating death domain protein;I	13	7	7	7	5.4	5.4	5.4	175.91	1581	1581;1647;1588;1587;1608;1479;1541;1545;1565;439;75;135;136	0	63.458	302008	200192	0.662869	-0.593205	329870	306090	333750	305580	215620	96128	143670	172840	286400	309550	8	8
-0.785332	0.15114	0.820619	ATP2C1	8163.3	8708.1	7699.7	7662.5	4846.3	2047.9	2869.6	5706.1	5832.4	8647.9	D6RGE9;D6REJ1;D6RHV9;B4E2Q0;P98194-2;P98194-4;P98194;P98194-3;P98194-5;P98194-9;P98194-6;P98194-7	D6RGE9;D6REJ1;D6RHV9;B4E2Q0;P98194-2;P98194-4;P98194;P98194-3;P98194-5;P98194-9;P98194-6;P98194-7	1;1;1;1;1;1;1;1;1;1;1;1	1;1;1;1;1;1;1;1;1;1;1;1	1;1;1;1;1;1;1;1;1;1;1;1	Calcium-transporting ATPase;Calcium-transporting ATPase type 2C member 1	ATP2C1	Isoform of P98194, Calcium-transporting ATPase type 2C member 1 (Fragment);Isoform of P98194, Calcium-transporting ATPase type 2C member 1 (Fragment);Isoform of P98194, Calcium-transporting ATPase type 2C member 1 (Fragment);Isoform of P98194, Calcium-tran	12	1	1	1	28	28	28	9.2777	82	82;102;120;953;888;903;919;923;939;949;959;973	0	21.094	7510.12	4983.02	0.663507	-0.591816	8163.3	8708.1	7699.7	7662.5	4846.3	2047.9	2869.6	5706.1	5832.4	8647.9	1	1
-0.654473	0.0855767	1.06764	NDUFV2	3791900	3394600	3743900	3083300	2334200	1116300	2100600	2347800	2525100	2966800	E7EPT4;P19404	E7EPT4;P19404	9;9	9;9	9;9	NADH dehydrogenase [ubiquinone] flavoprotein 2, mitochondrial	NDUFV2	Isoform of P19404, NADH dehydrogenase [ubiquinone] flavoprotein 2, mitochondrial;NADH dehydrogenase [ubiquinone] flavoprotein 2, mitochondrial	2	9	9	9	39.3	39.3	39.3	27.907	252	252;249	0	41.45	3307600	2194710	0.663535	-0.591754	3791900	3394600	3743900	3083300	2334200	1116300	2100600	2347800	2525100	2966800	23	23
-0.698162	0.0857297	1.06687	WDR47	497590	525000	540470	525630	364630	185020	241190	284650	481840	471620	A0A0A0MRE6;O94967-2;O94967;O94967-3;O94967-4;E9PKZ6;E9PR96	A0A0A0MRE6;O94967-2;O94967;O94967-3;O94967-4	6;6;6;6;6;2;2	6;6;6;6;6;2;2	6;6;6;6;6;2;2	WD repeat-containing protein 47	WDR47	Isoform of O94967, WD repeat-containing protein 47;Isoform of O94967, Isoform 2 of WD repeat-containing protein 47;WD repeat-containing protein 47;Isoform of O94967, Isoform 3 of WD repeat-containing protein 47;Isoform of O94967, Isoform 4 of WD repeat-con	7	6	6	6	7.6	7.6	7.6	98.701	893	893;891;919;920;927;106;173	0	13.382	497178	330048	0.663843	-0.591087	497590	525000	540470	525630	364630	185020	241190	284650	481840	471620	8	8
-0.640129	0.0607831	1.21622	RAB3GAP2	144040	130930	151890	119760	91212	60838	60739	75694	118270	115920	Q9H2M9	Q9H2M9	2	2	2	Rab3 GTPase-activating protein non-catalytic subunit	RAB3GAP2	Rab3 GTPase-activating protein non-catalytic subunit	1	2	2	2	1.9	1.9	1.9	155.98	1393	1393	0.0010104	2.345	129076	85691.8	0.663888	-0.590987	144040	130930	151890	119760	91212	60838	60739	75694	118270	115920	2	2
-0.821781	0.177263	0.751383	VDAC3	4339100	4253500	4509200	4274600	2113100	1012300	1383100	2084300	4000500	4684500	Q9Y277;Q9Y277-2;E5RFP6;E5RJN6;E5RHZ6;E5RK27;E5RHE1;E5RFL1	Q9Y277;Q9Y277-2;E5RFP6;E5RJN6;E5RHZ6;E5RK27;E5RHE1	8;8;6;6;6;5;4;1	8;8;6;6;6;5;4;1	8;8;6;6;6;5;4;1	Voltage-dependent anion-selective channel protein 3	VDAC3	Voltage-dependent anion-selective channel protein 3;Isoform of Q9Y277, Isoform 2 of Voltage-dependent anion-selective channel protein 3;Isoform of Q9Y277, Voltage-dependent anion-selective channel protein 3;Isoform of Q9Y277, Voltage-dependent anion-select	8	8	8	8	31.1	31.1	31.1	30.658	283	283;284;134;158;165;108;100;57	0	149.5	3944820	2619880	0.664132	-0.590459	4339100	4253500	4509200	4274600	2113100	1012300	1383100	2084300	4000500	4684500	17	17
-0.656504	0.0787184	1.10392	MMS19	14066	12723	15628	12916	9186.5	7725.2	4677.5	8058	11647	11660	H7C1W5;Q96T76-9;Q96T76;Q96T76-8	H7C1W5;Q96T76-9;Q96T76;Q96T76-8	1;1;1;1	1;1;1;1	1;1;1;1	MMS19 nucleotide excision repair protein homolog	MMS19	Isoform of Q96T76, MMS19 nucleotide excision repair protein homolog (Fragment);Isoform of Q96T76, Isoform 6 of MMS19 nucleotide excision repair protein homolog;MMS19 nucleotide excision repair protein homolog;Isoform of Q96T76, Isoform 5 of MMS19 nucleotid	4	1	1	1	12.8	12.8	12.8	16.444	149	149;987;1030;1051	0	5.2082	13063.3	8684.66	0.664815	-0.588976	14066	12723	15628	12916	9186.5	7725.2	4677.5	8058	11647	11660	1	1
-0.806301	0.142185	0.847147	GABRB2;GABRB1	671690	618120	664800	591540	442520	157630	261250	336090	634110	641220	E7EV50;P47870-1;P47870;B7Z279;P47870-3;P47870-4;P18505;A0A1B0GU30;H0YJU6;D6REM0	E7EV50;P47870-1;P47870;B7Z279;P47870-3;P47870-4;P18505	6;6;5;4;4;4;3;2;1;1	6;6;5;4;4;4;3;2;1;1	4;4;3;4;2;2;1;0;0;0	Gamma-aminobutyric acid receptor subunit beta-2;Gamma-aminobutyric acid receptor subunit beta-1	GABRB2;GABRB1	Isoform of P47870, Gamma-aminobutyric acid receptor subunit beta-2;Isoform of P47870, Isoform 2 of Gamma-aminobutyric acid receptor subunit beta-2;Gamma-aminobutyric acid receptor subunit beta-2;Isoform of P47870, Gamma-aminobutyric acid receptor subunit b	10	6	6	4	20	20	13.1	47.559	411	411;474;512;314;313;372;474;264;44;117	0	19.587	605494	403196	0.665896	-0.586631	671690	618120	664800	591540	442520	157630	261250	336090	634110	641220	12	12
-0.636026	0.0427714	1.36885	LGI1	1752100	2091100	1752800	2024700	1583300	774920	1138500	1327700	1682000	1377000	O95970-3;O95970;A0A0D9SFU4;A0A1B0GUD3;A0A1B0GV33;O95970-2;A0A0D9SFE3;A0A1B0GTM5;A0A0D9SFH6;A0A1B0GWB4;A0A0D9SFS5;A0A1B0GVF6	O95970-3;O95970;A0A0D9SFU4;A0A1B0GUD3;A0A1B0GV33;O95970-2	11;11;10;6;6;6;3;3;3;3;2;2	11;11;10;6;6;6;3;3;3;3;2;2	11;11;10;6;6;6;3;3;3;3;2;2	Leucine-rich glioma-inactivated protein 1	LGI1	Isoform of O95970, Isoform 3 of Leucine-rich glioma-inactivated protein 1;Leucine-rich glioma-inactivated protein 1;Isoform of O95970, Leucine-rich glioma-inactivated protein 1;Isoform of O95970, Leucine-rich glioma-inactivated protein 1;Isoform of O95970,	12	11	11	11	21.6	21.6	21.6	58.301	509	509;557;533;281;287;291;96;151;168;236;72;100	0	63.629	1867200	1245780	0.667192	-0.583827	1752100	2091100	1752800	2024700	1583300	774920	1138500	1327700	1682000	1377000	16	16
-0.676091	0.0875671	1.05766	CORO1A	1870700	1694600	1822900	1502800	1215600	631160	769150	1003500	1464700	1647800	P31146;H3BRY3;H3BTU6;H3BRJ0;H3BNA2;H3BU76;H3BSL1	P31146;H3BRY3	11;7;5;4;1;1;1	11;7;5;4;1;1;1	10;6;5;4;1;1;1	Coronin-1A;Coronin	CORO1A	Coronin-1A;Isoform of P31146, Coronin	7	11	11	10	19.7	19.7	18.2	51.026	461	461;389;246;249;148;165;218	0	20.355	1641260	1095352	0.667385	-0.583409	1870700	1694600	1822900	1502800	1215600	631160	769150	1003500	1464700	1647800	13	13
-0.644081	0.0607295	1.2166	FKBP8	111440	124740	140130	119060	85430	62643	52735	62498	113130	104650	Q14318;Q14318-2;M0R2K9;U3KQI1;U3KQ64;A0A0A0MTJ1;Q14318-3	Q14318;Q14318-2;M0R2K9	3;3;2;1;1;1;1	3;3;2;1;1;1;1	3;3;2;1;1;1;1	Peptidyl-prolyl cis-trans isomerase FKBP8;Peptidyl-prolyl cis-trans isomerase	FKBP8	Peptidyl-prolyl cis-trans isomerase FKBP8;Isoform of Q14318, Isoform 2 of Peptidyl-prolyl cis-trans isomerase FKBP8;Isoform of Q14318, Peptidylprolyl isomerase (Fragment)	7	3	3	3	10	10	10	44.561	412	412;413;257;103;182;249;253	0	24.176	117628	78512.6	0.667464	-0.583238	111440	124740	140130	119060	85430	62643	52735	62498	113130	104650	3	3
-0.675962	0.142786	0.845314	NDUFA8	2605000	2243300	2583800	1842000	1448700	599080	1374700	1570000	1685700	2048000	P51970	P51970	3	3	3	NADH dehydrogenase [ubiquinone] 1 alpha subcomplex subunit 8	NDUFA8	NADH dehydrogenase [ubiquinone] 1 alpha subcomplex subunit 8	1	3	3	3	19.2	19.2	19.2	20.105	172	172	0	7.8169	2167540	1447020	0.667586	-0.582974	2605000	2243300	2583800	1842000	1448700	599080	1374700	1570000	1685700	2048000	7	7
-0.757512	0.152713	0.816124	SLC25A4	10938000	10577000	11246000	9609100	6849700	2515600	4756100	7284200	9267500	9686000	P12235;V9GYG0	P12235;V9GYG0	15;11	8;6	5;5	ADP/ATP translocase 1	SLC25A4	ADP/ATP translocase 1;Isoform of P12235, ADP/ATP translocase 1	2	15	8	5	46	25.8	17.1	33.064	298	298;208	0	181.14	9965200	6653940	0.667718	-0.58269	10938000	10577000	11246000	9609100	6849700	2515600	4756100	7284200	9267500	9686000	23	23
-0.59026	0.0641433	1.19285	EXOC3	98430	89299	104350	85467	54945	59817	39874	45996	74822	73523	O60645-2;O60645-3;O60645;D6RB59;D6RBR9;H0Y995	O60645-2;O60645-3;O60645;D6RB59	3;3;3;2;1;1	3;3;3;2;1;1	3;3;3;2;1;1	Exocyst complex component 3	EXOC3	Isoform of O60645, Isoform 2 of Exocyst complex component 3;Isoform of O60645, Isoform 3 of Exocyst complex component 3;Exocyst complex component 3;Isoform of O60645, Exocyst complex component 3	6	3	3	3	7.2	7.2	7.2	73.796	641	641;745;756;462;68;473	0	12.631	87457.2	58430.2	0.668101	-0.581863	98430	89299	104350	85467	54945	59817	39874	45996	74822	73523	3	3
-0.611525	0.139346	0.855905	HNRNPUL2;HNRNPUL2-BSCL2	458250	481810	490520	361980	223530	235220	186080	173210	328220	442490	Q1KMD3;H3BQZ7	Q1KMD3;H3BQZ7	7;6	7;6	7;6	Heterogeneous nuclear ribonucleoprotein U-like protein 2	HNRNPUL2;HNRNPUL2-BSCL2	Heterogeneous nuclear ribonucleoprotein U-like protein 2;HCG2044799	2	7	7	7	10.4	10.4	10.4	85.104	747	747;746	0	20.16	407206	272118	0.668256	-0.581526	458250	481810	490520	361980	223530	235220	186080	173210	328220	442490	9	9
-0.670208	0.0738986	1.13136	NBEA	149850	156160	165720	136130	120090	56969	75619	89807	142400	132280	Q5T321;A0A0D9SF28;F5GXV7;Q8NFP9;Q8NFP9-3;H0YAC6	Q5T321;A0A0D9SF28;F5GXV7;Q8NFP9	8;8;8;8;2;1	8;8;8;8;2;1	6;6;6;6;1;0	Neurobeachin	NBEA	Isoform of Q8NFP9, Neurobeachin, isoform CRA_e;Isoform of Q8NFP9, Neurobeachin;Isoform of Q8NFP9, Neurobeachin;Neurobeachin	6	8	8	6	3.5	3.5	2.7	327.55	2943	2943;2946;2947;2946;739;1505	0	26.59	147512	98635.8	0.668663	-0.580649	149850	156160	165720	136130	120090	56969	75619	89807	142400	132280	10	10
-0.621812	0.134861	0.870115	HNRNPM	1225100	1214600	1365100	1044400	601890	546190	500680	512840	937970	1201800	A0A087X0X3;P52272-2;P52272;M0R019;M0R2T0;M0R2I7;M0QYQ7;M0R0N3;M0R0Y6;M0QY96;M0QZM1	A0A087X0X3;P52272-2;P52272;M0R019	9;9;9;5;4;3;3;3;2;2;2	9;9;9;5;4;3;3;3;2;2;2	9;9;9;5;4;3;3;3;2;2;2	Heterogeneous nuclear ribonucleoprotein M	HNRNPM	Isoform of P52272, Heterogeneous nuclear ribonucleoprotein M;Isoform of P52272, Isoform 2 of Heterogeneous nuclear ribonucleoprotein M;Heterogeneous nuclear ribonucleoprotein M;Isoform of P52272, Heterogeneous nuclear ribonucleoprotein M (Fragment)	11	9	9	9	13	13	13	77.569	730	730;691;730;352;357;214;219;275;99;116;383	0	20.067	1101532	736928	0.669003	-0.579916	1225100	1214600	1365100	1044400	601890	546190	500680	512840	937970	1201800	12	12
-0.570807	0.152387	0.817051	TSC2	6135.4	7264	5400.6	3084.7	4878	2194	2989.8	3442.9	4116.8	5476.4	A0A2R8Y6C9;A0A2R8Y5F1;A0A2R8YGU4;X5D2U8;H3BMQ0;A0A2R8YDZ2;A0A2R8Y7X5;A0A2R8YDR3;A0A2R8Y7C8;A0A2R8YGD6;P49815-7;P49815-6;P49815-5;P49815-3;P49815-2;P49815-4;P49815	A0A2R8Y6C9;A0A2R8Y5F1;A0A2R8YGU4;X5D2U8;H3BMQ0;A0A2R8YDZ2;A0A2R8Y7X5;A0A2R8YDR3;A0A2R8Y7C8;A0A2R8YGD6;P49815-7;P49815-6;P49815-5;P49815-3;P49815-2;P49815-4;P49815	1;1;1;1;1;1;1;1;1;1;1;1;1;1;1;1;1	1;1;1;1;1;1;1;1;1;1;1;1;1;1;1;1;1	1;1;1;1;1;1;1;1;1;1;1;1;1;1;1;1;1	Tuberin	TSC2	Isoform of P49815, Tuberin (Fragment);Isoform of P49815, Tuberin;Isoform of P49815, Tuberin;Isoform of P49815, Tuberin (Fragment);Isoform of P49815, Tuberin;Isoform of P49815, Tuberin;Isoform of P49815, Tuberin;Isoform of P49815, Tuberin (Fragment);Isoform	17	1	1	1	0.8	0.8	0.8	149.4	1359	1359;1738;1739;1741;1751;1760;1769;1781;1782;1805;1692;1704;1740;1763;1764;1784;1807	0.0074649	1.5116	5413.32	3621.8	0.669053	-0.579807	6135.4	7264	5400.6	3084.7	4878	2194	2989.8	3442.9	4116.8	5476.4	1	1
-0.986684	0.235872	0.627324	IGSF9B	93536	78214	88377	92567	46912	10822	38319	50469	83906	89533	E9PRP3;H0YDP1;Q9UPX0;Q9UPX0-2	E9PRP3;H0YDP1;Q9UPX0;Q9UPX0-2	1;1;1;1	1;1;1;1	1;1;1;1	Protein turtle homolog B	IGSF9B	Isoform of Q9UPX0, Protein turtle homolog B (Fragment);Isoform of Q9UPX0, Protein turtle homolog B (Fragment);Protein turtle homolog B;Isoform of Q9UPX0, Isoform 2 of Protein turtle homolog B	4	1	1	1	6.2	6.2	6.2	17.807	162	162;206;1349;1437	0	3.3481	80939.2	54251.3	0.670273	-0.57718	93536	78214	88377	92567	46912	10822	38319	50469	83906	89533	2	2
-0.662097	0.0830303	1.08076	HNRNPH1;HNRNPF	400170	374480	424150	365580	258420	162830	175820	189070	335440	383240	E9PCY7;G8JLB6;P31943;E7EQJ0;D6RAM1;D6R9T0;D6RFM3;D6RIT2;D6RIU0;D6RDU3;D6RJ04;D6RIH9;H0YBG7;H0YBD7;D6RBM0;H0YB39;P52597;D6RF17;D6RDL0;E5RGH4;H0YAQ2;E5RGV0;E7EN40	E9PCY7;G8JLB6;P31943;E7EQJ0;D6RAM1;D6R9T0;D6RFM3;D6RIT2;D6RIU0;D6RDU3;D6RJ04;D6RIH9;H0YBG7;H0YBD7;D6RBM0;H0YB39;P52597	4;4;4;2;2;2;2;2;2;2;2;2;2;2;2;2;2;1;1;1;1;1;1	4;4;4;2;2;2;2;2;2;2;2;2;2;2;2;2;2;1;1;1;1;1;1	2;2;2;1;1;1;1;1;1;1;1;1;1;1;1;1;1;1;1;0;0;0;1	Heterogeneous nuclear ribonucleoprotein H;Heterogeneous nuclear ribonucleoprotein H, N-terminally processed;Heterogeneous nuclear ribonucleoprotein F;Heterogeneous nuclear ribonucleoprotein F, N-terminally processed	HNRNPH1;HNRNPF	Isoform of P31943, Heterogeneous nuclear ribonucleoprotein H;Isoform of P31943, Heterogeneous nuclear ribonucleoprotein H;Heterogeneous nuclear ribonucleoprotein H;Isoform of P31943, Heterogeneous nuclear ribonucleoprotein H (Fragment);Isoform of P31943, H	23	4	4	2	12.1	12.1	6.1	47.087	429	429;472;449;115;130;161;163;164;168;171;172;184;185;194;212;277;415;49;84;100;131;155;166	0	16.887	369058	247576	0.670832	-0.575976	400170	374480	424150	365580	258420	162830	175820	189070	335440	383240	7	7
-0.593032	0.034809	1.45831	CSK	31456	32866	40500	34999	23440	22613	16843	16754	29197	26450	P41240;H3BU69;H3BUM9	P41240;H3BU69;H3BUM9	2;1;1	2;1;1	2;1;1	Tyrosine-protein kinase CSK	CSK	Tyrosine-protein kinase CSK;Isoform of P41240, Tyrosine-protein kinase CSK (Fragment);Isoform of P41240, Tyrosine-protein kinase CSK (Fragment)	3	2	2	2	5.3	5.3	5.3	50.704	450	450;68;110	0	4.6946	33053.8	22187.6	0.671257	-0.575063	31456	32866	40500	34999	23440	22613	16843	16754	29197	26450	2	2
-0.689599	0.0845731	1.07277	GNAZ	1151700	1258600	1359800	1323500	1047100	469070	609330	769200	1238800	1137100	P19086	P19086	9	8	8	Guanine nucleotide-binding protein G(z) subunit alpha	GNAZ	Guanine nucleotide-binding protein G(z) subunit alpha	1	9	8	8	29.3	27	27	40.923	355	355	0	56.397	1245760	836246	0.671274	-0.575027	1151700	1258600	1359800	1323500	1047100	469070	609330	769200	1238800	1137100	11	11
-0.544484	0.0251075	1.6002	KATNAL1	81528	84659	90277	69372	53798	47478	51250	46823	58527	55915	Q9BW62;Q5T558;A2A3H2	Q9BW62;Q5T558;A2A3H2	2;1;1	2;1;1	2;1;1	Katanin p60 ATPase-containing subunit A-like 1	KATNAL1	Katanin p60 ATPase-containing subunit A-like 1;Isoform of Q9BW62, Katanin p60 ATPase-containing subunit A-like 1 (Fragment);Isoform of Q9BW62, Katanin p60 ATPase-containing subunit A-like 1 (Fragment)	3	2	2	2	3.9	3.9	3.9	55.392	490	490;150;153	0	6.4816	76747.8	51635.8	0.672798	-0.571754	81528	84659	90277	69372	53798	47478	51250	46823	58527	55915	3	3
-0.636269	0.103619	0.984561	ECSIT	73318	66642	73555	54680	41798	24370	31304	38080	53192	65103	Q9BQ95;K7EPL5;Q9BQ95-4;Q9BQ95-2;K7EIK2;K7EJI1;J3KTF5;K7EN32;Q9BQ95-3	Q9BQ95;K7EPL5;Q9BQ95-4;Q9BQ95-2	3;2;2;2;1;1;1;1;1	3;2;2;2;1;1;1;1;1	3;2;2;2;1;1;1;1;1	Evolutionarily conserved signaling intermediate in Toll pathway, mitochondrial	ECSIT	Evolutionarily conserved signaling intermediate in Toll pathway, mitochondrial;Isoform of Q9BQ95, Evolutionarily conserved-signaling intermediate in Toll pathway, mitochondrial (Fragment);Isoform of Q9BQ95, Isoform 4 of Evolutionarily conserved signaling i	9	3	3	3	12.3	12.3	12.3	49.148	431	431;227;296;296;59;102;223;267;217	0	4.4493	62687.2	42180	0.672865	-0.571612	73318	66642	73555	54680	41798	24370	31304	38080	53192	65103	4	4
-0.582126	0.0033913	2.46963	PCDH7	358780	385620	407740	415450	400040	225290	303880	288140	296130	249730	O60245;O60245-2;H0YAH0;A0A087X2C4	O60245;O60245-2	6;6;2;1	6;6;2;1	6;6;2;1	Protocadherin-7	PCDH7	Protocadherin-7;Isoform of O60245, Isoform B of Protocadherin-7	4	6	6	6	7.3	7.3	7.3	116.07	1069	1069;1072;937;584	0	13.987	399312	269010	0.673684	-0.569857	358780	385620	407740	415450	400040	225290	303880	288140	296130	249730	6	6
-0.56427	0.0106249	1.97368	SAMHD1	22423	24291	24565	21734	16424	15391	12746	12697	16939	17496	A0A2R8YD90;A0A2R8YCS7;Q9Y3Z3-4;Q9Y3Z3;Q9Y3Z3-3	A0A2R8YD90;A0A2R8YCS7;Q9Y3Z3-4;Q9Y3Z3;Q9Y3Z3-3	2;2;2;2;1	2;2;2;2;1	2;2;2;2;1	Deoxynucleoside triphosphate triphosphohydrolase SAMHD1	SAMHD1	Isoform of Q9Y3Z3, Deoxynucleoside triphosphate triphosphohydrolase SAMHD1 (Fragment);Isoform of Q9Y3Z3, Deoxynucleoside triphosphate triphosphohydrolase SAMHD1;Isoform of Q9Y3Z3, Isoform 4 of Deoxynucleoside triphosphate triphosphohydrolase SAMHD1;Deoxynu	5	2	2	2	8.2	8.2	8.2	47.296	413	413;589;591;626;556	0	2.7286	22149.6	14928.8	0.673999	-0.569182	22423	24291	24565	21734	16424	15391	12746	12697	16939	17496	2	2
-0.520984	0.261981	0.58173	CD200	38600	46808	51476	94592	127490	26454	64603	64600	56821	42215	U3KQQ2;F8WC99;U3KQG5;P41217-2;P41217;P41217-3	U3KQQ2;F8WC99;U3KQG5;P41217-2;P41217;P41217-3	1;1;1;1;1;1	1;1;1;1;1;1	1;1;1;1;1;1	OX-2 membrane glycoprotein	CD200	Isoform of P41217, OX-2 membrane glycoprotein (Fragment);Isoform of P41217, OX-2 membrane glycoprotein;Isoform of P41217, OX-2 membrane glycoprotein (Fragment);Isoform of P41217, Isoform 2 of OX-2 membrane glycoprotein;OX-2 membrane glycoprotein;Isoform of	6	1	1	1	16.1	16.1	16.1	6.9831	62	62;150;202;269;278;294	0	2.7166	73522.6	49580.8	0.674361	-0.568406	38600	46808	51476	94592	127490	26454	64603	64600	56821	42215	1	1
-0.636631	0.0712238	1.14737	PPP2R5D	351790	350460	369860	325210	237320	167580	151770	175120	304210	325870	E9PFR3;Q14738-3;Q14738-2;Q14738;H0Y8C4;H7C5Q9;H0YJ35;H0YJ49	E9PFR3;Q14738-3;Q14738-2;Q14738;H0Y8C4	7;7;7;7;6;3;1;1	7;7;7;7;6;3;1;1	4;4;4;4;3;2;0;0	Serine/threonine-protein phosphatase 2A 56 kDa regulatory subunit delta isoform	PPP2R5D	Isoform of Q14738, Serine/threonine-protein phosphatase 2A 56 kDa regulatory subunit;Isoform of Q14738, Isoform Delta-3 of Serine/threonine-protein phosphatase 2A 56 kDa regulatory subunit delta isoform;Isoform of Q14738, Isoform Delta-2 of Serine/threonin	8	7	7	4	12.5	12.5	7.7	69.116	594	594;496;570;602;504;154;71;151	0	21.793	330978	223326	0.674746	-0.567584	351790	350460	369860	325210	237320	167580	151770	175120	304210	325870	8	8
-0.591813	0.0250225	1.60167	TM9SF4	25762	25581	27016	25502	18722	12814	13614	16795	18856	22484	A0A0C4DFM1;Q92544	A0A0C4DFM1;Q92544	1;1	1;1	1;1	Transmembrane 9 superfamily member 4	TM9SF4	Isoform of Q92544, Transmembrane 9 superfamily member;Transmembrane 9 superfamily member 4	2	1	1	1	2.2	2.2	2.2	72.54	625	625;642	0.0031162	1.8279	24831	16760.2	0.674971	-0.567103	25762	25581	27016	25502	18722	12814	13614	16795	18856	22484	1	1
-0.559247	0.00307352	2.51236	PKP4	29464	30642	37430	39840	26660	21259	20438	24110	23956	23903	A0A0D9SF60;Q99569-2;Q99569	A0A0D9SF60;Q99569-2;Q99569	4;4;4	2;2;2	2;2;2	Plakophilin-4	PKP4	Isoform of Q99569, Plakophilin-4;Isoform of Q99569, Isoform 2 of Plakophilin-4;Plakophilin-4	3	4	2	2	3.2	1.7	1.7	133.97	1208	1208;1149;1192	0.0016644	2.2647	33268	22459.8	0.675117	-0.56679	29464	30642	37430	39840	26660	21259	20438	24110	23956	23903	2	2
-0.671427	0.111131	0.954163	UQCRC1	11126000	10670000	11268000	10617000	7492900	3288800	6017400	7067200	9046600	9868700	P31930	P31930	17	17	16	Cytochrome b-c1 complex subunit 1, mitochondrial	UQCRC1	Cytochrome b-c1 complex subunit 1, mitochondrial	1	17	17	16	47.9	47.9	46.5	52.645	480	480	0	213.07	10365000	7000840	0.675431	-0.56612	11126000	10670000	11268000	10617000	7492900	3288800	6017400	7067200	9046600	9868700	41	41
-0.630048	0.0539854	1.26772	DIRAS2	552190	615590	635470	553610	466160	267840	288190	342620	531460	519210	Q96HU8;A0A1B0GVC3	Q96HU8	5;2	3;1	3;1	GTP-binding protein Di-Ras2	DIRAS2	GTP-binding protein Di-Ras2	2	5	3	3	27.1	18.6	18.6	22.485	199	199;112	0	7.2984	572068	386504	0.675626	-0.565703	552190	615590	635470	553610	466160	267840	288190	342620	531460	519210	5	5
-0.670739	0.13429	0.871955	GHITM	209830	279210	265830	214940	175180	65685	155350	190600	198060	180290	Q9H3K2	Q9H3K2	1	1	1	Growth hormone-inducible transmembrane protein	GHITM	Growth hormone-inducible transmembrane protein	1	1	1	1	2.6	2.6	2.6	37.205	345	345	0	5.3372	231792	156716	0.676107	-0.564676	209830	279210	265830	214940	175180	65685	155350	190600	198060	180290	1	1
-1.00052	0.197713	0.703966	GABRD	9953.9	11438	10488	9521.2	6276.8	1596	3018.3	5372.8	10305	12534	A0A1W2PPH3;A0A1W2PRY7;A0A1W2PQR3;O14764	A0A1W2PPH3;A0A1W2PRY7;A0A1W2PQR3;O14764	1;1;1;1	1;1;1;1	1;1;1;1	Gamma-aminobutyric acid receptor subunit delta	GABRD	Isoform of O14764, Gamma-aminobutyric acid receptor subunit delta (Fragment);Isoform of O14764, Gamma-aminobutyric acid receptor subunit delta;Isoform of O14764, Gamma-aminobutyric acid receptor subunit delta;Gamma-aminobutyric acid receptor subunit delta	4	1	1	1	2.6	2.6	2.6	42.579	380	380;429;480;452	0	4.8709	9658.02	6530.4	0.676163	-0.564556	9953.9	11438	10488	9521.2	6276.8	1596	3018.3	5372.8	10305	12534	1	1
-0.687045	0.123077	0.909822	SLC25A5	47863000	45952000	51741000	45449000	31769000	14444000	21901000	32039000	41483000	43873000	P05141;Q9H0C2	P05141	17;3	17;3	7;0	ADP/ATP translocase 2;ADP/ATP translocase 2, N-terminally processed	SLC25A5	ADP/ATP translocase 2	2	17	17	7	48	48	22.1	32.852	298	298;315	0	125	45118000	30514600	0.676329	-0.564203	47863000	45952000	51741000	45449000	31769000	14444000	21901000	32039000	41483000	43873000	54	54
-0.625483	0.0759219	1.11963	ICA1;ICAp69	33445	36609	32442	35879	22768	13627	16984	21918	32592	26297	B9ZVM7;E7ENI6;E9PDL4;A0A3B3IST8;Q05084-3;Q05084;Q05084-2;C9IZC7;F8WET5;Q6LCT9;C9J8Y3;C9J3Y4;Q6LCR0	B9ZVM7;E7ENI6;E9PDL4;A0A3B3IST8;Q05084-3;Q05084;Q05084-2;C9IZC7;F8WET5;Q6LCT9;C9J8Y3;C9J3Y4;Q6LCR0	2;2;2;2;2;2;2;1;1;1;1;1;1	2;2;2;2;2;2;2;1;1;1;1;1;1	2;2;2;2;2;2;2;1;1;1;1;1;1	Islet cell autoantigen 1	ICA1;ICAp69	Isoform of Q05084, Islet cell autoantigen 1 (Fragment);Isoform of Q05084, Islet cell autoantigen 1;Isoform of Q05084, Islet cell autoantigen 1;Isoform of Q05084, Islet cell autoantigen 1;Isoform of Q05084, Isoform 3 of Islet cell autoantigen 1;Islet cell a	13	2	2	2	7.8	7.8	7.8	30.113	256	256;350;471;482;482;483;512;70;85;87;134;162;257	0.00067636	2.3695	32652.4	22092	0.676581	-0.563665	33445	36609	32442	35879	22768	13627	16984	21918	32592	26297	2	2
-0.608398	0.0301037	1.52138	GAS7	1213200	1193000	1264300	1339100	1092600	618130	677040	826340	1025700	1090400	O60861;O60861-1;O60861-4;O60861-2;A0A0A0MS68;J3QLH8;J3KTB1;J3QS26;J3KS47	O60861;O60861-1;O60861-4;O60861-2	8;7;7;6;2;1;1;1;1	8;7;7;6;2;1;1;1;1	8;7;7;6;2;1;1;1;1	Growth arrest-specific protein 7	GAS7	Growth arrest-specific protein 7;Isoform of O60861, Isoform 1 of Growth arrest-specific protein 7;Isoform of O60861, Isoform 4 of Growth arrest-specific protein 7;Isoform of O60861, Isoform 2 of Growth arrest-specific protein 7	9	8	8	8	19.3	19.3	19.3	54.371	476	476;412;416;336;181;106;128;141;179	0	43.756	1238180	837980	0.676784	-0.563233	1213200	1193000	1264300	1339100	1092600	618130	677040	826340	1025700	1090400	11	11
-0.640049	0.0897483	1.04697	HECTD4	89020	82676	97198	78421	57633	47325	32394	42695	74362	82563	F8VWT9;J3KPF0;Q9Y4D8-4;Q9Y4D8;Q9Y4D8-2	F8VWT9;J3KPF0;Q9Y4D8-4;Q9Y4D8	3;3;3;3;1	3;3;3;3;1	3;3;3;3;1	Probable E3 ubiquitin-protein ligase HECTD4	HECTD4	Isoform of Q9Y4D8, Probable E3 ubiquitin-protein ligase HECTD4;Isoform of Q9Y4D8, Probable E3 ubiquitin-protein ligase HECTD4;Isoform of Q9Y4D8, Isoform 4 of Probable E3 ubiquitin-protein ligase HECTD4;Probable E3 ubiquitin-protein ligase HECTD4	5	3	3	3	1	1	1	469.96	4284	4284;4416;3984;3996;2386	0	5.4603	81965.2	55499	0.677104	-0.56255	89020	82676	97198	78421	57633	47325	32394	42695	74362	82563	3	3
-0.62412	0.0920071	1.03618	ATL2	103950	83656	93631	98773	57586	57400	37424	40728	84046	82683	C9JQQ5;B5MCN0;Q8NHH9-3;Q8NHH9-5;Q8NHH9-4;Q8NHH9-2;Q8NHH9;H7C3A2	C9JQQ5;B5MCN0;Q8NHH9-3;Q8NHH9-5;Q8NHH9-4;Q8NHH9-2;Q8NHH9;H7C3A2	2;2;2;2;2;2;2;1	2;2;2;2;2;2;2;1	2;2;2;2;2;2;2;1	Atlastin-2	ATL2	Isoform of Q8NHH9, Atlastin-2 (Fragment);Isoform of Q8NHH9, Atlastin-2;Isoform of Q8NHH9, Isoform 3 of Atlastin-2;Isoform of Q8NHH9, Isoform 5 of Atlastin-2;Isoform of Q8NHH9, Isoform 4 of Atlastin-2;Isoform of Q8NHH9, Isoform 2 of Atlastin-2;Atlastin-2;Is	8	2	2	2	14.3	14.3	14.3	20.3	175	175;413;412;565;566;579;583;258	0	4.2148	88624.2	60024.6	0.677294	-0.562147	103950	83656	93631	98773	57586	57400	37424	40728	84046	82683	3	3
-0.658894	0.0810408	1.0913	MAPK10	474620	488240	541820	510140	372210	205930	233960	270770	457390	485740	A0A286YF02;A0A286YFN2;A0A286YFB6;D6RJF9;A0A286YEQ0;A8MWW6;A0A1P0B7D2;A0A286YFJ4;P53779-2;A0A286YFE2;A0A286YF83;A0A286YEY0;A0A286YEV3;A0A286YES0;A0A286YFM6;A0A286YF35;A0A286YF19;A0A286YFI3;A0A286YEQ7;A0A286YEX7;A0A286YFC0;A0A286YFJ6;A0A286YFD7;A0A286YES9;A0A286YEN5;A0A286YF85;A0A286YF97;A0A286YFA6;A0A286YF62;A0A286YEW9;P53779-3;P53779;A0A286YEV8;Q499Y8;A0A1W2PRF2;D6RCB1;A0A1W2PPZ3;D7R525;J3KNK1;P4…	A0A286YF02;A0A286YFN2;A0A286YFB6;D6RJF9;A0A286YEQ0;A8MWW6;A0A1P0B7D2;A0A286YFJ4;P53779-2;A0A286YFE2;A0A286YF83;A0A286YEY0;A0A286YEV3;A0A286YES0;A0A286YFM6;A0A286YF35;A0A286YF19;A0A286YFI3;A0A286YEQ7;A0A286YEX7;A0A286YFC0;A0A286YFJ6;A0A286YFD7;A0A286YES9;A0A286YEN5;A0A286YF85;A0A286YF97;A0A286YFA6;A0A286YF62;A0A286YEW9;P53779-3;P53779;A0A286YEV8;Q499Y8;A0A1W2PRF2;D6RCB1	6;6;6;6;6;6;6;6;6;5;5;5;5;5;5;5;5;5;5;5;5;5;5;5;5;5;5;5;5;5;5;5;4;4;3;3;2;2;2;2;2;2;2;2;2;2;2;2;2;1;1;1	6;6;6;6;6;6;6;6;6;5;5;5;5;5;5;5;5;5;5;5;5;5;5;5;5;5;5;5;5;5;5;5;4;4;3;3;2;2;2;2;2;2;2;2;2;2;2;2;2;1;1;1	6;6;6;6;6;6;6;6;6;5;5;5;5;5;5;5;5;5;5;5;5;5;5;5;5;5;5;5;5;5;5;5;4;4;3;3;2;2;2;2;2;2;2;2;2;2;2;2;2;1;1;1	Mitogen-activated protein kinase 10	MAPK10	Isoform of P53779, Mitogen-activated protein kinase 10;Isoform of P53779, Mitogen-activated protein kinase;Isoform of P53779, Mitogen-activated protein kinase;Isoform of P53779, Mitogen-activated protein kinase;Isoform of P53779, Mitogen-activated protein	52	6	6	6	23.7	23.7	23.7	35.58	308	308;360;363;384;384;422;422;425;422;208;300;338;346;350;371;375;376;384;402;409;412;422;426;427;435;451;464;467;473;551;426;464;241;319;178;245;67;214;339;242;308;382;382;384;384;424;424;427;427;103;119;158	0	11.891	483892	327954	0.677742	-0.561192	474620	488240	541820	510140	372210	205930	233960	270770	457390	485740	10	10
-0.667203	0.106326	0.973361	SRC	7896.5	6409.9	10111	10879	7556.6	3023.5	5892.3	4332.7	7984.1	8614.8	P12931;P12931-2	P12931;P12931-2	4;4	2;2	2;2	Proto-oncogene tyrosine-protein kinase Src	SRC	Proto-oncogene tyrosine-protein kinase Src;Isoform of P12931, Isoform 2 of Proto-oncogene tyrosine-protein kinase Src	2	4	2	2	10.1	6.7	6.7	59.834	536	536;542	0	2.9324	8701.5	5900.6	0.678113	-0.560402	7896.5	6409.9	10111	10879	7556.6	3023.5	5892.3	4332.7	7984.1	8614.8	2	2
-0.676149	0.123047	0.909928	MTCH1	865270	776650	950090	819690	559190	262980	401060	536660	756210	791250	H0Y8C3;Q9NZJ7-2;Q9NZJ7;Q9NZJ7-3	H0Y8C3;Q9NZJ7-2;Q9NZJ7	5;5;5;1	5;5;5;1	5;5;5;1	Mitochondrial carrier homolog 1	MTCH1	Isoform of Q9NZJ7, Mitochondrial carrier homolog 1 (Fragment);Isoform of Q9NZJ7, Isoform 2 of Mitochondrial carrier homolog 1;Mitochondrial carrier homolog 1	4	5	5	5	13.5	13.5	13.5	43.121	394	394;372;389;171	0	19.142	804130	545612	0.678512	-0.559553	865270	776650	950090	819690	559190	262980	401060	536660	756210	791250	9	9
-0.60551	0.064314	1.19169	COPA	188650	184480	243050	196960	138800	127230	85704	97587	170090	178390	A0A3B3IT15;P53621;P53621-2;A0A3B3IS84;A0A3B3ISC6;A0A3B3IU89;A0A3B3ISK1;A0A3B3ITV3;A0A3B3ITI7;A0A3B3IU78;A0A3B3IS23;A0A3B3ITX2	A0A3B3IT15;P53621;P53621-2;A0A3B3IS84;A0A3B3ISC6;A0A3B3IU89	7;7;7;6;5;4;3;3;2;1;1;1	7;7;7;6;5;4;3;3;2;1;1;1	7;7;7;6;5;4;3;3;2;1;1;1	Coatomer subunit alpha;Xenin;Proxenin	COPA	Isoform of P53621, Coatomer subunit alpha;Coatomer subunit alpha;Isoform of P53621, Isoform 2 of Coatomer subunit alpha;Isoform of P53621, Coatomer subunit alpha;Isoform of P53621, Coatomer subunit alpha (Fragment);Isoform of P53621, Coatomer subunit alpha	12	7	7	7	8.1	8.1	8.1	136.02	1204	1204;1224;1233;1204;1024;682;455;609;452;121;134;161	0	19.362	192738	130799	0.678637	-0.559287	188650	184480	243050	196960	138800	127230	85704	97587	170090	178390	7	7
-0.613487	0.0794556	1.09988	PPP2R5C	83347	71185	79118	71144	48888	32592	33656	46774	62131	69574	H0YJ75;Q13362-2;Q13362-3;Q13362;Q13362-4;Q13362-5;Q96B13;H0YN84;H0YJU0	H0YJ75;Q13362-2;Q13362-3;Q13362;Q13362-4;Q13362-5;Q96B13	5;5;5;5;5;5;4;2;2	2;2;2;2;2;2;2;1;1	2;2;2;2;2;2;2;1;1	Serine/threonine-protein phosphatase 2A 56 kDa regulatory subunit gamma isoform	PPP2R5C	Isoform of Q13362, Serine/threonine-protein phosphatase 2A 56 kDa regulatory subunit gamma isoform (Fragment);Isoform of Q13362, Isoform Gamma-1 of Serine/threonine-protein phosphatase 2A 56 kDa regulatory subunit gamma isoform;Isoform of Q13362, Isoform G	9	5	2	2	9.6	4.5	4.5	64.063	553	553;449;485;524;540;555;384;89;153	0	9.1927	71595.6	48594.8	0.67874	-0.559069	83347	71185	79118	71144	48888	32592	33656	46774	62131	69574	2	2
-0.633194	0.0619173	1.20819	ANK3	1327000	1453700	1587600	1527000	1128300	676550	703630	811760	1334000	1351500	Q12955;Q12955-5;Q12955-4;Q12955-7;Q12955-6;A0A087WTF3;A0A087WZ65;B1AQT1;A0A087WZ26;D6RFK6;H0Y9E9;A0A087X0B4;D6RBY7;D6RHY3;A0A087X0L3;D6RF31;A0A087WWI5;H0Y8Z4;H0YA66;H0YAH5;A0A087WTE8;A0A087WVC2;H0Y3A4	Q12955;Q12955-5;Q12955-4;Q12955-7	27;25;25;22;13;12;9;4;4;3;3;3;2;2;1;1;1;1;1;1;1;1;1	19;17;17;15;11;10;7;4;4;3;3;1;2;1;1;1;1;1;1;1;1;1;1	19;17;17;15;11;10;7;4;4;3;3;1;2;1;1;1;1;1;1;1;1;1;1	Ankyrin-3	ANK3	Ankyrin-3;Isoform of Q12955, Isoform 3 of Ankyrin-3;Isoform of Q12955, Isoform 2 of Ankyrin-3;Isoform of Q12955, Isoform 5 of Ankyrin-3	23	27	19	19	6.8	5.1	5.1	480.4	4377	4377;1861;1868;1465;1001;1643;973;195;201;159;196;450;72;273;63;86;96;114;187;217;241;322;459	0	45.444	1424000	966566	0.678768	-0.559009	1327000	1453700	1587600	1527000	1128300	676550	703630	811760	1334000	1351500	23	23
-0.08488	0.817475	0.0875257	ACOT7	0	7696	8611.8	4029	4629.7	5272.8	0	0	7316.5	4697.8	O00154-4;O00154-6;O00154-7;O00154;K7EKP8;O00154-2;O00154-3;Q6ZUV0	O00154-4;O00154-6;O00154-7;O00154;K7EKP8;O00154-2;O00154-3	11;10;10;10;8;8;8;1	1;0;0;0;0;1;1;0	1;0;0;0;0;1;1;0	Cytosolic acyl coenzyme A thioester hydrolase	ACOT7	Isoform of O00154, Isoform 4 of Cytosolic acyl coenzyme A thioester hydrolase;Isoform of O00154, Isoform 6 of Cytosolic acyl coenzyme A thioester hydrolase;Isoform of O00154, Isoform 7 of Cytosolic acyl coenzyme A thioester hydrolase;Cytosolic acyl coenzym	8	11	1	1	34.9	4.4	4.4	37.419	338	338;329;370;380;279;246;283;252	0	2.7541	5234.12	3554.6	0.679121	-0.55826	0	7696	8611.8	4029	4629.7	5272.8	0	0	7316.5	4697.8	0	1
-0.632762	0.0790634	1.10202	OXCT1	15867000	15167000	15983000	14815000	12400000	5360500	9797800	12322000	11933000	12244000	P55809;E9PDW2;P55809-2;Q9BYC2	P55809;E9PDW2	13;9;6;1	13;9;6;1	13;9;6;1	Succinyl-CoA:3-ketoacid coenzyme A transferase 1, mitochondrial	OXCT1	Succinyl-CoA:3-ketoacid coenzyme A transferase 1, mitochondrial;Isoform of P55809, Succinyl-CoA:3-ketoacid coenzyme A transferase 1, mitochondrial	4	13	13	13	32.5	32.5	32.5	56.157	520	520;334;123;517	0	177.86	15042200	10230060	0.680091	-0.556201	15867000	15167000	15983000	14815000	12400000	5360500	9797800	12322000	11933000	12244000	35	35
-0.57749	0.0264269	1.57795	GSK3A	529770	510850	560330	420260	415580	244800	297110	313290	416070	420090	P49840;A8MT37;M0QYV0	P49840;A8MT37	7;6;2	7;6;2	5;4;2	Glycogen synthase kinase-3 alpha	GSK3A	Glycogen synthase kinase-3 alpha;Isoform of P49840, Glycogen synthase kinase-3 alpha	3	7	7	5	18	18	14.3	50.98	483	483;401;167	0	16.405	493328	335572	0.680221	-0.555925	529770	510850	560330	420260	415580	244800	297110	313290	416070	420090	7	7
-0.660783	0.106328	0.973352	ATP2A2	8580900	8196400	9188900	7526400	6005500	2842400	3940000	5367700	7538800	7725300	P16615;P16615-5;P16615-2;P16615-3;P16615-4;H7C5W9;O14983-2;O14983;O14983-3;Q93084-4;Q93084-2;Q93084-3;Q93084-7;Q93084;Q93084-6;Q93084-5;J3QSY6;H3BVB2;A0A0C4DH86;H3BTW4	P16615;P16615-5;P16615-2;P16615-3;P16615-4;H7C5W9	31;30;30;30;29;25;10;10;8;6;6;6;6;6;6;6;2;2;1;1	31;30;30;30;29;25;10;10;8;6;6;6;6;6;6;6;2;2;1;1	31;30;30;30;29;25;10;10;8;6;6;6;6;6;6;6;2;2;1;1	Sarcoplasmic/endoplasmic reticulum calcium ATPase 2	ATP2A2	Sarcoplasmic/endoplasmic reticulum calcium ATPase 2;Isoform of P16615, Isoform 5 of Sarcoplasmic/endoplasmic reticulum calcium ATPase 2;Isoform of P16615, Isoform 2 of Sarcoplasmic/endoplasmic reticulum calcium ATPase 2;Isoform of P16615, Isoform 3 of Sarc	20	31	31	31	32	32	32	114.76	1042	1042;997;997;999;1015;933;994;1001;869;998;999;1029;1033;1043;1044;1052;50;113;46;128	0	211.69	7998720	5442840	0.680464	-0.55541	8580900	8196400	9188900	7526400	6005500	2842400	3940000	5367700	7538800	7725300	54	54
-0.650458	0.162603	0.788871	IMMT	9851100	8754900	9951000	9126800	4720600	2967600	3871200	5264400	7954200	9288700	Q16891-3;Q16891-4;Q16891;B9A067;Q16891-2;H7C463;C9J406;A0A087WYS0;D6RAW4	Q16891-3;Q16891-4;Q16891;B9A067;Q16891-2;H7C463;C9J406	29;29;29;28;28;26;26;8;4	29;29;29;28;28;26;26;8;4	29;29;29;28;28;26;26;8;4	MICOS complex subunit MIC60	IMMT	Isoform of Q16891, Isoform 3 of MICOS complex subunit MIC60;Isoform of Q16891, Isoform 4 of MICOS complex subunit MIC60;MICOS complex subunit MIC60;Isoform of Q16891, MICOS complex subunit MIC60;Isoform of Q16891, Isoform 2 of MICOS complex subunit MIC60;I	9	29	29	29	47.2	47.2	47.2	80.026	726	726;757;758;711;747;613;659;372;147	0	320.67	8578660	5837560	0.680475	-0.555387	9851100	8754900	9951000	9126800	4720600	2967600	3871200	5264400	7954200	9288700	53	53
-0.638496	0.145868	0.83604	HNRNPA3	661890	560320	615890	444070	330810	184630	302580	261100	461600	593010	P51991-2;P51991;H7C1J8	P51991-2;P51991	5;5;2	5;5;2	5;5;2	Heterogeneous nuclear ribonucleoprotein A3	HNRNPA3	Isoform of P51991, Isoform 2 of Heterogeneous nuclear ribonucleoprotein A3;Heterogeneous nuclear ribonucleoprotein A3	3	5	5	5	14.9	14.9	14.9	37.029	356	356;378;115	0	323.31	527984	359322	0.680555	-0.555217	661890	560320	615890	444070	330810	184630	302580	261100	461600	593010	7	7
-0.548691	0.0241426	1.61722	CLPTM1	34924	42975	39512	36291	25738	27646	21266	20424	23189	32051	O96005;K7EQQ1;O96005-4;K7EJ16;O96005-3	O96005;K7EQQ1;O96005-4	3;2;2;1;1	3;2;2;1;1	3;2;2;1;1	Cleft lip and palate transmembrane protein 1	CLPTM1	Cleft lip and palate transmembrane protein 1;Isoform of O96005, Cleft lip and palate transmembrane protein 1 (Fragment);Isoform of O96005, Isoform 3 of Cleft lip and palate transmembrane protein 1	5	3	3	3	5.1	5.1	5.1	76.096	669	669;171;655;152;567	0	37.391	36308.2	24717.8	0.680777	-0.554745	34924	42975	39512	36291	25738	27646	21266	20424	23189	32051	3	3
-0.683986	0.115174	0.938644	FIBP	278450	256770	275200	308070	182740	106230	110970	148590	239580	301410	E9PSD3;O43427-2;O43427;H0YCE7;E9PJW6	E9PSD3;O43427-2;O43427;H0YCE7;E9PJW6	2;2;2;1;1	2;2;2;1;1	2;2;2;1;1	Acidic fibroblast growth factor intracellular-binding protein	FIBP	Isoform of O43427, Acidic fibroblast growth factor intracellular-binding protein;Isoform of O43427, Isoform Short of Acidic fibroblast growth factor intracellular-binding protein;Acidic fibroblast growth factor intracellular-binding protein;Isoform of O434	5	2	2	2	4.3	4.3	4.3	39.313	348	348;357;364;137;146	0.0022668	2.0773	263836	179829	0.681595	-0.553014	278450	256770	275200	308070	182740	106230	110970	148590	239580	301410	2	2
-0.551526	0.0340897	1.46738	TAB1	19211	17717	16526	15187	11664	11819	8132.8	9569.5	13087	13239	Q15750-2;Q15750	Q15750-2;Q15750	1;1	1;1	1;1	TGF-beta-activated kinase 1 and MAP3K7-binding protein 1	TAB1	Isoform of Q15750, Isoform 2 of TGF-beta-activated kinase 1 and MAP3K7-binding protein 1;TGF-beta-activated kinase 1 and MAP3K7-binding protein 1	2	1	1	1	2.8	2.8	2.8	49.917	462	462;504	0.0025461	1.9571	16247.4	11087.3	0.682405	-0.551301	19211	17717	16526	15187	11664	11819	8132.8	9569.5	13087	13239	1	1
-0.606962	0.0532347	1.2738	ATP12A	5545600	5111900	5707400	5540000	4353200	2277500	3091600	3690800	4606200	4697900	P54707;P54707-2;REV__Q15772-1;REV__Q15772	P54707;P54707-2	6;6;1;1	1;1;1;1	1;1;1;1	Potassium-transporting ATPase alpha chain 2	ATP12A	Potassium-transporting ATPase alpha chain 2;Isoform of P54707, Isoform 2 of Potassium-transporting ATPase alpha chain 2	4	6	1	1	5.3	0.7	0.7	115.51	1039	1039;1045;3223;3267	0.006331	1.5711	5322960	3637400	0.683342	-0.549321	5545600	5111900	5707400	5540000	4353200	2277500	3091600	3690800	4606200	4697900	5	5
-0.64822	0.147425	0.831428	PHB	5239600	4386800	5068100	5144200	2666900	1648300	2037700	2969100	3917300	5104800	P35232;C9JW96;C9JZ20;E7ESE2;E9PCW0;D6RBK0;P35232-2	P35232;C9JW96;C9JZ20;E7ESE2;E9PCW0	15;13;10;10;10;6;6	15;13;10;10;10;6;6	15;13;10;10;10;6;6	Prohibitin	PHB	Prohibitin;Isoform of P35232, Prohibitin (Fragment);Isoform of P35232, Prohibitin (Fragment);Isoform of P35232, Prohibitin (Fragment);Isoform of P35232, Prohibitin (Fragment)	7	15	15	15	62.1	62.1	62.1	29.804	272	272;246;201;202;216;124;155	0	129.81	4556760	3114260	0.683437	-0.549119	5239600	4386800	5068100	5144200	2666900	1648300	2037700	2969100	3917300	5104800	34	34
-0.599649	0.0775148	1.11062	FAM49A	827320	895430	898170	804740	546000	463870	366610	422250	704700	809190	Q9H0Q0;C9IYV6;C9JPE5	Q9H0Q0;C9IYV6	6;3;2	4;3;2	4;3;2	Protein FAM49A	FAM49A	Protein FAM49A;Isoform of Q9H0Q0, Protein FAM49A (Fragment)	3	6	4	4	21.4	14.6	14.6	37.312	323	323;94;87	0	17.593	803912	549662	0.683734	-0.548493	827320	895430	898170	804740	546000	463870	366610	422250	704700	809190	4	4
-0.609015	0.0525294	1.2796	NECAB1	166940	164080	178530	170460	133650	75274	96332	95150	141180	161230	Q8N987	Q8N987	2	2	2	N-terminal EF-hand calcium-binding protein 1	NECAB1	N-terminal EF-hand calcium-binding protein 1	1	2	2	2	6	6	6	40.571	351	351	0	3.6445	164910	112819	0.684122	-0.547674	166940	164080	178530	170460	133650	75274	96332	95150	141180	161230	2	2
-0.700184	0.111541	0.952566	RAB11FIP5	76571	84630	94435	97622	80877	30483	44516	50121	90718	89037	A0A1B0GTL5;Q9BXF6	A0A1B0GTL5;Q9BXF6	2;2	2;2	2;2	Rab11 family-interacting protein 5	RAB11FIP5	Isoform of Q9BXF6, Rab11 family-interacting protein 5;Rab11 family-interacting protein 5	2	2	2	2	1.4	1.4	1.4	138.41	1324	1324;653	0	3.9002	88169.6	60319.6	0.684131	-0.547654	76571	84630	94435	97622	80877	30483	44516	50121	90718	89037	2	2
-0.559957	0.0346984	1.45969	ACAD9	292080	302200	331180	247640	217550	133580	175670	216200	232020	212280	Q9H845;H0Y8Z9	Q9H845;H0Y8Z9	7;6	7;6	7;6	Acyl-CoA dehydrogenase family member 9, mitochondrial	ACAD9	Acyl-CoA dehydrogenase family member 9, mitochondrial;Isoform of Q9H845, Acyl-CoA dehydrogenase family member 9, mitochondrial (Fragment)	2	7	7	7	12.2	12.2	12.2	68.76	621	621;384	0	16.969	281404	192652	0.68461	-0.546646	292080	302200	331180	247640	217550	133580	175670	216200	232020	212280	8	9
-0.620025	0.0635394	1.19696	PSPC1	624750	640260	669460	668050	519580	272490	357800	386650	531850	639500	Q8WXF1-2;Q8WXF1;X6RDA4	Q8WXF1-2;Q8WXF1;X6RDA4	6;6;4	5;5;4	5;5;4	Paraspeckle component 1	PSPC1	Isoform of Q8WXF1, Isoform 2 of Paraspeckle component 1;Paraspeckle component 1;Isoform of Q8WXF1, Paraspeckle component 1 (Fragment)	3	6	5	5	20.1	18.3	18.3	45.57	393	393;523;248	0	17.377	633034	433568	0.684905	-0.546025	624750	640260	669460	668050	519580	272490	357800	386650	531850	639500	7	7
-0.679313	0.104222	0.98204	MPP2	362090	355660	385390	441590	298640	153480	170950	199210	374920	396470	B4DZ84;D3DX48;A0A0A0MRU0;A0A0D9SFF8;D3DX49;A0A0C4DH75;Q14168-5;Q14168-6;Q14168-2;Q14168-3;Q14168;Q14168-4;E5RI47	B4DZ84;D3DX48;A0A0A0MRU0;A0A0D9SFF8;D3DX49;A0A0C4DH75;Q14168-5;Q14168-6;Q14168-2;Q14168-3;Q14168;Q14168-4	5;5;5;5;5;5;5;5;5;5;5;5;1	5;5;5;5;5;5;5;5;5;5;5;5;1	4;4;4;4;4;4;4;4;4;4;4;4;1	MAGUK p55 subfamily member 2	MPP2	Isoform of Q14168, cDNA FLJ52373, highly similar to MAGUK p55 subfamily member 2;Isoform of Q14168, MAGUK p55 subfamily member 2;Isoform of Q14168, MAGUK p55 subfamily member 2;Isoform of Q14168, MAGUK p55 subfamily member 2;Isoform of Q14168, Membrane pro	13	5	5	4	7.4	7.4	5.2	60.516	541	541;552;569;573;576;597;413;541;552;569;576;597;189	0	10.609	374148	256478	0.685499	-0.544774	362090	355660	385390	441590	298640	153480	170950	199210	374920	396470	5	5
-0.673925	0.159084	0.798374	CDH10	113710	118340	107740	94934	72469	28202	60212	91195	80483	94498	D6RJG0;Q9Y6N8;Q9ULB4	D6RJG0;Q9Y6N8	3;3;1	3;3;1	3;3;1	Cadherin-10	CDH10	Isoform of Q9Y6N8, Cadherin-10;Cadherin-10	3	3	3	3	9.2	9.2	9.2	49.317	436	436;788;789	0	5.0672	102672	70392	0.685599	-0.544562	113710	118340	107740	94934	72469	28202	60212	91195	80483	94498	3	3
-0.602714	0.0627969	1.20206	GDPD1	110610	120120	115170	122400	90924	45258	71670	88631	92878	94225	Q8N9F7-2;Q8N9F7;J3QQN7;Q8N9F7-3;J3QRR6	Q8N9F7-2;Q8N9F7;J3QQN7;Q8N9F7-3	3;3;2;2;1	3;3;2;2;1	3;3;2;2;1	Glycerophosphodiester phosphodiesterase domain-containing protein 1	GDPD1	Isoform of Q8N9F7, Isoform 2 of Lysophospholipase D GDPD1;Lysophospholipase D GDPD1;Isoform of Q8N9F7, Lysophospholipase D GDPD1;Isoform of Q8N9F7, Isoform 3 of Lysophospholipase D GDPD1	5	3	3	3	11.4	11.4	11.4	33.363	290	290;314;210;289;121	0	5.1485	113380	77733.2	0.6856	-0.544561	110610	120120	115170	122400	90924	45258	71670	88631	92878	94225	4	4
-0.62541	0.0790152	1.10229	TNPO2	138770	137380	149190	146750	99350	70982	70823	61461	134970	131690	A0A075B780;O14787-2;O14787;K7ENW1;K7ESC1;K7EMA3	A0A075B780;O14787-2;O14787;K7ENW1;K7ESC1	5;5;5;3;3;1	2;2;2;1;1;1	2;2;2;1;1;1	Transportin-2	TNPO2	Isoform of O14787, Transportin-2;Isoform of O14787, Isoform 2 of Transportin-2;Transportin-2;Isoform of O14787, Transportin-2 (Fragment);Isoform of O14787, Transportin-2	6	5	2	2	6	2.5	2.5	86.54	766	766;887;897;85;109;56	0	32.938	136033	93268.2	0.685627	-0.544504	138770	137380	149190	146750	99350	70982	70823	61461	134970	131690	3	3
-0.59595	0.0497204	1.30347	EXOC7	24192	27997	35217	26418	25278	16732	13710	15404	25158	26545	A0A0A0MRE1;B4DJ07;A0A0A0MSB8;Q9UPT5-2;Q9UPT5-5;Q9UPT5-1;Q9UPT5-6;Q9UPT5;C9JME6;B5MCY9;K7ERQ5;Q9UPT5-4	A0A0A0MRE1;B4DJ07;A0A0A0MSB8;Q9UPT5-2;Q9UPT5-5;Q9UPT5-1;Q9UPT5-6;Q9UPT5;C9JME6;B5MCY9;K7ERQ5;Q9UPT5-4	2;2;2;2;2;2;2;2;1;1;1;1	2;2;2;2;2;2;2;2;1;1;1;1	2;2;2;2;2;2;2;2;1;1;1;1	Exocyst complex component 7	EXOC7	Isoform of Q9UPT5, Exocyst complex component 7 (Fragment);Isoform of Q9UPT5, Exocyst complex component 7;Isoform of Q9UPT5, Exocyst complex component 7;Isoform of Q9UPT5, Isoform 2 of Exocyst complex component 7;Isoform of Q9UPT5, Isoform 5 of Exocyst comp	12	2	2	2	3.4	3.4	3.4	70.2	617	617;656;693;653;676;684;707;735;121;159;168;283	0.0054414	1.6076	28196.6	19333.8	0.685678	-0.544396	24192	27997	35217	26418	25278	16732	13710	15404	25158	26545	2	2
-0.573328	0.0266049	1.57504	DKFZp762C0813;KIAA1467	7386.7	7025.1	9270.1	9667.8	7175.8	3962	5277.8	6793.3	5878.2	6652.6	Q69YM1;A2RU67	Q69YM1;A2RU67	1;1	1;1	1;1	Uncharacterized protein KIAA1467	DKFZp762C0813;KIAA1467	Isoform of A2RU67, Protein FAM234B (Fragment);Protein FAM234B	2	1	1	1	4	4	4	35.153	324	324;622	0	3.065	8224.68	5641.28	0.685897	-0.543937	7386.7	7025.1	9270.1	9667.8	7175.8	3962	5277.8	6793.3	5878.2	6652.6	2	2
-0.583218	0.0419025	1.37776	KIF1A	346430	380000	388840	387470	274050	234680	177070	192620	315200	326750	A0A3F2YNW9;A0A3B3IUA1;A0A3B3IU40;A0A3B3IT28;A0A3B3ITE5;A0A3B3ITF7;A0A3B3ITW6;Q12756;Q12756-3;Q12756-2;A0A3B3ITK3;F8W8V9;H7C3Y8;H7C0K6;A0A087WWA3;Q4R9M9;O43896;O60333-3;O60333-2;O60333;O60333-4	A0A3F2YNW9;A0A3B3IUA1;A0A3B3IU40;A0A3B3IT28;A0A3B3ITE5;A0A3B3ITF7;A0A3B3ITW6;Q12756;Q12756-3;Q12756-2;A0A3B3ITK3;F8W8V9;H7C3Y8	7;7;7;7;7;7;7;7;7;7;6;5;4;2;1;1;1;1;1;1;1	7;7;7;7;7;7;7;7;7;7;6;5;4;2;1;1;1;1;1;1;1	7;7;7;7;7;7;7;7;7;7;6;5;4;2;1;1;1;1;1;1;1	Kinesin-like protein KIF1A;Kinesin-like protein	KIF1A	Isoform of Q12756, Kinesin-like protein KIF1A;Isoform of Q12756, Kinesin-like protein KIF1A;Isoform of Q12756, Kinesin-like protein KIF1A;Isoform of Q12756, Kinesin-like protein KIF1A;Isoform of Q12756, Kinesin-like protein KIF1A;Isoform of Q12756, Kinesin	21	7	7	7	4.5	4.5	4.5	191.9	1698	1698;1699;1699;1708;1724;1728;1782;1690;1791;1799;1444;1469;731;445;1797;1809;1103;1153;1770;1816;1823	0	10.972	360050	247082	0.686244	-0.543207	346430	380000	388840	387470	274050	234680	177070	192620	315200	326750	9	9
-0.580009	0.0434707	1.3618	CDK5	1083100	1092400	1172400	1052000	791420	562810	571640	596520	946380	961730	Q00535;Q00535-2	Q00535;Q00535-2	8;7	8;7	7;6	Cyclin-dependent-like kinase 5	CDK5	Cyclin-dependent-like kinase 5;Isoform of Q00535, Isoform 2 of Cyclin-dependent-like kinase 5	2	8	8	7	28.1	28.1	25.3	33.304	292	292;260	0	10.624	1051308	722194	0.686948	-0.541727	1083100	1092400	1172400	1052000	791420	562810	571640	596520	946380	961730	11	11
-0.682069	0.123914	0.906878	RGS6	211920	190160	199980	255410	180720	67642	114450	138940	202110	209790	A0A0A0MRA9;B7Z2N1;A0A087WTW9;P49758-6;P49758-11;P49758-7;P49758-10;P49758-9;P49758-16;P49758-5;P49758-8;P49758;P49758-13;P49758-14;P49758-15;P49758-2;P49758-3;B7Z7N5;P49758-12	A0A0A0MRA9;B7Z2N1;A0A087WTW9;P49758-6;P49758-11;P49758-7;P49758-10;P49758-9;P49758-16;P49758-5;P49758-8;P49758;P49758-13;P49758-14;P49758-15;P49758-2;P49758-3;B7Z7N5;P49758-12	5;5;5;5;5;5;5;5;5;5;5;5;5;5;5;5;5;4;4	3;3;3;3;3;3;3;3;3;3;3;3;3;3;3;3;3;2;2	3;3;3;3;3;3;3;3;3;3;3;3;3;3;3;3;3;2;2	Regulator of G-protein signaling 6	RGS6	Isoform of P49758, Regulator of G-protein-signaling 6;Isoform of P49758, Regulator of G-protein-signaling 6;Isoform of P49758, Regulator of G-protein-signaling 6;Isoform of P49758, Isoform 6 of Regulator of G-protein signaling 6;Isoform of P49758, Isoform	19	5	3	3	13.2	8.6	8.6	48.509	418	418;437;455;428;430;435;448;453;460;465;467;472;475;477;480;485;490;539;346	0	7.064	210876	144914	0.687201	-0.541196	211920	190160	199980	255410	180720	67642	114450	138940	202110	209790	4	4
-0.574952	0.0621611	1.20648	RABEP1	23999	25076	30889	21948	18226	16904	10934	13772	18098	24419	Q15276-2;Q15276	Q15276-2;Q15276	1;1	1;1	1;1	Rab GTPase-binding effector protein 1	RABEP1	Isoform of Q15276, Isoform 2 of Rab GTPase-binding effector protein 1;Rab GTPase-binding effector protein 1	2	1	1	1	2.3	2.3	2.3	95.478	829	829;862	0	5.5962	24308.8	16709.4	0.687381	-0.540819	23999	25076	30889	21948	18226	16904	10934	13772	18098	24419	2	2
-0.616189	0.0991528	1.0037	NDUFS2	4360000	4349600	4747800	3845600	3239300	1423000	2768100	3089700	3542300	3587100	O75306-2;O75306	O75306-2;O75306	8;8	8;8	8;8	NADH dehydrogenase [ubiquinone] iron-sulfur protein 2, mitochondrial	NDUFS2	Isoform of O75306, Isoform 2 of NADH dehydrogenase [ubiquinone] iron-sulfur protein 2, mitochondrial;NADH dehydrogenase [ubiquinone] iron-sulfur protein 2, mitochondrial	2	8	8	8	24.3	24.3	24.3	51.851	457	457;463	0	46.958	4158680	2859600	0.687622	-0.540312	4360000	4349600	4747800	3845600	3239300	1423000	2768100	3089700	3542300	3587100	17	17
-0.686558	0.139638	0.854996	SLC2A3;SLC2A14	519070	463930	486390	536700	400450	136930	320420	334720	412780	490540	P11169;Q8TDB8-4;Q8TDB8-2;Q8TDB8;Q8TDB8-3	P11169;Q8TDB8-4;Q8TDB8-2;Q8TDB8	5;4;4;4;2	5;4;4;4;2	1;0;0;0;0	Solute carrier family 2, facilitated glucose transporter member 3;Solute carrier family 2, facilitated glucose transporter member 14	SLC2A3;SLC2A14	Solute carrier family 2, facilitated glucose transporter member 3;Isoform of Q8TDB8, Isoform 4 of Solute carrier family 2, facilitated glucose transporter member 14;Isoform of Q8TDB8, Isoform 2 of Solute carrier family 2, facilitated glucose transporter me	5	5	5	1	11.1	11.1	2.6	53.924	496	496;411;497;520;161	0	21.581	488094	335746	0.687872	-0.539789	519070	463930	486390	536700	400450	136930	320420	334720	412780	490540	9	9
-0.594	0.0587311	1.23113	IBA57	71164	65450	67537	61061	53191	27616	37512	44271	57458	57108	Q5T440	Q5T440	2	2	2	Putative transferase CAF17, mitochondrial	IBA57	Putative transferase CAF17, mitochondrial	1	2	2	2	11.5	11.5	11.5	38.155	356	356	0	20.295	64508.6	44409.6	0.688429	-0.53862	71164	65450	67537	61061	53191	27616	37512	44271	57458	57108	5	5
-0.542285	0.0265982	1.57515	SFXN5	717720	730860	779790	660360	502310	349150	439810	526790	555240	511540	Q8TD22;C9JIV5;H7C1S9;B8ZZJ6;F8WBH6	Q8TD22;C9JIV5;H7C1S9;B8ZZJ6	5;3;3;3;2	5;3;3;3;2	5;3;3;3;2	Sideroflexin-5	SFXN5	Sideroflexin-5;Isoform of Q8TD22, Sideroflexin-5 (Fragment);Isoform of Q8TD22, Sideroflexin-5 (Fragment);Isoform of Q8TD22, Sideroflexin-5	5	5	5	5	12.4	12.4	12.4	37.124	340	340;156;252;253;88	0	16.166	686236	472698	0.688827	-0.537786	717720	730860	779790	660360	502310	349150	439810	526790	555240	511540	6	6
-0.552212	0.0939214	1.02724	NCBP1	12425	12947	15947	8859	9257.2	8068.6	6420.3	5463.1	10138	11518	Q09161	Q09161	1	1	1	Nuclear cap-binding protein subunit 1	NCBP1	Nuclear cap-binding protein subunit 1	1	1	1	1	1.4	1.4	1.4	91.838	790	790	0.0016589	2.2392	12011.6	8281.98	0.689501	-0.536376	12425	12947	15947	8859	9257.2	8068.6	6420.3	5463.1	10138	11518	1	1
-0.639925	0.109967	0.958736	ROGDI	30110	26648	35238	31776	23819	10226	17127	21526	28003	27226	K7EPN1;K7EJ96;K7EPS3;Q9GZN7	K7EPN1;K7EJ96;K7EPS3;Q9GZN7	2;2;2;2	2;2;2;2	2;2;2;2	Protein rogdi homolog	ROGDI	Isoform of Q9GZN7, Protein rogdi homolog (Fragment);Isoform of Q9GZN7, Protein rogdi homolog (Fragment);Isoform of Q9GZN7, Protein rogdi homolog (Fragment);Protein rogdi homolog	4	2	2	2	17.5	17.5	17.5	19.071	171	171;217;253;287	0	15.825	29918.8	20631.2	0.689574	-0.536222	30110	26648	35238	31776	23819	10226	17127	21526	28003	27226	3	3
-0.557091	0.022792	1.64222	GET4	82841	87877	83527	83573	63302	56120	45263	43293	72115	65793	C9JPA8;Q7L5D6-2;Q7L5D6;C9JY46;C9JHN8	C9JPA8;Q7L5D6-2;Q7L5D6;C9JY46;C9JHN8	2;2;2;1;1	2;2;2;1;1	2;2;2;1;1	Golgi to ER traffic protein 4 homolog	GET4	Isoform of Q7L5D6, Golgi to ER traffic protein 4 homolog (Fragment);Isoform of Q7L5D6, Isoform 2 of Golgi to ER traffic protein 4 homolog;Golgi to ER traffic protein 4 homolog;Isoform of Q7L5D6, Golgi to ER traffic protein 4 homolog (Fragment);Isoform of Q	5	2	2	2	15.5	15.5	15.5	16.543	148	148;274;327;158;167	0	3.8499	81252.8	56033	0.689613	-0.536141	82841	87877	83527	83573	63302	56120	45263	43293	72115	65793	3	3
-0.574213	0.077949	1.10819	CAMSAP2	28643	27925	30043	20107	20783	10960	15312	16420	22433	24370	Q08AD1-2;Q08AD1-3;Q08AD1	Q08AD1-2;Q08AD1-3;Q08AD1	1;1;1	1;1;1	1;1;1	Calmodulin-regulated spectrin-associated protein 2	CAMSAP2	Isoform of Q08AD1, Isoform 2 of Calmodulin-regulated spectrin-associated protein 2;Isoform of Q08AD1, Isoform 3 of Calmodulin-regulated spectrin-associated protein 2;Calmodulin-regulated spectrin-associated protein 2	3	1	1	1	0.9	0.9	0.9	165.06	1462	1462;1478;1489	0.00034153	2.4536	25793.4	17788	0.689634	-0.536098	28643	27925	30043	20107	20783	10960	15312	16420	22433	24370	1	1
-0.570458	0.0615126	1.21104	FAM228B	50500	44220	45248	40952	32092	18259	28000	29203	37365	36973	P0C875	P0C875	1	1	1	Protein FAM228B	FAM228B	Protein FAM228B	1	1	1	1	4	4	4	38.069	324	324	0.0063215	1.557	43114.2	29737.8	0.689745	-0.535865	50500	44220	45248	40952	32092	18259	28000	29203	37365	36973	2	2
-0.575491	0.0622105	1.20614	PIK3CA	43623	37814	44456	41730	28091	25139	17554	23738	33996	37356	A0A2R8Y2F6;P42336	A0A2R8Y2F6;P42336	2;2	2;2	2;2	Phosphatidylinositol 4,5-bisphosphate 3-kinase catalytic subunit alpha isoform	PIK3CA	Isoform of P42336, Phosphatidylinositol 4,5-bisphosphate 3-kinase catalytic subunit;Phosphatidylinositol 4,5-bisphosphate 3-kinase catalytic subunit alpha isoform	2	2	2	2	1.7	1.7	1.7	116.1	1000	1000;1068	0	3.1139	39635.2	27339.2	0.689771	-0.535811	43623	37814	44456	41730	28091	25139	17554	23738	33996	37356	3	3
-0.564457	0.0420498	1.37624	YWHAG	12093000	12558000	11994000	11360000	8483700	6393400	6102400	6757800	10359000	10155000	P61981	P61981	17	14	12	14-3-3 protein gamma;14-3-3 protein gamma, N-terminally processed	YWHAG	14-3-3 protein gamma	1	17	14	12	54.3	50.2	43.7	28.302	247	247	0	252.74	11438880	7893360	0.690047	-0.535234	12093000	12558000	11994000	11360000	8483700	6393400	6102400	6757800	10359000	10155000	43	43
-0.595153	0.0618077	1.20896	TUBA4A	26426000	28906000	30507000	29769000	21068000	14125000	14049000	15944000	26407000	25866000	P68366-2;P68366;C9JEV8;C9JQ00;C9JJQ8;C9JDL2	P68366-2;P68366	21;21;9;9;9;6	6;6;5;5;5;3	6;6;5;5;5;3	Tubulin alpha-4A chain	TUBA4A	Isoform of P68366, Isoform 2 of Tubulin alpha-4A chain;Tubulin alpha-4A chain	6	21	6	6	59.4	14.1	14.1	48.328	433	433;448;153;180;198;119	0	191.43	27700400	19115800	0.690091	-0.535141	26426000	28906000	30507000	29769000	21068000	14125000	14049000	15944000	26407000	25866000	26	26
-0.581151	0.0395887	1.40243	FARSA	494240	514880	526370	498710	434760	239080	293430	331300	431560	449410	Q9Y285;K7ER00;Q9Y285-2;K7ER16;K7EPH2;K7EK06;K7ERS0	Q9Y285;K7ER00;Q9Y285-2;K7ER16	7;6;6;4;3;2;1	7;6;6;4;3;2;1	6;6;5;3;3;1;1	Phenylalanine--tRNA ligase alpha subunit	FARSA	Phenylalanine--tRNA ligase alpha subunit;Isoform of Q9Y285, Phenylalanine--tRNA ligase alpha subunit;Isoform of Q9Y285, Isoform 2 of Phenylalanine--tRNA ligase alpha subunit;Isoform of Q9Y285, Phenylalanine--tRNA ligase alpha subunit	7	7	7	6	14	14	11.8	57.563	508	508;548;477;235;378;168;159	0	9.5053	500568	345608	0.690432	-0.534429	494240	514880	526370	498710	434760	239080	293430	331300	431560	449410	8	8
-0.575743	0.0816817	1.08788	MBNL1;MBLL;MBNL2	102650	103290	118940	82442	70533	57237	46044	50145	87055	95067	C9JP00;A0A0A0MQX8;Q9NR56-3;Q9NR56-4;Q9NR56-7;Q9NR56-6;Q9NR56-2;Q9NR56-5;Q9NR56;O95205;H7C4T5;Q5VZF2-3;Q5VZF2-2;Q5VZF2	C9JP00;A0A0A0MQX8;Q9NR56-3;Q9NR56-4;Q9NR56-7;Q9NR56-6;Q9NR56-2;Q9NR56-5;Q9NR56;O95205;H7C4T5;Q5VZF2-3;Q5VZF2-2;Q5VZF2	3;3;3;3;3;3;3;3;3;2;2;2;2;2	3;3;3;3;3;3;3;3;3;2;2;2;2;2	2;2;2;2;2;2;2;2;2;2;2;2;2;2	Muscleblind-like protein 1;Muscleblind-like protein 2	MBNL1;MBLL;MBNL2	Isoform of Q9NR56, Muscleblind-like protein 1;Isoform of Q9NR56, Muscleblind-like protein 1;Isoform of Q9NR56, Isoform 3 of Muscleblind-like protein 1;Isoform of Q9NR56, Isoform 4 of Muscleblind-like protein 1;Isoform of Q9NR56, Isoform 7 of Muscleblind-li	14	3	3	2	8	8	4.9	37.898	348	348;400;302;314;340;342;370;382;388;255;329;361;367;373	0	5.2831	96651.2	66739.2	0.690516	-0.534253	102650	103290	118940	82442	70533	57237	46044	50145	87055	95067	2	2
-0.651122	0.140192	0.853277	GRIN1	232210	182240	209180	185740	135210	60609	103420	131590	161670	207690	Q5VSF9;Q05586-2;Q05586-3;Q05586-7;Q05586-4;Q05586;Q05586-6;Q05586-5;A2AVK2	Q5VSF9;Q05586-2;Q05586-3;Q05586-7;Q05586-4;Q05586;Q05586-6;Q05586-5;A2AVK2	4;4;4;4;4;4;4;4;2	4;4;4;4;4;4;4;4;2	4;4;4;4;4;4;4;4;2	Glutamate receptor ionotropic, NMDA 1	GRIN1	Isoform of Q05586, Glutamate receptor ionotropic, NMDA 1;Isoform of Q05586, Isoform 1 of Glutamate receptor ionotropic, NMDA 1;Isoform of Q05586, Isoform 2 of Glutamate receptor ionotropic, NMDA 1;Isoform of Q05586, Isoform 7 of Glutamate receptor ionotrop	9	4	4	4	4.2	4.2	4.2	103.74	922	922;885;901;906;922;938;943;959;356	0	14.924	191228	132095	0.690772	-0.533718	232210	182240	209180	185740	135210	60609	103420	131590	161670	207690	6	6
-0.521673	0.0459456	1.33776	SPTBN4	40090	27559	27817	33094	21918	15105	22733	21009	24043	23364	C9JY79;Q9H254;M0QZQ3;Q9H254-4;Q9H254-2;Q9H254-3;M0R1V6;Q9H254-5	C9JY79;Q9H254;M0QZQ3;Q9H254-4;Q9H254-2	8;8;7;7;6;2;1;1	3;3;2;2;1;2;1;1	3;3;2;2;1;2;1;1	Spectrin beta chain, non-erythrocytic 4	SPTBN4	Isoform of Q9H254, Spectrin beta chain;Spectrin beta chain, non-erythrocytic 4;Isoform of Q9H254, Spectrin beta chain;Isoform of Q9H254, Isoform 4 of Spectrin beta chain, non-erythrocytic 4;Isoform of Q9H254, Isoform 2 of Spectrin beta chain, non-erythrocy	8	8	3	3	3.3	1.4	1.4	289.06	2564	2564;2564;2002;2154;1309;1307;701;678	0	11.774	30467.8	21062.4	0.6913	-0.532615	40090	27559	27817	33094	21918	15105	22733	21009	24043	23364	3	3
-0.554365	0.263776	0.578765	NBAS	9189.9	13766	14332	12104	4959.8	7695.4	4049.9	4565.2	11989	9813.1	H0Y5G7;A2RRP1-2;A2RRP1	H0Y5G7;A2RRP1-2;A2RRP1	1;1;1	1;1;1	1;1;1	Neuroblastoma-amplified sequence	NBAS	Isoform of A2RRP1, Neuroblastoma-amplified sequence (Fragment);Isoform of A2RRP1, Isoform 2 of Neuroblastoma-amplified sequence;Neuroblastoma-amplified sequence	3	1	1	1	0.6	0.6	0.6	160.41	1419	1419;2251;2371	0.0019634	2.1487	10984.8	7594.7	0.691381	-0.532446	9189.9	13766	14332	12104	4959.8	7695.4	4049.9	4565.2	11989	9813.1	1	1
-0.656578	0.109446	0.960802	GNB5	639660	649050	677900	689680	557050	229020	342270	444280	624390	636050	O14775-2;O14775;O14775-3;H0YNW7;Q96F32	O14775-2;O14775;O14775-3	8;8;6;3;3	8;8;6;3;3	8;8;6;3;3	Guanine nucleotide-binding protein subunit beta-5	GNB5	Isoform of O14775, Isoform 2 of Guanine nucleotide-binding protein subunit beta-5;Guanine nucleotide-binding protein subunit beta-5;Isoform of O14775, Isoform 3 of Guanine nucleotide-binding protein subunit beta-5	5	8	8	8	25.5	25.5	25.5	38.759	353	353;395;283;100;126	0	59.563	651942	450774	0.691433	-0.532339	639660	649050	677900	689680	557050	229020	342270	444280	624390	636050	10	10
-0.565044	0.133138	0.875699	ZYG11B	22469	21869	24235	23434	11949	8865.2	11568	12999	20360	19385	A8DPD7;Q9C0D3	A8DPD7;Q9C0D3	1;1	1;1	1;1	Protein zyg-11 homolog B	ZYG11B	Isoform of Q9C0D3, Protein zyg-11 homolog B;Protein zyg-11 homolog B	2	1	1	1	1.9	1.9	1.9	63.512	566	566;744	0.0042774	1.6735	21034.4	14546.2	0.691545	-0.532104	22469	21869	24235	23434	11949	8865.2	11568	12999	20360	19385	2	2
-0.582668	0.0814681	1.08901	NF1	168870	177640	194330	167610	115360	91045	76689	96354	160740	156260	P21359-2;P21359-6;P21359;H0Y465;J3QSG6;J3KSB5;P21359-4;K7EID4;J3KRT8;J3QQN8;A0A1W2PPA7;P21359-3;P21359-5	P21359-2;P21359-6;P21359;H0Y465	7;7;7;6;3;3;3;1;1;1;1;1;1	7;7;7;6;3;3;3;1;1;1;1;1;1	7;7;7;6;3;3;3;1;1;1;1;1;1	Neurofibromin;Neurofibromin truncated	NF1	Isoform of P21359, Isoform 1 of Neurofibromin;Isoform of P21359, Isoform 6 of Neurofibromin;Neurofibromin;Isoform of P21359, Neurofibromin (Fragment)	13	7	7	7	3.1	3.1	3.1	317.03	2818	2818;2836;2839;2502;640;1656;1598;115;206;227;233;551;593	0	14.102	166770	115440	0.692211	-0.530717	168870	177640	194330	167610	115360	91045	76689	96354	160740	156260	7	7
-0.584737	0.048467	1.31455	PIK3R4	281320	282750	291330	286440	228360	163320	135600	160900	258730	251620	Q99570;D6RAC3;D6RBB7;D6RJ98	Q99570;D6RAC3;D6RBB7;D6RJ98	4;2;2;2	4;2;2;2	4;2;2;2	Phosphoinositide 3-kinase regulatory subunit 4	PIK3R4	Phosphoinositide 3-kinase regulatory subunit 4;Isoform of Q99570, Phosphoinositide 3-kinase regulatory subunit 4 (Fragment);Isoform of Q99570, Phosphoinositide 3-kinase regulatory subunit 4 (Fragment);Isoform of Q99570, Phosphoinositide 3-kinase regulatory	4	4	4	4	2.7	2.7	2.7	153.1	1358	1358;126;129;193	0	4.4018	277772	192284	0.692237	-0.530662	281320	282750	291330	286440	228360	163320	135600	160900	258730	251620	5	5
-0.635086	0.0938556	1.02754	KIFAP3	42157	40413	46885	48519	33819	20708	18389	25406	39225	46292	Q92845-2;Q92845-3;Q92845;Q92845-4	Q92845-2;Q92845-3;Q92845;Q92845-4	3;3;3;2	3;3;3;2	3;3;3;2	Kinesin-associated protein 3	KIFAP3	Isoform of Q92845, Isoform 2 of Kinesin-associated protein 3;Isoform of Q92845, Isoform 3 of Kinesin-associated protein 3;Kinesin-associated protein 3;Isoform of Q92845, Isoform 4 of Kinesin-associated protein 3	4	3	3	3	6.4	6.4	6.4	86.289	748	748;752;792;714	0	10.388	42987.2	29761.6	0.692336	-0.530455	42157	40413	46885	48519	33819	20708	18389	25406	39225	46292	3	4
-0.592773	0.0725549	1.13933	MYO5A	5588300	5627300	5863300	5208500	4049800	2345500	3028700	3177300	4793800	5255000	Q9Y4I1-2;Q9Y4I1;G3V394;F8WE88;Q9Y4I1-3;A0A087WY00;F8W6H6;E7ERV5;Q9UES5;O95317;G3V3C9;Q9ULV0;H0YM96;H0YMK3;A0A0A0MR36;Q9NQX4-2;Q9ULV0-2;Q9NQX4	Q9Y4I1-2;Q9Y4I1;G3V394;F8WE88;Q9Y4I1-3;A0A087WY00;F8W6H6	42;42;41;41;41;40;40;15;5;5;3;2;1;1;1;1;1;1	42;42;41;41;41;40;40;15;5;5;3;2;1;1;1;1;1;1	42;42;41;41;41;40;40;15;5;5;3;2;1;1;1;1;1;1	Unconventional myosin-Va	MYO5A	Isoform of Q9Y4I1, Isoform 2 of Unconventional myosin-Va;Unconventional myosin-Va;Isoform of Q9Y4I1, Unconventional myosin-Va;Isoform of Q9Y4I1, Unconventional myosin-Va;Isoform of Q9Y4I1, Isoform 3 of Unconventional myosin-Va;Isoform of Q9Y4I1, Unconventi	18	42	42	42	23.5	23.5	23.5	212.27	1828	1828;1855;1853;1855;1880;1828;1855;585;228;231;47;1848;153;269;965;430;963;1742	0	163.29	5333660	3693020	0.692399	-0.530325	5588300	5627300	5863300	5208500	4049800	2345500	3028700	3177300	4793800	5255000	62	62
-0.614427	0.081454	1.08909		56909	62463	72336	77601	51465	30523	35408	33223	60395	67953	A0A0J9YWE1;A0A0J9YWN0	A0A0J9YWE1;A0A0J9YWN0	9;7	1;1	1;1			Isoform of Q9Y2J2, Band 4.1-like protein 3 (Fragment);Isoform of Q9Y2J2, Band 4.1-like protein 3 (Fragment)	2	9	1	1	53.6	8.8	8.8	21.783	194	194;189	0	7.8874	65081	45065.4	0.692451	-0.530216	56909	62463	72336	77601	51465	30523	35408	33223	60395	67953	1	1
-0.581559	0.0987058	1.00566	CHN1	156300	154690	169870	132060	96853	86595	65167	71766	143720	132450	P15882-3;P15882;C9J3G1;C9J3V9;F8W6K2;B8ZZ96;P15882-2;F8WCQ9;F8WAY4;C9JR98	P15882-3;P15882;C9J3G1;C9J3V9;F8W6K2;B8ZZ96;P15882-2	3;3;2;2;2;2;2;1;1;1	3;3;2;2;2;2;2;1;1;1	3;3;2;2;2;2;2;1;1;1	N-chimaerin	CHN1	Isoform of P15882, Isoform 3 of N-chimaerin;N-chimaerin;Isoform of P15882, N-chimaerin (Fragment);Isoform of P15882, N-chimaerin (Fragment);Isoform of P15882, N-chimaerin (Fragment);Isoform of P15882, N-chimaerin;Isoform of P15882, Isoform Alpha-1 of N-chi	10	3	3	3	9.7	9.7	9.7	50.033	433	433;459;173;185;194;275;334;22;23;186	0	12.383	143561	99411.8	0.692472	-0.530173	156300	154690	169870	132060	96853	86595	65167	71766	143720	132450	4	4
-0.560808	0.0370577	1.43112	CCDC22	59769	53223	57145	61950	41925	33046	28834	33283	48747	50205	O60826	O60826	1	1	1	Coiled-coil domain-containing protein 22	CCDC22	Coiled-coil domain-containing protein 22	1	1	1	1	2.2	2.2	2.2	70.755	627	627	0	2.7844	55537.8	38470	0.692681	-0.529736	59769	53223	57145	61950	41925	33046	28834	33283	48747	50205	2	2
-0.541826	0.0386888	1.41241	TGM2	122380	124400	121270	95397	87602	72908	54935	93766	70606	97278	P21980;P21980-2;P49221	P21980	3;1;1	3;1;1	3;1;1	Protein-glutamine gamma-glutamyltransferase 2	TGM2	Protein-glutamine gamma-glutamyltransferase 2	3	3	3	3	5.5	5.5	5.5	77.328	687	687;548;684	0	5.9888	111517	77261.2	0.69282	-0.529448	122380	124400	121270	95397	87602	72908	54935	93766	70606	97278	4	4
-0.568921	0.190562	0.719963	HNRNPLL;HNRPLL	30446	34217	40013	21367	17850	11749	15685	14169	27700	31372	H7C464;B7WPG3;C9IYN3;D6W592;Q8WVV9-5;Q8WVV9-4;Q8WVV9	H7C464;B7WPG3;C9IYN3;D6W592;Q8WVV9-5;Q8WVV9-4;Q8WVV9	1;1;1;1;1;1;1	1;1;1;1;1;1;1	1;1;1;1;1;1;1	Heterogeneous nuclear ribonucleoprotein L-like	HNRNPLL;HNRPLL	Isoform of Q8WVV9, Heterogeneous nuclear ribonucleoprotein L-like (Fragment);Isoform of Q8WVV9, Heterogeneous nuclear ribonucleoprotein L-like;Isoform of Q8WVV9, Heterogeneous nuclear ribonucleoprotein L-like, isoform CRA_a;Isoform of Q8WVV9, Heterogeneous	7	1	1	1	12	12	12	14.876	133	133;508;537;542;508;537;542	0	3.7107	29048.2	20129.6	0.692972	-0.52913	30446	34217	40013	21367	17850	11749	15685	14169	27700	31372	2	2
-0.547965	0.0318492	1.4969	AARS	4662300	4820400	5075700	4407100	3443600	3173000	2381600	2505800	3921400	3868900	P49588;P49588-2;H3BPK7	P49588;P49588-2	24;22;8	24;22;8	24;22;8	Alanine--tRNA ligase, cytoplasmic	AARS	Alanine--tRNA ligase, cytoplasmic;Isoform of P49588, Isoform 2 of Alanine--tRNA ligase, cytoplasmic	3	24	24	24	28.9	28.9	28.9	106.81	968	968;992;280	0	117.98	4536520	3146080	0.693501	-0.528031	4662300	4820400	5075700	4407100	3443600	3173000	2381600	2505800	3921400	3868900	44	44
-0.298113	0.628111	0.201964	IGHG2	5217900	5682900	2970000	1426100	1573000	2490500	2914400	3234100	1971300	1153900	A0A286YEY4;P01859	A0A286YEY4;P01859	7;7	2;2	2;2	Ig gamma-2 chain C region	IGHG2	Isoform of P01859, Immunoglobulin heavy constant gamma 2 (Fragment);Immunoglobulin heavy constant gamma 2	2	7	2	2	21.3	6.3	6.3	43.805	395	395;326	0	13.067	3389740	2351960	0.693847	-0.527311	5217900	5682900	2970000	1426100	1573000	2490500	2914400	3234100	1971300	1153900	6	6
-0.756588	0.209458	0.678903	GRIA2	2501900	2108300	2218500	2185000	1319800	470180	934390	1664100	2035700	2204400	P42262;P42262-3;P42262-4;P42262-2;F8W7L6;D6REK8;H0Y972;D6R9Z0	P42262;P42262-3;P42262-4;P42262-2;F8W7L6	16;15;14;14;13;3;3;1	16;15;14;14;13;3;3;1	10;9;10;10;9;3;1;1	Glutamate receptor 2	GRIA2	Glutamate receptor 2;Isoform of P42262, Isoform 3 of Glutamate receptor 2;Isoform of P42262, Isoform 4 of Glutamate receptor 2;Isoform of P42262, Isoform Flip of Glutamate receptor 2;Isoform of P42262, Glutamate receptor 2	8	16	16	10	20.5	20.5	13.3	98.82	883	883;901;836;883;730;104;214;145	0	62.438	2092540	1452180	0.69398	-0.527035	2501900	2108300	2218500	2185000	1319800	470180	934390	1664100	2035700	2204400	22	22
-0.55895	0.0284335	1.54617	LRRC47	634540	580090	638490	590590	494030	386060	310650	346260	502020	539580	Q8N1G4	Q8N1G4	7	7	6	Leucine-rich repeat-containing protein 47	LRRC47	Leucine-rich repeat-containing protein 47	1	7	7	6	16.3	16.3	13	63.472	583	583	0	30.462	595268	413230	0.694192	-0.526594	634540	580090	638490	590590	494030	386060	310650	346260	502020	539580	7	7
-0.582777	0.0632385	1.19902	VTA1	345310	356240	384680	360020	261540	212910	166260	181200	317590	332690	A0A087WY55;Q9NP79;Q5TGM0;Q9NP79-2	A0A087WY55;Q9NP79;Q5TGM0;Q9NP79-2	4;4;3;3	4;4;3;3	3;3;3;3	Vacuolar protein sorting-associated protein VTA1 homolog	VTA1	Isoform of Q9NP79, Chromosome 6 open reading frame 55, isoform CRA_b;Vacuolar protein sorting-associated protein VTA1 homolog;Isoform of Q9NP79, Vacuolar protein sorting-associated protein VTA1 homolog;Isoform of Q9NP79, Isoform 2 of Vacuolar protein sorti	4	4	4	3	18.6	18.6	13.6	31.102	280	280;307;249;222	0	9.6374	345978	240230	0.694351	-0.526264	345310	356240	384680	360020	261540	212910	166260	181200	317590	332690	3	3
-0.621724	0.103374	0.985589	SYT2	1099200	1059600	1261300	1205200	965660	391540	727230	858330	981620	1021100	Q8N9I0	Q8N9I0	12	6	6	Synaptotagmin-2	SYT2	Synaptotagmin-2	1	12	6	6	28.6	17.4	17.4	46.872	419	419	0	17.078	1133880	787986	0.694947	-0.525026	1099200	1059600	1261300	1205200	965660	391540	727230	858330	981620	1021100	9	9
-0.83921	0.157851	0.801754	CRABP1	676680	639590	761200	425810	396390	238100	253150	1063800	207560	292420	P29762;B5MCB5;Q5SYZ4;P29373	P29762;B5MCB5	3;2;1;1	3;2;1;1	3;2;1;1	Cellular retinoic acid-binding protein 1	CRABP1	Cellular retinoic acid-binding protein 1;Isoform of P29762, Cellular retinoic acid-binding protein 1 (Fragment)	4	3	3	3	18.2	18.2	18.2	15.565	137	137;113;82;138	0	2.9629	585894	407170	0.694955	-0.525008	676680	639590	761200	425810	396390	238100	253150	1063800	207560	292420	3	3
-0.553874	0.0889046	1.05108	SRGAP2;SRGAP2C;SRGAP2B;SRGAP1	26863	28877	30293	21252	18101	15823	11612	14195	22683	24269	A0A075B7B5;B7ZM87;O75044;A0A075B743;E9PDX4;A0A087X0L1;A0A087WW56;Q5VZB4;A0A286YEY3;G5EA48;P0DMP2;P0DJJ0;Q7Z6B7-2;Q7Z6B7	A0A075B7B5;B7ZM87;O75044;A0A075B743;E9PDX4;A0A087X0L1;A0A087WW56;Q5VZB4;A0A286YEY3;G5EA48;P0DMP2;P0DJJ0;Q7Z6B7-2;Q7Z6B7	2;2;2;1;1;1;1;1;1;1;1;1;1;1	2;2;2;1;1;1;1;1;1;1;1;1;1;1	2;2;2;1;1;1;1;1;1;1;1;1;1;1	SLIT-ROBO Rho GTPase-activating protein 2;SLIT-ROBO Rho GTPase-activating protein 2B;SLIT-ROBO Rho GTPase-activating protein 2C;SLIT-ROBO Rho GTPase-activating protein 1	SRGAP2;SRGAP2C;SRGAP2B;SRGAP1	Isoform of O75044, SLIT-ROBO Rho GTPase-activating protein 2;Isoform of O75044, SLIT-ROBO Rho GTPase-activating protein 2;SLIT-ROBO Rho GTPase-activating protein 2;Isoform of O75044, SLIT-ROBO Rho GTPase-activating protein 2 (Fragment);Isoform of O75044, S	14	2	2	2	2.8	2.8	2.8	90.908	789	789;1070;1071;118;305;305;305;450;459;1022;458;459;1062;1085	0	5.0842	25355.6	17622.6	0.695018	-0.524878	26863	28877	30293	21252	18101	15823	11612	14195	22683	24269	2	2
-0.538933	0.0147831	1.83024	PSMD11	775500	725910	815040	751240	586500	485700	410450	458860	591850	648430	O00231;O00231-2;J3QRY4	O00231;O00231-2	7;7;2	7;7;2	7;7;2	26S proteasome non-ATPase regulatory subunit 11	PSMD11	26S proteasome non-ATPase regulatory subunit 11;Isoform of O00231, Isoform 2 of 26S proteasome non-ATPase regulatory subunit 11	3	7	7	7	19.2	19.2	19.2	47.463	422	422;423;187	0	13.834	740198	514522	0.695114	-0.524678	775500	725910	815040	751240	586500	485700	410450	458860	591850	648430	8	8
-0.736438	0.165822	0.780357	CAMKV	1761000	1621300	1631900	1936200	1426100	438190	908460	1067400	1691100	1867900	Q8NCB2;Q8NCB2-3;Q8NCB2-2;B4DM24;E7ETR1;C9J9E2;C9JSB2;F8WDJ4;B4DSW8	Q8NCB2;Q8NCB2-3;Q8NCB2-2;B4DM24;E7ETR1;C9J9E2	12;11;11;10;10;9;3;2;2	12;11;11;10;10;9;3;2;2	12;11;11;10;10;9;3;2;2	CaM kinase-like vesicle-associated protein	CAMKV	CaM kinase-like vesicle-associated protein;Isoform of Q8NCB2, Isoform 3 of CaM kinase-like vesicle-associated protein;Isoform of Q8NCB2, Isoform 2 of CaM kinase-like vesicle-associated protein;Isoform of Q8NCB2, CaM kinase-like vesicle-associated protein;I	9	12	12	12	31.3	31.3	31.3	54.353	501	501;470;473;426;427;434;123;94;143	0	36.354	1700440	1183224	0.695834	-0.523185	1761000	1621300	1631900	1936200	1426100	438190	908460	1067400	1691100	1867900	17	17
-0.58621	0.0723382	1.14063	ITSN1	697610	690250	738370	718450	520120	292860	408430	420890	592710	676470	Q15811-9;Q15811-8;Q15811;Q15811-10;Q15811-7;Q15811-2;Q15811-4;F8W7U0;Q15811-12;Q15811-11;Q15811-3;A8CTZ0;Q15811-13;Q15811-6;Q15811-5;CON__ENSEMBL:ENSBTAP00000001528;H7C429;D6PAW0;C9JQZ7	Q15811-9;Q15811-8;Q15811;Q15811-10;Q15811-7;Q15811-2;Q15811-4;F8W7U0;Q15811-12;Q15811-11;Q15811-3;A8CTZ0;Q15811-13;Q15811-6;Q15811-5	11;11;11;10;10;10;9;8;8;8;8;6;6;6;6;5;2;2;2	11;11;11;10;10;10;9;8;8;8;8;6;6;6;6;5;2;2;2	10;10;10;10;10;10;8;8;8;8;8;6;6;6;6;5;2;2;2	Intersectin-1	ITSN1	Isoform of Q15811, Isoform 9 of Intersectin-1;Isoform of Q15811, Isoform 8 of Intersectin-1;Intersectin-1;Isoform of Q15811, Isoform 10 of Intersectin-1;Isoform of Q15811, Isoform 7 of Intersectin-1;Isoform of Q15811, Isoform 2 of Intersectin-1;Isoform of	19	11	11	10	7.2	7.2	6.7	188.38	1660	1660;1716;1721;1178;1215;1220;1650;1149;1107;1112;1144;877;914;1015;1020;1222;77;237;361	0	36.345	681762	474464	0.695938	-0.52297	697610	690250	738370	718450	520120	292860	408430	420890	592710	676470	16	16
-0.574967	0.0602994	1.21969	PSD3	7479	6961.4	6622.3	6618.1	5480.7	2939.5	4137.9	4519.5	6520.7	5466.1	E5RJ29;Q9NYI0-2;Q9NYI0	E5RJ29;Q9NYI0-2;Q9NYI0	12;12;12	1;1;1	1;1;1	PH and SEC7 domain-containing protein 3	PSD3	Isoform of Q9NYI0, PH and SEC7 domain-containing protein 3;Isoform of Q9NYI0, Isoform 2 of PH and SEC7 domain-containing protein 3;PH and SEC7 domain-containing protein 3	3	12	1	1	14.8	1.5	1.5	108.99	982	982;1047;1048	0.0033919	1.7441	6719.42	4676.36	0.695947	-0.522951	7479	6961.4	6622.3	6618.1	5480.7	2939.5	4137.9	4519.5	6520.7	5466.1	1	1
-0.525071	0.0659904	1.18052	LMTK3	36762	30451	32817	34708	20095	17321	16357	23687	25312	27303	A0A3B3ISL5;A0A0A0MQW5;Q96Q04	A0A3B3ISL5;A0A0A0MQW5;Q96Q04	2;2;2	2;2;2	2;2;2	Serine/threonine-protein kinase LMTK3	LMTK3	Isoform of Q96Q04, Serine/threonine-protein kinase LMTK3;Isoform of Q96Q04, Serine/threonine-protein kinase LMTK3;Serine/threonine-protein kinase LMTK3	3	2	2	2	1.9	1.9	1.9	156.55	1486	1486;1489;1460	0	2.5191	31346.6	21820.2	0.696095	-0.522645	36762	30451	32817	34708	20095	17321	16357	23687	25312	27303	2	2
-0.51077	0.0176497	1.75326	CYBB	4127.5	4399.7	5547	3366.3	4160.3	3797.1	2759.3	2752.6	2764	3280.3	P04839	P04839	1	1	1	Cytochrome b-245 heavy chain	CYBB	Cytochrome b-245 heavy chain	1	1	1	1	1.9	1.9	1.9	65.335	570	570	0	9.9824	4371.68	3043.2	0.696117	-0.522599	4127.5	4399.7	5547	3366.3	4160.3	3797.1	2759.3	2752.6	2764	3280.3	1	1
-0.573273	0.137984	0.860173	HNRNPA0	7720600	6731600	7979100	6408500	3921400	3459300	3317000	3123900	5813800	7442100	Q13151	Q13151	3	3	3	Heterogeneous nuclear ribonucleoprotein A0	HNRNPA0	Heterogeneous nuclear ribonucleoprotein A0	1	3	3	3	11.5	11.5	11.5	30.84	305	305	0	5.9867	6623620	4612380	0.696353	-0.522109	7720600	6731600	7979100	6408500	3921400	3459300	3317000	3123900	5813800	7442100	11	11
-0.639183	0.121052	0.917027	PI4KA	1007400	970170	1021200	978930	718340	339330	485230	634710	916380	963910	P42356;P42356-2;A8MTF1;A4QPH2-4;A4QPH2;Q8N8J0;A4QPH2-2	P42356	20;8;5;3;3;2;2	20;8;5;3;3;2;2	20;8;5;3;3;2;2	Phosphatidylinositol 4-kinase alpha	PI4KA	Phosphatidylinositol 4-kinase alpha	7	20	20	20	10.9	10.9	10.9	236.83	2102	2102;854;435;501;592;262;439	0	91.627	951676	662738	0.69639	-0.522032	1007400	970170	1021200	978930	718340	339330	485230	634710	916380	963910	26	27
-0.569475	0.0847124	1.07205	NDUFV1	4352800	4111400	4689700	3925800	2996300	1555700	2918300	3031300	3370100	3377700	G3V0I5;P49821-2;P49821;B4DE93;E9PQP1;E9PMX3;E9PLC6;E9PPR0;E9PPS5;E9PJL9;H0YE81;E9PPD6;H0YD04	G3V0I5;P49821-2;P49821;B4DE93	17;17;17;12;7;7;5;5;4;4;4;2;2	17;17;17;12;7;7;5;5;4;4;4;2;2	17;17;17;12;7;7;5;5;4;4;4;2;2	NADH dehydrogenase [ubiquinone] flavoprotein 1, mitochondrial	NDUFV1	Isoform of P49821, NADH dehydrogenase [ubiquinone] flavoprotein 1, mitochondrial;Isoform of P49821, Isoform 2 of NADH dehydrogenase [ubiquinone] flavoprotein 1, mitochondrial;NADH dehydrogenase [ubiquinone] flavoprotein 1, mitochondrial;Isoform of P49821,	13	17	17	17	51	51	51	50.054	457	457;455;464;363;178;178;136;144;75;95;133;52;127	0	143.11	4062800	2829300	0.696392	-0.522029	4352800	4111400	4689700	3925800	2996300	1555700	2918300	3031300	3370100	3377700	27	27
-0.657454	0.130281	0.88512	MT-ATP6	419830	419760	445860	424900	349480	135170	219080	350710	353270	410740	P00846	P00846	1	1	1	ATP synthase subunit a	MT-ATP6	ATP synthase subunit a	1	1	1	1	4.4	4.4	4.4	24.817	226	226	0	22.075	417726	290974	0.696567	-0.521667	419830	419760	445860	424900	349480	135170	219080	350710	353270	410740	4	4
-0.60971	0.119067	0.924209	HOMER1	1237300	1084800	1165600	1076900	820170	365850	711360	805210	895530	1051200	Q86YM7;Q86YM6;Q86YM7-2;Q86YM7-3;Q9NSB8-2;Q9NSB8	Q86YM7;Q86YM6;Q86YM7-2	10;8;8;2;1;1	10;8;8;2;1;1	10;8;8;2;1;1	Homer protein homolog 1	HOMER1	Homer protein homolog 1;Isoform of Q86YM7, HOMER1F;Isoform of Q86YM7, Isoform 2 of Homer protein homolog 1	6	10	10	10	29.9	29.9	29.9	40.276	354	354;180;224;177;343;354	0	20.13	1090420	759890	0.696878	-0.521021	1237300	1084800	1165600	1076900	820170	365850	711360	805210	895530	1051200	16	16
-0.563565	0.0338973	1.46983	WNT3A	21932	22327	24266	22024	20369	13260	11860	14208	17966	21870	P56704;P56704-2	P56704;P56704-2	1;1	1;1	1;1	Protein Wnt-3a	WNT3A	Protein Wnt-3a;Isoform of P56704, Isoform 2 of Protein Wnt-3a	2	1	1	1	5.7	5.7	5.7	39.364	352	352;385	1	-2	22492.6	15678.4	0.697047	-0.520672	21932	22327	24266	22024	20369	13260	11860	14208	17966	21870	1	1
-0.579618	0.0849495	1.07084	SLC13A5	49432	39504	51424	40128	35473	16703	30395	29377	36078	41002	Q86YT5-2;Q86YT5-4;Q86YT5-3;Q86YT5	Q86YT5-2;Q86YT5-4;Q86YT5-3;Q86YT5	2;2;2;2	2;2;2;2	2;2;2;2	Solute carrier family 13 member 5	SLC13A5	Isoform of Q86YT5, Isoform 2 of Solute carrier family 13 member 5;Isoform of Q86YT5, Isoform 4 of Solute carrier family 13 member 5;Isoform of Q86YT5, Isoform 3 of Solute carrier family 13 member 5;Solute carrier family 13 member 5	4	2	2	2	4	4	4	58.11	522	522;525;551;568	0	2.9374	43720.4	30477.6	0.697102	-0.520557	49432	39504	51424	40128	35473	16703	30395	29377	36078	41002	2	2
-0.543718	0.0170167	1.76913	USP7	534310	538660	558030	493110	466990	313440	304650	328310	455190	446170	Q93009;Q93009-3;H3BND8;F5H2X1;H3BMF6	Q93009;Q93009-3;H3BND8	12;11;9;3;1	12;11;9;3;1	12;11;9;3;1	Ubiquitin carboxyl-terminal hydrolase 7;Ubiquitin carboxyl-terminal hydrolase	USP7	Ubiquitin carboxyl-terminal hydrolase 7;Isoform of Q93009, Isoform 3 of Ubiquitin carboxyl-terminal hydrolase 7;Isoform of Q93009, Ubiquitin carboxyl-terminal hydrolase 7 (Fragment)	5	12	12	12	12	12	12	128.3	1102	1102;1086;909;509;91	0	30.435	525130	366192	0.697336	-0.520074	534310	538660	558030	493110	466990	313440	304650	328310	455190	446170	12	12
-0.493029	0.0902233	1.04468	LUZP1	17678	9012.8	9602.1	15475	12829	7622.1	10003	7722.8	8419.8	12581	Q86V48-2;Q86V48-3;Q86V48	Q86V48-2;Q86V48-3;Q86V48	1;1;1	1;1;1	1;1;1	Leucine zipper protein 1	LUZP1	Isoform of Q86V48, Isoform 2 of Leucine zipper protein 1;Isoform of Q86V48, Isoform 3 of Leucine zipper protein 1;Leucine zipper protein 1	3	1	1	1	1	1	1	114.59	1026	1026;1053;1076	0.0016756	2.3097	13119	9148.42	0.697341	-0.520063	17678	9012.8	9602.1	15475	12829	7622.1	10003	7722.8	8419.8	12581	1	1
-0.490665	0.163579	0.786273	MICAL3	98017	227840	102810	132210	99701	59233	85152	87191	111800	126430	Q7RTP6;Q7RTP6-2;Q7RTP6-4;Q7RTP6-3;Q7RTP6-5;J3KSK6;J3KTB6;J3KRP8;J3QLA3;J3QR21;J3QQT0	Q7RTP6;Q7RTP6-2;Q7RTP6-4;Q7RTP6-3;Q7RTP6-5	6;3;3;3;3;2;1;1;1;1;1	6;3;3;3;3;2;1;1;1;1;1	6;3;3;3;3;2;1;1;1;1;1	Protein-methionine sulfoxide oxidase MICAL3	MICAL3	[F-actin]-monooxygenase MICAL3;Isoform of Q7RTP6, Isoform 2 of [F-actin]-monooxygenase MICAL3;Isoform of Q7RTP6, Isoform 4 of [F-actin]-monooxygenase MICAL3;Isoform of Q7RTP6, Isoform 3 of [F-actin]-monooxygenase MICAL3;Isoform of Q7RTP6, Isoform 5 of [F-a	11	6	6	6	3.2	3.2	3.2	224.29	2002	2002;948;966;976;1073;496;139;173;190;198;269	0	23.265	133859	93358	0.697434	-0.519871	98017	227840	102810	132210	99701	59233	85152	87191	111800	126430	7	15
-0.576882	0.105638	0.976181	ITGB2	3869.5	5314.4	4670.6	4475.4	3090.5	4074.7	2324.5	1680.1	3173.2	3993	D3DSM0;P05107	D3DSM0;P05107	1;1	1;1	1;1	Integrin beta;Integrin beta-2	ITGB2	Isoform of P05107, Integrin beta;Integrin beta-2	2	1	1	1	1.3	1.3	1.3	78.354	712	712;769	0.0010115	2.3484	4334.92	3027.14	0.698315	-0.51805	3869.5	5314.4	4670.6	4475.4	3090.5	4074.7	2324.5	1680.1	3173.2	3993	1	1
-0.587797	0.0988738	1.00492	WDR7	429770	413190	455330	387380	293140	159000	222340	277500	371760	377800	Q9Y4E6;Q9Y4E6-2;A2RRE0;K7EMB8;K7EPQ4	Q9Y4E6;Q9Y4E6-2;A2RRE0	9;8;5;2;1	9;8;5;2;1	8;7;4;1;1	WD repeat-containing protein 7	WDR7	WD repeat-containing protein 7;Isoform of Q9Y4E6, Isoform 2 of WD repeat-containing protein 7;Isoform of Q9Y4E6, WD repeat-containing protein 7	5	9	9	8	9	9	8.1	163.81	1490	1490;1457;815;169;67	0	38.724	400626	279768	0.698327	-0.518025	429770	413190	455330	387380	293140	159000	222340	277500	371760	377800	10	10
-0.631768	0.155747	0.807581	TMEM65	1232500	1116200	1254900	1025800	807110	320010	716820	893380	946110	993230	Q6PI78	Q6PI78	2	2	2	Transmembrane protein 65	TMEM65	Transmembrane protein 65	1	2	2	2	7.9	7.9	7.9	25.498	240	240	0	4.573	1100276	768434	0.698401	-0.517872	1232500	1116200	1254900	1025800	807110	320010	716820	893380	946110	993230	5	5
-0.587714	0.147681	0.830675	U2AF1	479100	422210	502640	446780	246340	209180	203380	203280	379190	494480	P0DN76;Q01081;Q01081-2;Q01081-4;K7EJH3;A0A1B0GW87;K7EJM7;M0QYK5;M0R2N4;Q01081-3;Q8WU68-3;Q8WU68-2;Q8WU68	P0DN76;Q01081;Q01081-2;Q01081-4	4;4;3;2;1;1;1;1;1;1;1;1;1	4;4;3;2;1;1;1;1;1;1;1;1;1	4;4;3;2;1;1;1;1;1;1;1;1;1	Splicing factor U2AF 35 kDa subunit	U2AF1	Splicing factor U2AF 35 kDa subunit-like protein;Splicing factor U2AF 35 kDa subunit;Isoform of Q01081, Isoform 2 of Splicing factor U2AF 35 kDa subunit;Isoform of Q01081, Isoform 4 of Splicing factor U2AF 35 kDa subunit	13	4	4	4	21.2	21.2	21.2	27.872	240	240;240;240;167;39;45;51;66;97;75;181;202;220	0	11.009	424194	296464	0.698888	-0.516867	479100	422210	502640	446780	246340	209180	203380	203280	379190	494480	4	4
-0.593308	0.116172	0.9349	CHRM4	7738.7	8109.3	8970.2	8653.8	5472.7	2965.8	4646.6	7611.6	5538.1	7073.4	P08173	P08173	1	1	1	Muscarinic acetylcholine receptor M4	CHRM4	Muscarinic acetylcholine receptor M4	1	1	1	1	3.3	3.3	3.3	53.049	479	479	0	3.2975	7888.68	5516.48	0.699291	-0.516036	7738.7	8109.3	8970.2	8653.8	5472.7	2965.8	4646.6	7611.6	5538.1	7073.4	1	1
-0.479252	0.132162	0.878894	TAX1BP3	85038	62016	66979	46311	39378	42951	36129	30047	51251	52018	O14907	O14907	2	2	2	Tax1-binding protein 3	TAX1BP3	Tax1-binding protein 3	1	2	2	2	28.2	28.2	28.2	13.735	124	124	0	38.538	60503.8	42324.2	0.69953	-0.515543	85038	62016	66979	46311	39378	42951	36129	30047	51251	52018	2	2
-0.552951	0.0373608	1.42758	ANKMY2	160770	147430	162150	154320	121450	87261	87427	83579	140340	134590	Q8IV38;G3V0G5;F8WB95	Q8IV38;G3V0G5	3;2;1	3;2;1	3;2;1	Ankyrin repeat and MYND domain-containing protein 2	ANKMY2	Ankyrin repeat and MYND domain-containing protein 2;Isoform of Q8IV38, Ankyrin repeat and MYND domain containing 2, isoform CRA_c	3	3	3	3	7.7	7.7	7.7	49.298	441	441;341;69	0	2.9107	151174	105755	0.699559	-0.515481	160770	147430	162150	154320	121450	87261	87427	83579	140340	134590	3	3
-0.565059	0.0879043	1.05599	NDUFS8	1540200	1371800	1549000	1134100	1132000	521120	946450	1150100	1056300	1128000	O00217;E9PPW7;E9PKH6;E9PN51;F8W9K7;Q08E91;H0YDT4	O00217;E9PPW7;E9PKH6;E9PN51;F8W9K7	8;7;6;4;4;1;1	8;7;6;4;4;1;1	8;7;6;4;4;1;1	NADH dehydrogenase [ubiquinone] iron-sulfur protein 8, mitochondrial	NDUFS8	NADH dehydrogenase [ubiquinone] iron-sulfur protein 8, mitochondrial;Isoform of O00217, NADH dehydrogenase [ubiquinone] iron-sulfur protein 8, mitochondrial (Fragment);Isoform of O00217, NADH dehydrogenase [ubiquinone] iron-sulfur protein 8, mitochondrial	7	8	8	8	35.7	35.7	35.7	23.705	210	210;184;138;110;124;64;93	0	41.456	1361420	952902	0.699932	-0.514712	1540200	1371800	1549000	1134100	1132000	521120	946450	1150100	1056300	1128000	13	13
-0.529012	0.0784617	1.10534	ATP5S	83505	75707	80525	70750	47145	37084	41368	45736	58322	72181	Q99766;A0A2R8YDJ1;Q8WXQ4	Q99766;A0A2R8YDJ1;Q8WXQ4	2;1;1	2;1;1	2;1;1	ATP synthase subunit s, mitochondrial	ATP5S	ATP synthase subunit s, mitochondrial;Isoform of Q99766, Distal membrane arm assembly complex 2-like (Fragment);Isoform of Q99766, ATP synthase coupling factor B-like 1	3	2	2	2	8.4	8.4	8.4	24.866	215	215;185;266	0.0042853	1.6868	72337.2	50634.4	0.699977	-0.51462	83505	75707	80525	70750	47145	37084	41368	45736	58322	72181	2	2
-0.587172	0.0808357	1.0924	AP3D1	1212600	1259500	1320300	1263000	953530	529700	676160	764310	1144700	1184000	O14617-4;O14617;O14617-5;O14617-2;O14617-3;A0A2R8Y611;A0A2R8Y4J3;A0A087WYN6;K7ELX8	O14617-4;O14617;O14617-5;O14617-2;O14617-3;A0A2R8Y611	18;18;18;16;15;13;8;2;1	18;18;18;16;15;13;8;2;1	18;18;18;16;15;13;8;2;1	AP-3 complex subunit delta-1	AP3D1	Isoform of O14617, Isoform 4 of AP-3 complex subunit delta-1;AP-3 complex subunit delta-1;Isoform of O14617, Isoform 5 of AP-3 complex subunit delta-1;Isoform of O14617, Isoform 2 of AP-3 complex subunit delta-1;Isoform of O14617, Isoform 3 of AP-3 complex	9	18	18	18	20.8	20.8	20.8	114.71	1021	1021;1153;1215;1112;984;945;431;203;193	0	70.874	1217752	852866	0.700361	-0.513829	1212600	1259500	1320300	1263000	953530	529700	676160	764310	1144700	1184000	24	24
-0.588533	0.126342	0.898452	CDC42	209940	208690	218540	218320	138300	69006	142840	155130	151430	191940	P60953-1	P60953-1	6	2	2	Cell division control protein 42 homolog	CDC42	Isoform of P60953, Isoform 1 of Cell division control protein 42 homolog	1	6	2	2	35.6	15.2	15.2	21.31	191	191	0	13.804	201218	140942	0.700446	-0.513654	209940	208690	218540	218320	138300	69006	142840	155130	151430	191940	6	6
-0.536175	0.020693	1.68418	CPSF1	3628	3459.9	3662.7	3072	3487.1	1778.2	2489.3	2288.4	3027.4	2844.2	Q10570	Q10570	1	1	1	Cleavage and polyadenylation specificity factor subunit 1	CPSF1	Cleavage and polyadenylation specificity factor subunit 1	1	1	1	1	0.9	0.9	0.9	160.88	1443	1443	0.0025806	2.0389	3509.22	2461.06	0.701313	-0.511871	3628	3459.9	3662.7	3072	3487.1	1778.2	2489.3	2288.4	3027.4	2844.2	1	1
-0.617881	0.117906	0.928465	RAPGEF2	153230	148610	161210	141340	105630	57255	73934	81106	149190	146010	A0A2R8Y661;A0A2R8YGD3;Q9Y4G8;H0Y8T6;H0Y8N8;H0Y8H7;H0YAJ8	A0A2R8Y661;A0A2R8YGD3;Q9Y4G8	5;5;5;1;1;1;1	5;5;5;1;1;1;1	5;5;5;1;1;1;1	Rap guanine nucleotide exchange factor 2	RAPGEF2	Isoform of Q9Y4G8, Rap guanine nucleotide exchange factor 2;Isoform of Q9Y4G8, Rap guanine nucleotide exchange factor 2;Rap guanine nucleotide exchange factor 2	7	5	5	5	3.8	3.8	3.8	174.3	1559	1559;1679;1499;182;189;265;324	0	34.135	143786	100876	0.701568	-0.511346	153230	148610	161210	141340	105630	57255	73934	81106	149190	146010	7	7
-0.561817	0.110109	0.958177	FAM160B1	5273.2	10393	8346.8	8063.2	7866.1	3459.4	4240.3	7044.4	6693.7	7344.9	Q5W0V4;Q5W0V3-2;Q5W0V3	Q5W0V4;Q5W0V3-2;Q5W0V3	1;1;1	1;1;1	1;1;1	Protein FAM160B1	FAM160B1	Isoform of Q5W0V3, Protein FAM160B1;Isoform of Q5W0V3, Isoform 2 of Protein FAM160B1;Protein FAM160B1	3	1	1	1	9.9	9.9	9.9	11.551	101	101;738;765	0.0033898	1.7408	8110.06	5691.16	0.701741	-0.51099	5273.2	10393	8346.8	8063.2	7866.1	3459.4	4240.3	7044.4	6693.7	7344.9	1	1
-0.603765	0.126905	0.896522	PPP1R9B	565320	508530	514800	507480	365300	169530	335040	319560	423040	515420	D3DTX6;Q96SB3	D3DTX6;Q96SB3	5;5	5;5	4;4	Neurabin-2	PPP1R9B	Isoform of Q96SB3, Neurabin-2;Neurabin-2	2	5	5	4	7.5	7.5	6.2	89.333	817	817;815	0	14.844	498432	349986	0.702174	-0.510099	565320	508530	514800	507480	365300	169530	335040	319560	423040	515420	10	10
-0.5188	0.0264187	1.57809	RARS	559840	557790	579130	486270	403500	325310	298740	326650	438360	463480	P54136-2;P54136;E5RJM9	P54136-2;P54136	10;10;1	10;10;1	10;10;1	Arginine--tRNA ligase, cytoplasmic	RARS	Isoform of P54136, Isoform Monomeric of Arginine--tRNA ligase, cytoplasmic;Arginine--tRNA ligase, cytoplasmic	3	10	10	10	19.6	19.6	19.6	67.14	588	588;660;129	0	21.357	523522	367828	0.702603	-0.509219	559840	557790	579130	486270	403500	325310	298740	326650	438360	463480	11	11
-0.53747	0.0477543	1.32099	TANC2	29372	27850	32349	30064	21011	14352	19206	16277	25569	25433	Q9HCD6;Q9HCD6-2	Q9HCD6;Q9HCD6-2	1;1	1;1	1;1	Protein TANC2	TANC2	Protein TANC2;Isoform of Q9HCD6, Isoform 2 of Protein TANC2	2	1	1	1	0.5	0.5	0.5	219.65	1990	1990;2000	0.0025445	1.9505	28478.8	20014.8	0.702796	-0.508821	29372	27850	32349	30064	21011	14352	19206	16277	25569	25433	1	1
-0.578926	0.115617	0.936979	IPO9	103270	91979	103790	77012	65050	55195	37773	45576	90273	86776	Q96P70	Q96P70	4	4	4	Importin-9	IPO9	Importin-9	1	4	4	4	6.4	6.4	6.4	115.96	1041	1041	0	9.428	89272.4	62788.6	0.703337	-0.507712	103270	91979	103790	77012	65050	55195	37773	45576	90273	86776	5	5
-0.510132	0.01265	1.89791	PPIL3	272490	245230	280810	259520	194850	191650	142540	160630	192390	212740	Q9H2H8;C9K058;B8ZZ77;H7BZ14;Q9H2H8-2;F8WC82;C9J4N2	Q9H2H8;C9K058;B8ZZ77;H7BZ14;Q9H2H8-2	3;2;2;2;2;1;1	3;2;2;2;2;1;1	3;2;2;2;2;1;1	Peptidyl-prolyl cis-trans isomerase-like 3;Peptidyl-prolyl cis-trans isomerase	PPIL3	Peptidyl-prolyl cis-trans isomerase-like 3;Isoform of Q9H2H8, Peptidyl-prolyl cis-trans isomerase (Fragment);Isoform of Q9H2H8, Peptidyl-prolyl cis-trans isomerase;Isoform of Q9H2H8, Peptidyl-prolyl cis-trans isomerase (Fragment);Isoform of Q9H2H8, Isoform	7	3	3	3	24.2	24.2	24.2	18.154	161	161;80;157;180;165;53;73	0	6.4521	253692	178458	0.703444	-0.507493	272490	245230	280810	259520	194850	191650	142540	160630	192390	212740	4	4
-0.659481	0.144904	0.838918	PRMT8	6867.3	8927.8	8882.7	8339	8344.1	2578.1	4588	6261.4	8335.3	8103.9	Q9NR22-2;Q9NR22	Q9NR22-2;Q9NR22	1;1	1;1	1;1	Protein arginine N-methyltransferase 8	PRMT8	Isoform of Q9NR22, Isoform 2 of Protein arginine N-methyltransferase 8;Protein arginine N-methyltransferase 8	2	1	1	1	4.7	4.7	4.7	44.168	385	385;394	0	3.4835	8399.68	5909.34	0.70352	-0.507337	6867.3	8927.8	8882.7	8339	8344.1	2578.1	4588	6261.4	8335.3	8103.9	1	1
-0.563709	0.0807033	1.09311	DNAJB4	777140	770790	810710	729260	545080	329130	428710	452340	714420	681730	Q9UDY4;C9JUL4	Q9UDY4;C9JUL4	4;2	4;2	4;2	DnaJ homolog subfamily B member 4	DNAJB4	DnaJ homolog subfamily B member 4;Isoform of Q9UDY4, DnaJ homolog subfamily B member 4 (Fragment)	2	4	4	4	13.1	13.1	13.1	37.806	337	337;172	0	27.878	735632	517648	0.703678	-0.507013	777140	770790	810710	729260	545080	329130	428710	452340	714420	681730	10	10
-0.547103	0.0697394	1.15652	EIF4G3	107110	123000	138000	124650	88592	50692	79884	79607	102180	105300	A0A0A0MSA7;A0A0U1RQK7;O43432-4;O43432;O43432-3	A0A0A0MSA7;A0A0U1RQK7;O43432-4;O43432;O43432-3	4;4;4;4;4	2;2;2;2;2	2;2;2;2;2	Eukaryotic translation initiation factor 4 gamma 3	EIF4G3	Isoform of O43432, Eukaryotic translation initiation factor 4 gamma 3;Isoform of O43432, Eukaryotic translation initiation factor 4 gamma 3;Isoform of O43432, Isoform 4 of Eukaryotic translation initiation factor 4 gamma 3;Eukaryotic translation initiation	5	4	2	2	2.2	1.3	1.3	180.5	1621	1621;1774;1305;1585;1591	0	3.6362	117752	82861	0.703691	-0.506986	107110	123000	138000	124650	88592	50692	79884	79607	102180	105300	2	2
-0.725228	0.200796	0.697246	KIAA1217	34966	39204	38350	45713	32414	8452.9	30603	24398	36020	37946	Q5T5P2-9;Q5T5P2-2;Q5T5P2;Q5T5P2-7;Q5T5P2-10;Q5T5P0;Q5T5P1;Q5T5P2-4;Q5T5P2-8;Q5T5P2-6;Q5T5P2-3	Q5T5P2-9;Q5T5P2-2;Q5T5P2;Q5T5P2-7;Q5T5P2-10	3;3;3;2;2;1;1;1;1;1;1	3;3;3;2;2;1;1;1;1;1;1	3;3;3;2;2;1;1;1;1;1;1	Sickle tail protein homolog	KIAA1217	Isoform of Q5T5P2, Isoform 9 of Sickle tail protein homolog;Isoform of Q5T5P2, Isoform 2 of Sickle tail protein homolog;Sickle tail protein homolog;Isoform of Q5T5P2, Isoform 5 of Sickle tail protein homolog;Isoform of Q5T5P2, Isoform 10 of Sickle tail pro	11	3	3	3	3.5	3.5	3.5	137.91	1264	1264;1344;1943;1349;1374;783;933;866;906;932;1465	0	6.4955	38691.8	27239.9	0.704024	-0.506304	34966	39204	38350	45713	32414	8452.9	30603	24398	36020	37946	3	3
-0.537883	0.0543842	1.26453	MAPK8IP3	29023	23776	26854	28943	19346	13406	13937	19255	21767	23809	E9PFH7;A0A087WYG2;Q9UPT6	E9PFH7;A0A087WYG2;Q9UPT6	2;2;2	2;2;2	2;2;2	C-Jun-amino-terminal kinase-interacting protein 3	MAPK8IP3	Isoform of Q9UPT6, C-Jun-amino-terminal kinase-interacting protein 3;Isoform of Q9UPT6, C-Jun-amino-terminal kinase-interacting protein 3;C-Jun-amino-terminal kinase-interacting protein 3	3	2	2	2	1.6	1.6	1.6	146.68	1330	1330;1337;1336	0	6.7262	25930.8	18267.4	0.704467	-0.505395	29023	23776	26854	28943	19346	13406	13937	19255	21767	23809	3	3
-0.538347	0.0321045	1.49343	SRP72	19862	23101	24698	21475	20588	14465	11032	15717	18548	19423	O76094-2;O76094;R4GNC1;D6RDY6	O76094-2;O76094;R4GNC1;D6RDY6	2;2;1;1	2;2;1;1	2;2;1;1	Signal recognition particle subunit SRP72	SRP72	Isoform of O76094, Isoform 2 of Signal recognition particle subunit SRP72;Signal recognition particle subunit SRP72;Isoform of O76094, Signal recognition particle subunit SRP72;Isoform of O76094, Signal recognition particle subunit SRP72 (Fragment)	4	2	2	2	3.6	3.6	3.6	67.879	610	610;671;220;335	0	11.955	22252.4	15677.8	0.704544	-0.505238	19862	23101	24698	21475	20588	14465	11032	15717	18548	19423	2	2
-0.66183	0.169309	0.77132	RIMS1	7932.5	9775	9668.5	10832	8240.7	2442.1	6659.5	8190.8	7728.9	8439.3	Q86UR5-8;Q86UR5-7;Q86UR5-6;Q86UR5-5;Q86UR5-3;Q86UR5-4;Q86UR5;H0YBE7;A0A0C4DFV1;E5RGM0;H0YBU6;Q86UR5-11;Q86UR5-10;Q86UR5-13;Q86UR5-9;Q86UR5-12;Q86UR5-2	Q86UR5-8;Q86UR5-7;Q86UR5-6;Q86UR5-5;Q86UR5-3;Q86UR5-4;Q86UR5;H0YBE7;A0A0C4DFV1;E5RGM0;H0YBU6;Q86UR5-11;Q86UR5-10;Q86UR5-13;Q86UR5-9;Q86UR5-12;Q86UR5-2	2;2;2;2;2;2;2;1;1;1;1;1;1;1;1;1;1	2;2;2;2;2;2;2;1;1;1;1;1;1;1;1;1;1	2;2;2;2;2;2;2;1;1;1;1;1;1;1;1;1;1	Regulating synaptic membrane exocytosis protein 1	RIMS1	Isoform of Q86UR5, Isoform 8 of Regulating synaptic membrane exocytosis protein 1;Isoform of Q86UR5, Isoform 7 of Regulating synaptic membrane exocytosis protein 1;Isoform of Q86UR5, Isoform 6 of Regulating synaptic membrane exocytosis protein 1;Isoform of	17	2	2	2	2.7	2.7	2.7	144.36	1291	1291;1342;1371;1475;1481;1541;1692;610;740;753;1038;219;760;817;826;1012;1039	0	8.1819	9449.9	6660	0.704769	-0.504777	7932.5	9775	9668.5	10832	8240.7	2442.1	6659.5	8190.8	7728.9	8439.3	1	2
-0.524202	0.211192	0.675322	HNRNPU	86850	65279	84624	61217	35210	31263	36979	33817	56701	78959	Q00839	Q00839	12	1	1	Heterogeneous nuclear ribonucleoprotein U	HNRNPU	Heterogeneous nuclear ribonucleoprotein U	1	12	1	1	19.5	2.3	2.3	90.583	825	825	0	3.4362	67271.4	47425.8	0.704992	-0.504321	86850	65279	84624	61217	35210	31263	36979	33817	56701	78959	1	1
-0.539228	0.0567824	1.24579	SMU1	103480	97568	116610	101630	75214	62699	47097	66035	89019	91016	Q2TAY7	Q2TAY7	2	2	2	WD40 repeat-containing protein SMU1;WD40 repeat-containing protein SMU1, N-terminally processed	SMU1	WD40 repeat-containing protein SMU1	1	2	2	2	3.7	3.7	3.7	57.543	513	513	0	2.9317	100151	70617.4	0.705112	-0.504075	103480	97568	116610	101630	75214	62699	47097	66035	89019	91016	2	2
0.0869942	0.827796	0.0820767	TARSL2	1167	790.18	0	0	1342.1	1427.9	0	0	972.23	0	B7ZLP8;A2RTX5-2;A2RTX5	B7ZLP8;A2RTX5-2;A2RTX5	1;1;1	1;1;1	1;1;1	Probable threonine--tRNA ligase 2, cytoplasmic	TARSL2	Isoform of A2RTX5, TARSL2 protein;Isoform of A2RTX5, Isoform 2 of Threonine--tRNA ligase 2, cytoplasmic;Threonine--tRNA ligase 2, cytoplasmic	3	1	1	1	2.9	2.9	2.9	88.743	766	766;707;802	0.0016745	2.3089	705.34	497.36	0.705135	-0.504028	1167	790.18	0	0	1342.1	1427.9	0	0	972.23	0	1	1
-0.559721	0.157802	0.801887	RPRD1A	81049	73726	89558	72940	42103	40109	32895	36081	65395	82898	A0A0C4DGQ6;Q96P16-3;Q96P16;K7EP82	A0A0C4DGQ6;Q96P16-3;Q96P16;K7EP82	2;2;2;1	2;2;2;1	2;2;2;1	Regulation of nuclear pre-mRNA domain-containing protein 1A	RPRD1A	Isoform of Q96P16, Regulation of nuclear pre-mRNA domain-containing protein 1A;Isoform of Q96P16, Isoform 2 of Regulation of nuclear pre-mRNA domain-containing protein 1A;Regulation of nuclear pre-mRNA domain-containing protein 1A;Isoform of Q96P16, Regula	4	2	2	2	9.3	9.3	9.3	32.916	289	289;276;312;123	0	3.4975	72664.8	51255.2	0.705365	-0.503558	81049	73726	89558	72940	42103	40109	32895	36081	65395	82898	4	4
-0.566123	0.0683519	1.16525	ELAVL4	976210	1014500	1111200	992010	886720	436360	620280	705730	945210	886840	B1APY9;B1APY8;A0A0R4J2E6;P26378-4;P26378-2;P26378-5;P26378;P26378-3	B1APY9;B1APY8;A0A0R4J2E6;P26378-4;P26378-2;P26378-5;P26378;P26378-3	12;12;12;12;12;12;12;12	12;12;12;12;12;12;12;12	3;3;3;3;3;3;3;3	ELAV-like protein;ELAV-like protein 4	ELAVL4	Isoform of P26378, ELAV-like protein;Isoform of P26378, ELAV-like protein;Isoform of P26378, ELAV-like protein;Isoform of P26378, Isoform 4 of ELAV-like protein 4;Isoform of P26378, Isoform 2 of ELAV-like protein 4;Isoform of P26378, Isoform 5 of ELAV-like	8	12	12	3	37.5	37.5	11.9	41.007	371	371;385;402;366;366;369;380;383	0	31.282	1009730	712360	0.705496	-0.503291	976210	1014500	1111200	992010	886720	436360	620280	705730	945210	886840	15	15
-0.568861	0.152755	0.816004	TARDBP;TDP43	323450	330410	343470	271120	179090	164580	128190	142220	279890	322400	A0A087WX29;Q13148;K7EJM5;A0A0A0N0M3;K7EN94;B1AKP7;G3V162;A0A087X260;A0A087WYY0;A0A087WXQ5;A0A087WV68;Q13148-4	A0A087WX29;Q13148;K7EJM5;A0A0A0N0M3;K7EN94;B1AKP7;G3V162;A0A087X260;A0A087WYY0	3;3;2;2;2;2;2;2;2;1;1;1	3;3;2;2;2;2;2;2;2;1;1;1	3;3;2;2;2;2;2;2;2;1;1;1	TAR DNA-binding protein 43	TARDBP;TDP43	Isoform of Q13148, TAR DNA-binding protein 43 (Fragment);TAR DNA-binding protein 43;Isoform of Q13148, TAR DNA-binding protein 43 (Fragment);Isoform of Q13148, TAR DNA-binding protein 43;Isoform of Q13148, TAR DNA-binding protein 43 (Fragment);Isoform of Q	12	3	3	3	16.9	16.9	16.9	26.743	243	243;414;201;269;275;295;298;301;304;200;212;298	0	26.28	292700	206644	0.705992	-0.502275	323450	330410	343470	271120	179090	164580	128190	142220	279890	322400	5	5
-0.481304	0.144426	0.840354	TRIM28	257010	244520	260160	177350	130690	140600	123190	110250	187150	203580	Q13263-2;Q13263;M0R0K9;M0R3C0	Q13263-2;Q13263;M0R0K9	5;5;4;1	5;5;4;1	5;5;4;1	Transcription intermediary factor 1-beta	TRIM28	Isoform of Q13263, Isoform 2 of Transcription intermediary factor 1-beta;Transcription intermediary factor 1-beta;Isoform of Q13263, Transcription intermediary factor 1-beta (Fragment)	4	5	5	5	7.3	7.3	7.3	79.473	753	753;835;460;178	0	9.9579	215994	152492	0.706001	-0.502258	257010	244520	260160	177350	130690	140600	123190	110250	187150	203580	5	4
-0.62652	0.131958	0.879566	NOVA1	239550	224460	231230	212650	183180	73540	129530	153640	185410	244760	P51513-4;P51513;F8VWX1;F8W659;J3KQU3;P51513-2;P51513-5;P51513-3;F8VW64	P51513-4;P51513;F8VWX1;F8W659;J3KQU3;P51513-2;P51513-5;P51513-3	3;3;2;2;2;2;2;2;1	3;3;2;2;2;2;2;2;1	2;2;1;1;1;1;1;1;1	RNA-binding protein Nova-1	NOVA1	Isoform of P51513, Isoform 4 of RNA-binding protein Nova-1;RNA-binding protein Nova-1;Isoform of P51513, RNA-binding protein Nova-1 (Fragment);Isoform of P51513, RNA-binding protein Nova-1;Isoform of P51513, RNA-binding protein Nova-1 (Fragment);Isoform of	9	3	3	2	8.9	8.9	6.1	51.727	507	507;510;173;211;277;181;483;486;96	0	9.4775	221114	156126	0.706088	-0.50208	239550	224460	231230	212650	183180	73540	129530	153640	185410	244760	3	3
-0.528293	0.0226179	1.64555	COPE	19280	19017	20156	17502	16904	12017	11970	10096	17047	15886	M0QXB4;O14579-2;O14579	M0QXB4;O14579-2;O14579	1;1;1	1;1;1	1;1;1	Coatomer subunit epsilon	COPE	Isoform of O14579, Coatomer protein complex, subunit epsilon, isoform CRA_g;Isoform of O14579, Isoform 2 of Coatomer subunit epsilon;Coatomer subunit epsilon	3	1	1	1	4.2	4.2	4.2	36.923	331	331;257;308	0.0025707	2.0187	18814.6	13288.6	0.706292	-0.501663	19280	19017	20156	17502	16904	12017	11970	10096	17047	15886	1	1
-0.561319	0.0839134	1.07617	ASAP1	157100	134980	152270	126590	105820	70497	69592	79654	136580	131070	H0YBF7;A0A0A0MRE5;Q9ULH1;Q9ULH1-2;H0YBM4	H0YBF7;A0A0A0MRE5;Q9ULH1;Q9ULH1-2	3;3;3;3;1	3;3;3;3;1	2;2;2;2;1	Arf-GAP with SH3 domain, ANK repeat and PH domain-containing protein 1	ASAP1	Isoform of Q9ULH1, Arf-GAP with SH3 domain, ANK repeat and PH domain-containing protein 1 (Fragment);Isoform of Q9ULH1, Arf-GAP with SH3 domain, ANK repeat and PH domain-containing protein 1;Arf-GAP with SH3 domain, ANK repeat and PH domain-containing prot	5	3	3	2	3.5	3.5	2.4	105.13	950	950;1122;1129;1132;483	0	8.1514	137014	96841.6	0.706801	-0.500624	157100	134980	152270	126590	105820	70497	69592	79654	136580	131070	5	5
-0.597472	0.116765	0.932688	ITPR1	525040	480190	492990	493030	376270	180590	260300	349250	448990	472180	A0A3B3ITU8;A0A3B3IU04;A0A3F2YNW8;Q14643-4;Q14643-3;Q14643-8;Q14643-7;Q14643-5;Q14643-6;Q14643-2;Q14643;A0A3B3IU13;A0A3B3IU05;A0A3B3ITQ1;A0A3B3ITM6;A0A3B3IRP0;A0A3B3ISR4;A0A3B3IRZ9;A0A3B3IS59;Q14571	A0A3B3ITU8;A0A3B3IU04;A0A3F2YNW8;Q14643-4;Q14643-3;Q14643-8;Q14643-7;Q14643-5;Q14643-6;Q14643-2;Q14643;A0A3B3IU13;A0A3B3IU05;A0A3B3ITQ1	8;8;8;8;8;8;8;8;8;8;8;5;5;5;3;3;1;1;1;1	8;8;8;8;8;8;8;8;8;8;8;5;5;5;3;3;1;1;1;1	8;8;8;8;8;8;8;8;8;8;8;5;5;5;3;3;1;1;1;1	Inositol 1,4,5-trisphosphate receptor type 1	ITPR1	Isoform of Q14643, Inositol 1,4,5-trisphosphate receptor type 1;Isoform of Q14643, Inositol 1,4,5-trisphosphate receptor type 1;Isoform of Q14643, Inositol 1,4,5-trisphosphate receptor type 1;Isoform of Q14643, Isoform 4 of Inositol 1,4,5-trisphosphate rec	20	8	8	8	3.5	3.5	3.5	312.29	2744	2744;2749;2750;2695;2710;2718;2727;2734;2742;2743;2758;1739;1818;2012;714;1548;177;298;408;2701	0	35.837	479870	339470	0.707421	-0.49936	525040	480190	492990	493030	376270	180590	260300	349250	448990	472180	10	10
-0.0642477	0.709977	0.148756	TMEM256	0	1327.4	1514.8	1299.3	1037.9	0	1141.4	1252.3	0	1286.2	K7ENI6;K7ERE1;Q8N2U0	K7ENI6;K7ERE1;Q8N2U0	1;1;1	1;1;1	1;1;1	Transmembrane protein 256	TMEM256	Isoform of K7ERE1, TMEM256-PLSCR3 readthrough (NMD candidate);TMEM256-PLSCR3 readthrough (NMD candidate);Transmembrane protein 256	3	1	1	1	19.5	19.5	19.5	3.9694	41	41;68;113	0.0054545	1.6206	1054	745.98	0.707764	-0.498661	0	1327.4	1514.8	1299.3	1037.9	0	1141.4	1252.3	0	1286.2	0	1
-0.560923	0.121857	0.914151	BSCL2	203180	205180	227380	190890	132980	76025	114050	132240	185140	184530	E9PIU3;H7BXM1;J3KQ12;Q96G97-4;E9PPN5;E9PJS9;F8WER0;H0YF20;E9PJK0;E9PR78;E9PSB5;F8W7Q8;Q96G97-3;Q96G97	E9PIU3;H7BXM1;J3KQ12;Q96G97-4;E9PPN5;E9PJS9;F8WER0;H0YF20;E9PJK0;E9PR78;E9PSB5;F8W7Q8;Q96G97-3;Q96G97	2;2;2;2;1;1;1;1;1;1;1;1;1;1	2;2;2;2;1;1;1;1;1;1;1;1;1;1	2;2;2;2;1;1;1;1;1;1;1;1;1;1	Seipin	BSCL2	Isoform of Q96G97, Seipin (Fragment);Isoform of Q96G97, Seipin;Isoform of Q96G97, HCG2020143, isoform CRA_b;Isoform of Q96G97, Isoform 3 of Seipin;Isoform of Q96G97, Seipin (Fragment);Isoform of Q96G97, Seipin (Fragment);Isoform of Q96G97, Seipin;Isoform o	14	2	2	2	7.5	7.5	7.5	25.082	226	226;277;464;462;23;28;39;52;93;111;123;223;287;398	0.0010091	2.343	194198	137556	0.708327	-0.497513	203180	205180	227380	190890	132980	76025	114050	132240	185140	184530	2	2
-0.508139	0.00403174	2.39451	HIBCH	450330	498670	491290	528150	508360	300200	360830	379650	406360	355830	Q6NVY1;Q6NVY1-2;F8W8A6;B9A058;H7C126;B8ZZZ0	Q6NVY1;Q6NVY1-2;F8W8A6;B9A058	4;3;2;2;1;1	4;3;2;2;1;1	4;3;2;2;1;1	3-hydroxyisobutyryl-CoA hydrolase, mitochondrial	HIBCH	3-hydroxyisobutyryl-CoA hydrolase, mitochondrial;Isoform of Q6NVY1, Isoform 2 of 3-hydroxyisobutyryl-CoA hydrolase, mitochondrial;Isoform of Q6NVY1, 3-hydroxyisobutyryl-CoA hydrolase, mitochondrial (Fragment);Isoform of Q6NVY1, 3-hydroxyisobutyryl-CoA hydr	6	4	4	4	11.9	11.9	11.9	43.482	386	386;338;128;163;38;273	0	11.113	502790	356140	0.708328	-0.497511	450330	498670	491290	528150	508360	300200	360830	379650	406360	355830	6	6
-0.616847	0.109111	0.962132	PITRM1	585700	604150	617780	672830	591530	446120	619560	642260	275090	252850	Q5JRX3;Q5JRX3-2;Q5JRX3-3;A0A0A0MRX9;B1APQ0;H0Y4F7;H0Y7L7	Q5JRX3;Q5JRX3-2;Q5JRX3-3	10;10;9;4;1;1;1	10;10;9;4;1;1;1	10;10;9;4;1;1;1	Presequence protease, mitochondrial	PITRM1	Presequence protease, mitochondrial;Isoform of Q5JRX3, Isoform 2 of Presequence protease, mitochondrial;Isoform of Q5JRX3, Isoform 3 of Presequence protease, mitochondrial	7	10	10	10	12.2	12.2	12.2	117.41	1037	1037;1038;939;595;184;233;259	0	38.586	622710	441150	0.708436	-0.497291	585700	604150	617780	672830	591530	446120	619560	642260	275090	252850	12	12
-0.628245	0.141222	0.850097	GIT1	163080	144330	162600	172540	112740	52741	80508	91443	154040	166350	A0A0C4DGN6;Q9Y2X7;Q9Y2X7-3;J3QRU8;J3QQI0;J3QLH1	A0A0C4DGN6;Q9Y2X7;Q9Y2X7-3;J3QRU8	4;4;4;3;1;1	4;4;4;3;1;1	4;4;4;3;1;1	ARF GTPase-activating protein GIT1	GIT1	Isoform of Q9Y2X7, ARF GTPase-activating protein GIT1;ARF GTPase-activating protein GIT1;Isoform of Q9Y2X7, Isoform 3 of ARF GTPase-activating protein GIT1;Isoform of Q9Y2X7, ARF GTPase-activating protein GIT1	6	4	4	4	6.3	6.3	6.3	83.131	747	747;761;770;694;149;228	0	5.0595	153124	108559	0.708963	-0.496218	163080	144330	162600	172540	112740	52741	80508	91443	154040	166350	5	5
-0.594843	0.137137	0.862846	APOO	146710	144720	163980	132920	108910	47792	83920	111010	132270	129520	H7C1U8;Q9BUR5-2;Q9BUR5;G3V1B6;A0A0J9YWW6	H7C1U8;Q9BUR5-2;Q9BUR5;G3V1B6	3;3;3;2;1	3;3;3;2;1	3;3;3;2;1	Apolipoprotein O	APOO	Isoform of Q9BUR5, MICOS complex subunit (Fragment);Isoform of Q9BUR5, Isoform 2 of MICOS complex subunit MIC26;MICOS complex subunit MIC26;Isoform of Q9BUR5, MICOS complex subunit MIC26	5	3	3	3	20.2	20.2	20.2	20.08	178	178;180;198;114;90	0	22.82	141188	100174	0.709511	-0.495104	146710	144720	163980	132920	108910	47792	83920	111010	132270	129520	3	3
-0.508854	0.0177611	1.75053	CTPS1	96463	83402	90298	80984	72559	56905	47295	58774	74803	69405	B4E1E0;A0A3B3IRI2;P17812-2;P17812;A0A3B3ISY3;A0A3B3ITB8;A0A3B3IRQ8;A0A3B3ITF6	B4E1E0;A0A3B3IRI2;P17812-2;P17812;A0A3B3ISY3;A0A3B3ITB8;A0A3B3IRQ8;A0A3B3ITF6	2;2;2;2;1;1;1;1	2;2;2;2;1;1;1;1	2;2;2;2;1;1;1;1	CTP synthase;CTP synthase 1	CTPS1	Isoform of P17812, CTP synthase;Isoform of P17812, CTP synthase;Isoform of P17812, Isoform 2 of CTP synthase 1;CTP synthase 1;Isoform of P17812, CTP synthase 1 (Fragment);Isoform of P17812, CTP synthase 1;Isoform of P17812, CTP synthase;Isoform of P17812,	8	2	2	2	4.1	4.1	4.1	49.694	435	435;564;360;591;89;335;451;461	0	8.0519	85829.2	60908.4	0.709647	-0.494827	96463	83402	90298	80984	72559	56905	47295	58774	74803	69405	2	2
-0.514239	0.0532315	1.27383	GPRIN3	18298	18167	18995	14641	23865	8871.8	18042	14871	12933	13846	Q6ZVF9	Q6ZVF9	1	1	1	G protein-regulated inducer of neurite outgrowth 3	GPRIN3	G protein-regulated inducer of neurite outgrowth 3	1	1	1	1	1.4	1.4	1.4	82.438	776	776	0	10.068	19072	13538.5	0.709865	-0.494384	18298	18167	18995	14641	23865	8871.8	18042	14871	12933	13846	1	1
-0.540191	0.0464032	1.33345	RNMT	11394	11424	10459	12358	12172	5880.1	7129.8	10804	8399.4	10030	O43148;O43148-2	O43148;O43148-2	1;1	1;1	1;1	mRNA cap guanine-N7 methyltransferase	RNMT	mRNA cap guanine-N7 methyltransferase;Isoform of O43148, Isoform 2 of mRNA cap guanine-N7 methyltransferase	2	1	1	1	2.1	2.1	2.1	54.843	476	476;504	0	3.1426	11744.4	8337.18	0.709886	-0.494342	11394	11424	10459	12358	12172	5880.1	7129.8	10804	8399.4	10030	1	1
-0.446369	0.202725	0.693092	XRCC6	1386300	1384100	1421500	1048600	624940	756610	691610	640990	988530	1146100	B1AHC9;P12956;P12956-2	B1AHC9;P12956;P12956-2	12;12;11	12;12;11	12;12;11	X-ray repair cross-complementing protein 6	XRCC6	Isoform of P12956, X-ray repair cross-complementing protein 6;X-ray repair cross-complementing protein 6;Isoform of P12956, Isoform 2 of X-ray repair cross-complementing protein 6	3	12	12	12	24.2	24.2	24.2	64.283	559	559;609;568	0	51.458	1183840	842432	0.71161	-0.490842	1386300	1384100	1421500	1048600	624940	756610	691610	640990	988530	1146100	14	14
-0.672469	0.187205	0.727681	38961	1037800	1038800	1099000	1124900	894260	265940	713440	883710	914090	1009100	B1AMS2;Q14141-2;Q14141-4;Q14141;Q14141-3	B1AMS2;Q14141-2;Q14141-4;Q14141	13;13;13;13;4	4;4;4;4;2	4;4;4;4;2	Septin-6	38961	Isoform of Q14141, Septin 6, isoform CRA_b;Isoform of Q14141, Isoform I of Septin-6;Isoform of Q14141, Isoform V of Septin-6;Septin-6	5	13	4	4	33.9	18.1	18.1	49.303	431	431;427;429;434;267	0	323.31	1053636	749950	0.711773	-0.49051	1037800	1038800	1099000	1124900	894260	265940	713440	883710	914090	1009100	9	9
-0.491296	0.0820729	1.0858	ARL8B	216710	332990	383100	438900	265870	198360	186400	209680	295180	307480	Q9NVJ2;Q9NVJ2-2	Q9NVJ2	6;2	2;1	2;1	ADP-ribosylation factor-like protein 8B	ARL8B	ADP-ribosylation factor-like protein 8B	2	6	2	2	36.6	13.4	13.4	21.539	186	186;163	0	5.7008	332496	236768	0.712093	-0.489863	216710	332990	383100	438900	265870	198360	186400	209680	295180	307480	2	2
-0.507992	0.117674	0.929319	MPRIP	43882	44566	46982	39375	25534	30675	23374	17695	35484	37673	H0Y7E2;H0Y2S9;J3KSW8;Q6WCQ1-3;Q6WCQ1;Q6WCQ1-2	H0Y7E2;H0Y2S9;J3KSW8;Q6WCQ1-3;Q6WCQ1;Q6WCQ1-2	2;2;1;1;1;1	2;2;1;1;1;1	2;2;1;1;1;1	Myosin phosphatase Rho-interacting protein	MPRIP	Isoform of Q6WCQ1, Myosin phosphatase Rho-interacting protein (Fragment);Isoform of Q6WCQ1, Myosin phosphatase Rho-interacting protein (Fragment);Isoform of Q6WCQ1, Myosin phosphatase Rho-interacting protein (Fragment);Isoform of Q6WCQ1, Isoform 3 of Myosi	6	2	2	2	2.3	2.3	2.3	122.78	1091	1091;1794;844;1000;1025;1038	0	14.405	40494	28841.2	0.712234	-0.489577	43882	44566	46982	39375	25534	30675	23374	17695	35484	37673	2	2
-0.536406	0.255708	0.592256	F8A1	2961.9	3798.9	3526.3	2960.1	1448.9	1159.6	2270.1	2311.6	3562.9	1306.6	P23610	P23610	1	1	1	Factor VIII intron 22 protein	F8A1	Factor VIII intron 22 protein	1	1	1	1	6.2	6.2	6.2	39.103	371	371	0.0028099	1.8431	2967.38	2113.82	0.712352	-0.489337	2961.9	3798.9	3526.3	2960.1	1448.9	1159.6	2270.1	2311.6	3562.9	1306.6	1	1
-0.520839	0.0785966	1.1046	TMX2	325850	332580	356680	319640	221380	153050	175770	234180	279480	288090	Q9Y320-2;Q9Y320	Q9Y320-2;Q9Y320	2;2	2;2	2;2	Thioredoxin-related transmembrane protein 2	TMX2	Isoform of Q9Y320, Isoform 2 of Thioredoxin-related transmembrane protein 2;Thioredoxin-related transmembrane protein 2	2	2	2	2	7.4	7.4	7.4	29.642	258	258;296	0	3.8849	315028	224520	0.712699	-0.488636	325850	332580	356680	319640	221380	153050	175770	234180	279480	288090	3	3
-0.495123	0.218965	0.659624	HNRNPU	3582500	3425700	3694000	2749600	1577800	1828700	1492900	1462000	2716900	3345100	A0A1W2PPS1;Q00839-2;A0A1W2PP35;A0A1X7SBS1;Q5RI18;A0A1W2PRZ7;A0A1W2PQ74;A0A1W2PQL0;A0A1W2PP34;A0A1W2PPL4;A0A1W2PPH7;A0A1W2PQD4;A0A1W2PPE9;A0A1W2PRI6;A0A1W2PP22	A0A1W2PPS1;Q00839-2;A0A1W2PP35;A0A1X7SBS1;Q5RI18;A0A1W2PRZ7;A0A1W2PQ74;A0A1W2PQL0;A0A1W2PP34;A0A1W2PPL4;A0A1W2PPH7	12;12;10;10;8;7;7;7;7;7;7;5;3;1;1	12;12;10;10;8;7;7;7;7;7;7;5;3;1;1	1;1;1;0;0;0;0;0;0;0;0;0;0;0;0	Heterogeneous nuclear ribonucleoprotein U	HNRNPU	Isoform of Q00839, Heterogeneous nuclear ribonucleoprotein U;Isoform of Q00839, Isoform 2 of Heterogeneous nuclear ribonucleoprotein U;Isoform of Q00839, Heterogeneous nuclear ribonucleoprotein U (Fragment);Isoform of Q00839, Heterogeneous nuclear ribonucl	15	12	12	1	19	19	1.4	88.317	804	804;806;728;744;602;302;372;527;546;547;549;327;48;128;181	0	50.136	3034620	2164120	0.713144	-0.487735	3582500	3425700	3694000	2749600	1577800	1828700	1492900	1462000	2716900	3345100	18	18
-0.583536	0.0973936	1.01147	TUBA8	1492900	1644000	1575000	1649200	1366700	724490	800620	953320	1586600	1578800	C9J2C0;Q9NY65;Q9NY65-2;V9GZ17;C9K0S6;Q9H853	C9J2C0;Q9NY65;Q9NY65-2	16;16;14;7;2;1	5;5;3;2;0;0	5;5;3;2;0;0	Tubulin alpha-8 chain	TUBA8	Isoform of Q9NY65, Tubulin alpha chain (Fragment);Tubulin alpha-8 chain;Isoform of Q9NY65, Isoform 2 of Tubulin alpha-8 chain	6	16	5	5	42.8	14.1	14.1	51.984	467	467;449;383;275;47;241	0	31.65	1568160	1118658	0.713357	-0.487304	1492900	1644000	1575000	1649200	1366700	724490	800620	953320	1586600	1578800	11	11
-0.520223	0.0533332	1.273	ATP1A3	66824000	65665000	69667000	59270000	53070000	28838000	44920000	48071000	54300000	53087000	P13637-3;P13637;P13637-2;M0R116;A0A2R8YEY8;A0A0A0MT26;M0QXF2	P13637-3;P13637;P13637-2;M0R116;A0A2R8YEY8;A0A0A0MT26	44;43;43;42;42;42;13	44;43;43;42;42;42;13	24;23;23;22;22;22;8	Sodium/potassium-transporting ATPase subunit alpha-3	ATP1A3	Isoform of P13637, Isoform 3 of Sodium/potassium-transporting ATPase subunit alpha-3;Sodium/potassium-transporting ATPase subunit alpha-3;Isoform of P13637, Isoform 2 of Sodium/potassium-transporting ATPase subunit alpha-3;Isoform of P13637, Sodium/potassi	7	44	44	24	47.6	47.6	23.7	113.06	1026	1026;1013;1024;983;1010;1226;251	0	323.31	63687800	45473400	0.714005	-0.485994	66824000	65665000	69667000	59270000	53070000	28838000	44920000	48071000	54300000	53087000	171	171
-0.523115	0.0476443	1.32199	ATP1A1	19007000	18022000	19831000	18301000	15304000	8680100	12116000	13437000	16024000	15765000	P05023-4;P05023;P05023-3;P05023-2;Q5TC01;Q5TC02;P20648;Q5TC05	P05023-4;P05023;P05023-3;P05023-2	41;41;39;29;6;5;4;2	25;25;23;22;5;5;0;1	25;25;23;22;5;5;0;1	Sodium/potassium-transporting ATPase subunit alpha-1	ATP1A1	Isoform of P05023, Isoform 4 of Sodium/potassium-transporting ATPase subunit alpha-1;Sodium/potassium-transporting ATPase subunit alpha-1;Isoform of P05023, Isoform 3 of Sodium/potassium-transporting ATPase subunit alpha-1;Isoform of P05023, Isoform 2 of S	8	41	25	25	43.1	24.1	24.1	113	1023	1023;1023;992;681;144;106;1035;157	0	124	18330600	13089800	0.714096	-0.485811	19007000	18022000	19831000	18301000	15304000	8680100	12116000	13437000	16024000	15765000	71	71
-0.501879	0.0752904	1.12326	CSNK2A2	12571	11001	11656	10413	7402	7795.3	6038.2	5386.5	9922.7	9390.3	H3BV19;H3BSA1;P19784	H3BV19;H3BSA1;P19784	1;1;1	1;1;1	1;1;1	Casein kinase II subunit alpha	CSNK2A2	Isoform of P19784, Casein kinase II subunit alpha (Fragment);Isoform of P19784, Casein kinase II subunit alpha (Fragment);Casein kinase II subunit alpha	3	1	1	1	7.9	7.9	7.9	17.764	152	152;230;350	0	6.1142	10728.8	7661.6	0.714114	-0.485774	12571	11001	11656	10413	7402	7795.3	6038.2	5386.5	9922.7	9390.3	1	1
-0.595065	0.144047	0.841495	RAB37	182040	180310	188660	229150	155130	61280	130620	151850	158360	182060	Q96AX2-2;A8MSP2;A8MZI4;B7Z3L0;Q96AX2-4;Q96AX2;Q96AX2-3;A8MTC6	Q96AX2-2;A8MSP2;A8MZI4;B7Z3L0;Q96AX2-4;Q96AX2;Q96AX2-3;A8MTC6	4;3;3;3;3;3;3;2	4;3;3;3;3;3;3;2	4;3;3;3;3;3;3;2	Ras-related protein Rab-37	RAB37	Isoform of Q96AX2, Isoform 2 of Ras-related protein Rab-37;Isoform of Q96AX2, RAB37, member RAS oncogene family, isoform CRA_e;Isoform of Q96AX2, Ras-related protein Rab-37;Isoform of Q96AX2, cDNA FLJ61124, highly similar to Ras-related protein Rab-37;Isof	8	4	4	4	18.1	18.1	18.1	24.169	216	216;182;191;196;186;223;228;189	0	7.6002	189808	135595	0.71438	-0.485237	182040	180310	188660	229150	155130	61280	130620	151850	158360	182060	5	5
-0.487599	0.084507	1.07311	NOP58	36552	29722	38616	33959	21072	17162	18975	24079	25258	30905	Q9Y2X3;F8WED0	Q9Y2X3;F8WED0	2;1	2;1	2;1	Nucleolar protein 58	NOP58	Nucleolar protein 58;Isoform of Q9Y2X3, Nucleolar protein 58	2	2	2	2	3.6	3.6	3.6	59.578	529	529;68	0	3.9925	32357	23118.2	0.714473	-0.485049	36552	29722	38616	33959	21072	17162	18975	24079	25258	30905	2	2
-0.565696	0.100947	0.995907	VPS16	30282	26161	30258	28813	21660	17378	11993	15571	28410	26734	Q9H269-2;Q9H269	Q9H269-2;Q9H269	1;1	1;1	1;1	Vacuolar protein sorting-associated protein 16 homolog	VPS16	Isoform of Q9H269, Isoform 2 of Vacuolar protein sorting-associated protein 16 homolog;Vacuolar protein sorting-associated protein 16 homolog	2	1	1	1	1.9	1.9	1.9	78.299	695	695;839	0.0063044	1.5433	27798.4	19865	0.714609	-0.484773	30282	26161	30258	28813	21660	17378	11993	15571	28410	26734	1	1
-0.61775	0.140358	0.852764	ABHD11	53333	51752	59303	59360	41465	33917	19346	27771	55401	57281	Q8NFV4-4;Q8NFV4;H0YC52;H7C396;C9J7Q4;H7BZ58;Q8NFV4-3;Q8NFV4-2;Q8NFV4-5;Q8NFV4-6	Q8NFV4-4;Q8NFV4;H0YC52;H7C396;C9J7Q4;H7BZ58;Q8NFV4-3;Q8NFV4-2;Q8NFV4-5;Q8NFV4-6	2;2;1;1;1;1;1;1;1;1	2;2;1;1;1;1;1;1;1;1	2;2;1;1;1;1;1;1;1;1	Alpha/beta hydrolase domain-containing protein 11	ABHD11	Isoform of Q8NFV4, Isoform 4 of Protein ABHD11;Protein ABHD11;Isoform of Q8NFV4, Protein ABHD11 (Fragment);Isoform of Q8NFV4, Protein ABHD11 (Fragment);Isoform of Q8NFV4, Protein ABHD11;Isoform of Q8NFV4, Protein ABHD11 (Fragment);Isoform of Q8NFV4, Isofor	10	2	2	2	11.7	11.7	11.7	33.863	308	308;315;87;123;159;184;97;101;145;258	0	11.467	53778.4	38438	0.714748	-0.484494	53333	51752	59303	59360	41465	33917	19346	27771	55401	57281	2	2
-0.481699	0.00218689	2.66017	UROS	131070	114460	128770	110330	105240	84829	79582	79518	98473	88348	P10746;A0A087WUV7;A0A3B3IUC8;A0A3B3ISX6;A0A3B3IS76;A0A3B3ISL9;Q5T3L9;A0A3B3ISM6	P10746;A0A087WUV7;A0A3B3IUC8;A0A3B3ISX6;A0A3B3IS76;A0A3B3ISL9;Q5T3L9;A0A3B3ISM6	2;1;1;1;1;1;1;1	2;1;1;1;1;1;1;1	2;1;1;1;1;1;1;1	Uroporphyrinogen-III synthase	UROS	Uroporphyrinogen-III synthase;Isoform of P10746, Uroporphyrinogen-III synthase (Fragment);Isoform of P10746, Uroporphyrinogen-III synthase (Fragment);Isoform of P10746, Uroporphyrinogen-III synthase (Fragment);Isoform of P10746, Uroporphyrinogen-III syntha	8	2	2	2	9.4	9.4	9.4	28.627	265	265;110;111;137;151;160;185;292	0	3.8177	119458	85392.2	0.71483	-0.484327	131070	114460	128770	110330	105240	84829	79582	79518	98473	88348	2	2
-0.61331	0.130504	0.884376	PRKCB	618300	604460	663910	606860	473740	276970	255730	353730	594440	685560	P05771;H3BV73;I3L1Z0;I3L148	P05771	9;2;1;1	6;1;1;0	1;0;0;0	Protein kinase C beta type	PRKCB	Protein kinase C beta type	4	9	6	1	17.3	10.9	1.2	76.868	671	671;130;119;122	0	15.644	601446	430188	0.715256	-0.483468	618300	604460	663910	606860	473740	276970	255730	353730	594440	685560	7	7
-0.600117	0.137343	0.862194	APBB1	76352	68677	72855	80736	49542	32894	32041	37455	75148	76677	V9GYR7;A0A087X0V7;A0A087WYH9;A0A075B7G8;J3KPL8;O00213-4;O00213-6;O00213-3;O00213-5;O00213-2;O00213	V9GYR7;A0A087X0V7;A0A087WYH9;A0A075B7G8;J3KPL8;O00213-4;O00213-6;O00213-3;O00213-5;O00213-2;O00213	2;2;2;2;2;2;2;2;2;2;2	2;2;2;2;2;2;2;2;2;2;2	2;2;2;2;2;2;2;2;2;2;2	Amyloid beta A4 precursor protein-binding family B member 1	APBB1	Isoform of O00213, Amyloid-beta A4 precursor protein-binding family B member 1;Isoform of O00213, Amyloid-beta A4 precursor protein-binding family B member 1;Isoform of O00213, Amyloid-beta A4 precursor protein-binding family B member 1;Isoform of O00213,	11	2	2	2	14.5	14.5	14.5	25.731	235	235;451;475;706;710;451;475;488;490;708;710	0	6.711	70573.6	50480.6	0.71529	-0.4834	76352	68677	72855	80736	49542	32894	32041	37455	75148	76677	2	2
-0.542685	0.0751206	1.12424	MAPRE2	3392000	3596000	3751700	3516200	2784700	2466000	1740400	1714100	3417600	3112100	Q15555-4;Q15555-5;Q15555-3;Q15555;K7EL66;K7ERD8;Q15555-2;M0QX52;K7ENB3	Q15555-4;Q15555-5;Q15555-3;Q15555;K7EL66;K7ERD8;Q15555-2	9;9;9;9;6;6;6;4;1	8;8;8;8;5;5;5;3;0	7;7;7;7;5;5;5;3;0	Microtubule-associated protein RP/EB family member 2	MAPRE2	Isoform of Q15555, Isoform 4 of Microtubule-associated protein RP/EB family member 2;Isoform of Q15555, Isoform 5 of Microtubule-associated protein RP/EB family member 2;Isoform of Q15555, Isoform 3 of Microtubule-associated protein RP/EB family member 2;M	9	9	8	7	36.1	32.5	29.6	30.691	274	274;284;315;327;134;194;259;127;78	0	15.125	3452700	2470860	0.715631	-0.482712	3392000	3596000	3751700	3516200	2784700	2466000	1740400	1714100	3417600	3112100	11	11
-0.487451	0.0303381	1.51801	PCBP2;PCBP3	472450	461360	489210	366800	358770	262350	271080	277860	391920	363360	Q15366-6;Q15366-3;Q15366;Q15366-2;H3BRU6;F8VZX2;Q15366-7;Q15366-8;Q15366-4;Q15366-5;F8W0G4;F8VXH9;F8W1G6;J3QT27;E9PFP8;P57721-2;P57721-3;P57721-5;P57721-4;P57721;H3BND9;H3BSS4;F8VRH0	Q15366-6;Q15366-3;Q15366;Q15366-2;H3BRU6;F8VZX2;Q15366-7;Q15366-8;Q15366-4;Q15366-5;F8W0G4;F8VXH9;F8W1G6;J3QT27;E9PFP8;P57721-2;P57721-3;P57721-5;P57721-4;P57721	9;9;9;9;8;8;8;8;8;8;6;5;5;5;5;5;5;5;5;5;3;3;2	4;4;4;4;3;3;3;3;3;3;2;2;2;1;1;1;1;1;1;1;2;2;1	4;4;4;4;3;3;3;3;3;3;2;2;2;1;1;1;1;1;1;1;2;2;1	Poly(rC)-binding protein 2;Poly(rC)-binding protein 3	PCBP2;PCBP3	Isoform of Q15366, Isoform 6 of Poly(rC)-binding protein 2;Isoform of Q15366, Isoform 3 of Poly(rC)-binding protein 2;Poly(rC)-binding protein 2;Isoform of Q15366, Isoform 2 of Poly(rC)-binding protein 2;Isoform of Q15366, Poly(rC)-binding protein 2 (Fragm	23	9	4	4	32.4	17.2	17.2	38.15	361	361;362;365;366;301;321;318;322;331;335;158;160;202;322;361;345;346;351;370;371;112;184;310	0	24.96	434790	311206	0.715762	-0.482449	472450	461360	489210	366800	358770	262350	271080	277860	391920	363360	6	6
-0.493709	0.0984021	1.007	KIAA0368;ECM29	17449	19222	21111	13341	13095	14178	7964.6	9971.6	14570	14586	J3KN16;Q5VYK3	J3KN16;Q5VYK3	1;1	1;1	1;1	Proteasome-associated protein ECM29 homolog	KIAA0368;ECM29	Isoform of Q5VYK3, Proteasome adapter and scaffold protein ECM29;Proteasome adapter and scaffold protein ECM29	2	1	1	1	0.6	0.6	0.6	223.69	2017	2017;1845	0.0089127	1.4874	17026	12187	0.715789	-0.482394	17449	19222	21111	13341	13095	14178	7964.6	9971.6	14570	14586	1	1
-0.618782	0.155873	0.807228	GDAP1	1915300	1798400	1976400	2101400	1498800	605120	1067000	1476000	1728100	1930200	Q8TB36;Q8TB36-2;E5RGI2	Q8TB36;Q8TB36-2	6;5;1	6;5;1	6;5;1	Ganglioside-induced differentiation-associated protein 1	GDAP1	Ganglioside-induced differentiation-associated protein 1;Isoform of Q8TB36, Isoform 2 of Ganglioside-induced differentiation-associated protein 1	3	6	6	6	20.7	20.7	20.7	41.345	358	358;290;60	0	28.434	1884460	1349088	0.715902	-0.482167	1915300	1798400	1976400	2101400	1498800	605120	1067000	1476000	1728100	1930200	12	11
-0.534103	0.0667018	1.17586	SRSF4	117890	115610	118890	154900	108780	59795	75647	85794	114690	117080	Q08170;A0A0D9SEM4;A0A0D9SGD2;B4DJK0;B4DUA4;Q13243-3;Q13243;Q13247-3;Q13247	Q08170;A0A0D9SEM4	5;3;1;1;1;1;1;1;1	5;3;1;1;1;1;1;1;1	5;3;1;1;1;1;1;1;1	Serine/arginine-rich splicing factor 4	SRSF4	Serine/arginine-rich splicing factor 4;Isoform of Q08170, Serine/arginine-rich-splicing factor 4 (Fragment)	9	5	5	5	8.7	8.7	8.7	56.678	494	494;378;45;124;138;269;272;335;344	0	27.811	125140	89594.6	0.715955	-0.482059	117890	115610	118890	154900	108780	59795	75647	85794	114690	117080	5	5
-0.542546	0.0974515	1.01121	DCLK1	1987800	1954700	2072800	1718600	1412500	1319400	883360	903750	1728500	1836000	O15075-2;O15075;Q5VZY9;O15075-3;O15075-4	O15075-2;O15075;Q5VZY9	14;14;10;5;5	14;14;10;5;5	13;13;9;5;5	Serine/threonine-protein kinase DCLK1	DCLK1	Isoform of O15075, Isoform 1 of Serine/threonine-protein kinase DCLK1;Serine/threonine-protein kinase DCLK1;Isoform of O15075, Serine/threonine-protein kinase DCLK1	5	14	14	13	24.3	24.3	22.8	81.099	729	729;740;363;422;433	0	44.194	1851320	1326022	0.716258	-0.48145	1987800	1954700	2072800	1718600	1412500	1319400	883360	903750	1728500	1836000	26	26
-0.505519	0.0513981	1.28905	SNX27	71839	90779	81971	81004	59712	56123	42502	42670	72370	68023	A0A2R8Y8A7;Q96L92-2;Q96L92-3;Q96L92	A0A2R8Y8A7;Q96L92-2;Q96L92-3;Q96L92	2;2;2;2	2;2;2;2	2;2;2;2	Sorting nexin-27	SNX27	Isoform of Q96L92, Sorting nexin-27;Isoform of Q96L92, Isoform 3 of Sorting nexin-27;Isoform of Q96L92, Isoform 2 of Sorting nexin-27;Sorting nexin-27	4	2	2	2	4.7	4.7	4.7	46.675	407	407;435;528;541	0.0025567	1.9935	78045.8	55908.4	0.716354	-0.481256	71839	90779	81971	81004	59712	56123	42502	42670	72370	68023	2	2
-0.604302	0.13692	0.863534	PRKCB	8145.1	7993.9	7539	5853.1	5907.6	2850.8	4704.4	3628.6	4929.8	9715.7	P05771-2	P05771-2	9	1	1	Protein kinase C beta type	PRKCB	Isoform of P05771, Isoform Beta-II of Protein kinase C beta type	1	9	1	1	19.5	3.4	3.4	77.011	673	673	0	3.1886	7172.06	5137.88	0.716374	-0.481214	8145.1	7993.9	7539	5853.1	5907.6	2850.8	4704.4	3628.6	4929.8	9715.7	1	1
-0.517571	0.0751072	1.12432	MON2	23100	23800	30431	23809	18776	19904	10970	14447	21976	20356	A0A286YFF8;Q7Z3U7-2;Q7Z3U7-6;Q7Z3U7-5;Q7Z3U7;F8VZV1;Q7Z3U7-3	A0A286YFF8;Q7Z3U7-2;Q7Z3U7-6;Q7Z3U7-5;Q7Z3U7;F8VZV1	3;3;3;3;3;2;1	3;3;3;3;3;2;1	3;3;3;3;3;2;1	Protein MON2 homolog	MON2	Isoform of Q7Z3U7, Protein MON2 homolog;Isoform of Q7Z3U7, Isoform 2 of Protein MON2 homolog;Isoform of Q7Z3U7, Isoform 6 of Protein MON2 homolog;Isoform of Q7Z3U7, Isoform 5 of Protein MON2 homolog;Protein MON2 homolog;Isoform of Q7Z3U7, Protein MON2 homo	7	3	3	3	2.1	2.1	2.1	190.48	1718	1718;1675;1688;1711;1717;1072;586	0	13.305	24288.8	17400	0.71638	-0.481204	23100	23800	30431	23809	18776	19904	10970	14447	21976	20356	3	2
-0.506512	0.289132	0.538903	PTEN	231910	276830	253400	108710	193680	71028	175770	203610	209180	114010	P60484;P60484-2;P60484-3	P60484;P60484-2;P60484-3	2;2;1	2;2;1	2;2;1	Phosphatidylinositol 3,4,5-trisphosphate 3-phosphatase and dual-specificity protein phosphatase PTEN	PTEN	Phosphatidylinositol 3,4,5-trisphosphate 3-phosphatase and dual-specificity protein phosphatase PTEN;Isoform of P60484, Isoform alpha of Phosphatidylinositol 3,4,5-trisphosphate 3-phosphatase and dual-specificity protein phosphatase PTEN;Isoform of P60484,	3	2	2	2	6.5	6.5	6.5	47.166	403	403;576;175	0.0048617	1.6458	215049	154072	0.716452	-0.481059	231910	276830	253400	108710	193680	71028	175770	203610	209180	114010	2	2
-0.498416	0.0125877	1.90005	OGFR	30433	26497	27011	28807	26583	18740	19566	15915	23007	25026	A0A087X028;A0A0A0MRN5;Q9NZT2-2;Q9NZT2	A0A087X028;A0A0A0MRN5;Q9NZT2-2;Q9NZT2	2;2;2;2	2;2;2;2	2;2;2;2	Opioid growth factor receptor	OGFR	Isoform of Q9NZT2, Opioid growth factor receptor;Isoform of Q9NZT2, Opioid growth factor receptor, isoform CRA_d;Isoform of Q9NZT2, Isoform 2 of Opioid growth factor receptor;Opioid growth factor receptor	4	2	2	2	6.2	6.2	6.2	44.756	390	390;625;657;677	0	3.2732	28256	20246.4	0.716535	-0.480892	30433	26497	27011	28807	26583	18740	19566	15915	23007	25026	2	2
-0.638828	0.179378	0.746232	ERC2	637850	489790	577510	580010	387540	164840	286420	355010	515800	631310	O15083;H7C4G9;K7EPP6;A0A0U1RQM4;K7EPD6;A0A0U1RQN0	O15083;H7C4G9	11;8;3;3;1;1	11;8;3;3;1;1	7;6;0;0;0;0	ERC protein 2	ERC2	ERC protein 2;Isoform of O15083, ERC protein 2 (Fragment)	6	11	11	7	11.7	11.7	8.4	110.56	957	957;528;344;344;285;285	0	28.525	541564	388152	0.716724	-0.48051	637850	489790	577510	580010	387540	164840	286420	355010	515800	631310	12	12
-0.572615	0.116434	0.933919	ESYT1	486820	471510	523750	489630	351400	215820	225820	298120	458680	500420	Q9BSJ8;Q9BSJ8-2;F8VZB1	Q9BSJ8;Q9BSJ8-2	8;8;3	8;8;3	8;8;3	Extended synaptotagmin-1	ESYT1	Extended synaptotagmin-1;Isoform of Q9BSJ8, Isoform 2 of Extended synaptotagmin-1	3	8	8	8	10.1	10.1	10.1	122.85	1104	1104;1114;88	0	24.176	470708	337382	0.716754	-0.480449	486820	471510	523750	489630	351400	215820	225820	298120	458680	500420	13	13
-0.586028	0.125221	0.902323	TESC	62216	56724	62710	63384	49380	21827	35915	44349	63599	50228	Q96BS2;E9PQ58;Q96BS2-2;Q96BS2-3	Q96BS2;E9PQ58;Q96BS2-2;Q96BS2-3	2;1;1;1	2;1;1;1	2;1;1;1	Calcineurin B homologous protein 3	TESC	Calcineurin B homologous protein 3;Isoform of Q96BS2, Calcineurin B homologous protein 3;Isoform of Q96BS2, Isoform 2 of Calcineurin B homologous protein 3;Isoform of Q96BS2, Isoform 3 of Calcineurin B homologous protein 3	4	2	2	2	14	14	14	24.75	214	214;135;163;187	0	4.753	59700.8	42802	0.716942	-0.480072	62216	56724	62710	63384	49380	21827	35915	44349	63599	50228	2	2
-0.593682	0.157135	0.803728	CISD1	6335300	5948700	6757400	6482800	4644900	1923700	4209900	4610900	5345500	5995600	Q9NZ45	Q9NZ45	4	4	4	CDGSH iron-sulfur domain-containing protein 1	CISD1	CDGSH iron-sulfur domain-containing protein 1	1	4	4	4	42.6	42.6	42.6	12.199	108	108	0	17.742	6112220	4382180	0.716954	-0.480048	6335300	5948700	6757400	6482800	4644900	1923700	4209900	4610900	5345500	5995600	12	12
-0.539685	0.0713284	1.14674	TRIM23	23183	18975	22185	19119	18143	12152	10763	11470	19418	20601	P36406-3;P36406-2;P36406	P36406-3;P36406-2;P36406	1;1;1	1;1;1	1;1;1	E3 ubiquitin-protein ligase TRIM23	TRIM23	Isoform of P36406, Isoform Gamma of E3 ubiquitin-protein ligase TRIM23;Isoform of P36406, Isoform Beta of E3 ubiquitin-protein ligase TRIM23;E3 ubiquitin-protein ligase TRIM23	3	1	1	1	1.8	1.8	1.8	61.068	546	546;569;574	0.0057384	1.5971	20590.6	14764.1	0.717029	-0.479896	23183	18975	22185	19119	18143	12152	10763	11470	19418	20601	1	1
-0.538285	0.0816934	1.08781	ATL1	672260	735760	751730	690030	530240	346400	380150	407740	694760	644710	Q8WXF7-2;Q8WXF7;G3V4Y8	Q8WXF7-2;Q8WXF7	8;8;2	8;8;2	8;8;2	Atlastin-1	ATL1	Isoform of Q8WXF7, Isoform 2 of Atlastin-1;Atlastin-1	3	8	8	8	16.3	16.3	16.3	63.054	553	553;558;75	0	52.493	684722	491228	0.717412	-0.479126	672260	735760	751730	690030	530240	346400	380150	407740	694760	644710	11	11
-0.511319	0.0383462	1.41628	PRKRA	39574	49547	51957	55993	50890	25061	35344	38269	45988	38329	O75569-3;O75569-2;O75569;F8WEG8;G5E9Q4;C9JMM3	O75569-3;O75569-2;O75569;F8WEG8;G5E9Q4;C9JMM3	2;2;2;1;1;1	2;2;2;1;1;1	2;2;2;1;1;1	Interferon-inducible double-stranded RNA-dependent protein kinase activator A	PRKRA	Isoform of O75569, Isoform 3 of Interferon-inducible double-stranded RNA-dependent protein kinase activator A;Isoform of O75569, Isoform 2 of Interferon-inducible double-stranded RNA-dependent protein kinase activator A;Interferon-inducible double-stranded	6	2	2	2	9.7	9.7	9.7	31.635	288	288;302;313;95;105;108	0	4.9604	50367.4	36150.4	0.717734	-0.478479	39574	49547	51957	55993	50890	25061	35344	38269	45988	38329	2	2
-0.586334	0.154127	0.812121	SFXN3	1733400	1534900	1682100	1853100	1062600	654560	732640	1050500	1519200	1808100	A0A0A0MS41;A0A1P0AYU5;Q9BWM7;S4R3N9	A0A0A0MS41;A0A1P0AYU5;Q9BWM7;S4R3N9	10;10;10;8	9;9;9;8	9;9;9;8	Sideroflexin;Sideroflexin-3	SFXN3	Isoform of Q9BWM7, Sideroflexin;Isoform of Q9BWM7, Sideroflexin;Sideroflexin-3;Isoform of Q9BWM7, Sideroflexin-3	4	10	9	9	42.4	36.4	36.4	35.503	321	321;325;321;177	0	37.514	1594240	1144650	0.717991	-0.477962	1733400	1534900	1682100	1853100	1062600	654560	732640	1050500	1519200	1808100	15	15
-0.567726	0.146425	0.834385	SDHB	3378600	2854400	3177600	2717600	2065300	1058700	1634000	1980000	2620800	3085000	P21912;A0A087WWT1;A0A087WXX8	P21912;A0A087WWT1;A0A087WXX8	11;8;7	11;8;7	11;8;7	Succinate dehydrogenase [ubiquinone] iron-sulfur subunit, mitochondrial	SDHB	Succinate dehydrogenase [ubiquinone] iron-sulfur subunit, mitochondrial;Isoform of P21912, Succinate dehydrogenase [ubiquinone] iron-sulfur subunit, mitochondrial (Fragment);Isoform of P21912, Succinate dehydrogenase [ubiquinone] iron-sulfur subunit, mitoc	3	11	11	11	38.2	38.2	38.2	31.629	280	280;200;123	0	34.227	2872780	2063460	0.71828	-0.477382	3378600	2854400	3177600	2717600	2065300	1058700	1634000	1980000	2620800	3085000	18	18
-0.511828	0.16711	0.776997	TMEM11	117770	102340	117340	97155	59421	42426	55314	70205	88462	104090	P17152	P17152	3	3	3	Transmembrane protein 11, mitochondrial	TMEM11	Transmembrane protein 11, mitochondrial	1	3	3	3	18.8	18.8	18.8	21.541	192	192	0	6.8419	99880.6	71764.6	0.718504	-0.476932	117770	102340	117340	97155	59421	42426	55314	70205	88462	104090	4	4
-0.531384	0.0876418	1.05729	UBA5	48711	54467	47423	44227	36896	29350	23107	25845	48349	43080	E7EWE1;E7EQ61;Q9GZZ9;C9J5W5;C9JRV9;Q9GZZ9-2	E7EWE1;E7EQ61;Q9GZZ9;C9J5W5;C9JRV9;Q9GZZ9-2	2;2;2;1;1;1	2;2;2;1;1;1	2;2;2;1;1;1	Ubiquitin-like modifier-activating enzyme 5	UBA5	Isoform of Q9GZZ9, Ubiquitin-like modifier-activating enzyme 5;Isoform of Q9GZZ9, Ubiquitin-like modifier-activating enzyme 5;Ubiquitin-like modifier-activating enzyme 5;Isoform of Q9GZZ9, Ubiquitin-like modifier-activating enzyme 5 (Fragment);Isoform of Q	6	2	2	2	6.3	6.3	6.3	38.753	347	347;377;404;108;110;348	0	16.779	46930.4	33719.8	0.718507	-0.476927	48711	54467	47423	44227	36896	29350	23107	25845	48349	43080	2	2
-0.593536	0.396797	0.401431	A2M	9962400	7924800	10148000	3327500	15692000	9578400	13205000	3468700	6556600	1909600	P01023;F8W7L3;CON__ENSEMBL:ENSBTAP00000024146;P20742-2;P20742;H0YFH1	P01023	27;4;4;4;4;2	27;4;4;4;4;2	27;4;4;4;4;2	Alpha-2-macroglobulin	A2M	Alpha-2-macroglobulin	6	27	27	27	22.6	22.6	22.6	163.29	1474	1474;168;1477;1268;1482;73	0	187.1	9536640	6852980	0.718595	-0.47675	9962400	7924800	10148000	3327500	15692000	9578400	13205000	3468700	6556600	1909600	47	47
-0.492988	0.0407206	1.39019	PIN1	1113700	1036800	1224000	958800	833100	550110	668990	740650	911960	914460	Q13526;K7EMU7;K7EN45	Q13526;K7EMU7;K7EN45	7;6;5	7;6;5	7;6;5	Peptidyl-prolyl cis-trans isomerase NIMA-interacting 1	PIN1	Peptidyl-prolyl cis-trans isomerase NIMA-interacting 1;Isoform of Q13526, Peptidyl-prolyl cis-trans isomerase;Isoform of Q13526, Peptidyl-prolyl cis-trans isomerase (Fragment)	3	7	7	7	41.7	41.7	41.7	18.243	163	163;145;90	0	40.77	1045748	751846	0.718955	-0.476026	1113700	1036800	1224000	958800	833100	550110	668990	740650	911960	914460	12	12
-0.490556	0.0401645	1.39616	HSPA9	19382000	18367000	20137000	17650000	13993000	8924800	13570000	14329000	14164000	14691000	P38646;A0A3B3ITI4;D6RJI2;H0YBG6;D6RA73;H0Y8S0;A0A3B3ITN1	P38646	31;7;6;5;3;3;2	30;7;6;5;3;3;2	30;7;6;5;3;3;2	Stress-70 protein, mitochondrial	HSPA9	Stress-70 protein, mitochondrial	7	31	30	30	48.3	47.3	47.3	73.68	679	679;180;95;163;62;102;43	0	323.31	18121200	13033220	0.719225	-0.475485	19382000	18367000	20137000	17650000	13993000	8924800	13570000	14329000	14164000	14691000	76	76
-0.70253	0.20005	0.698861		244900	267880	261920	296700	215020	64823	142730	182970	263480	293690	A0A0U1RQN6	A0A0U1RQN6	39	1	1			Isoform of Q01484, Ankyrin-2 (Fragment)	1	39	1	1	39.4	0.8	0.8	128.59	1194	1194	0	5.5628	261104	187844	0.719422	-0.47509	244900	267880	261920	296700	215020	64823	142730	182970	263480	293690	3	3
-0.442559	0.114475	0.941291	HNRNPUL1	63008	62484	62831	57980	33180	36638	32267	41001	48830	45814	A0A0A0MRA5;B7Z4B8;Q9BUJ2-4;Q9BUJ2-2;Q9BUJ2;M0QYZ0;M0R3F1;Q9BUJ2-3;M0R203;M0QYM5;M0QZV6;M0R0K8;M0QYI8;Q9BUJ2-5	A0A0A0MRA5;B7Z4B8;Q9BUJ2-4;Q9BUJ2-2;Q9BUJ2;M0QYZ0;M0R3F1;Q9BUJ2-3	4;4;4;4;4;3;3;3;1;1;1;1;1;1	4;4;4;4;4;3;3;3;1;1;1;1;1;1	4;4;4;4;4;3;3;3;1;1;1;1;1;1	Heterogeneous nuclear ribonucleoprotein U-like protein 1	HNRNPUL1	Isoform of Q9BUJ2, Heterogeneous nuclear ribonucleoprotein U-like protein 1;Isoform of Q9BUJ2, cDNA FLJ56481, highly similar to Heterogeneous nuclear ribonucleoprotein U-like protein 1;Isoform of Q9BUJ2, Isoform 4 of Heterogeneous nuclear ribonucleoprotein	14	4	4	4	6.4	6.4	6.4	85.939	766	766;767;756;804;856;371;641;752;81;90;118;158;172;390	0	6.1489	56503	40677.2	0.719912	-0.474107	63008	62484	62831	57980	33180	36638	32267	41001	48830	45814	4	4
-0.565152	0.13064	0.883923	NDUFA7	1541200	1378900	1556300	1325900	1256900	490760	1223200	1218400	1013700	1246100	O95182;M0R0N0;M0R1K9	O95182	6;2;1	6;2;1	6;2;1	NADH dehydrogenase [ubiquinone] 1 alpha subcomplex subunit 7	NDUFA7	NADH dehydrogenase [ubiquinone] 1 alpha subcomplex subunit 7	3	6	6	6	53.1	53.1	53.1	12.551	113	113;63;76	0	20.232	1429720	1029298	0.71993	-0.474072	1541200	1378900	1556300	1325900	1256900	490760	1223200	1218400	1013700	1246100	11	11
-0.549789	0.118653	0.925723	DNAJB12	290480	270560	278370	240140	196390	108440	149460	160710	247440	270040	J3KPS0;Q9NXW2;Q9NXW2-2;V9GYN7	J3KPS0;Q9NXW2;Q9NXW2-2	3;3;3;1	3;3;3;1	3;3;3;1	DnaJ homolog subfamily B member 12	DNAJB12	Isoform of Q9NXW2, DnaJ (Hsp40) homolog, subfamily B, member 12, isoform CRA_c;DnaJ homolog subfamily B member 12;Isoform of Q9NXW2, Isoform 2 of DnaJ homolog subfamily B member 12	4	3	3	3	6.8	6.8	6.8	45.489	409	409;375;377;276	0	5.6441	258314	186085	0.720384	-0.473163	290480	270560	278370	240140	196390	108440	149460	160710	247440	270040	3	3
-0.505325	0.157447	0.802866	IARS2	564770	567510	649410	467330	331050	386450	218030	290390	504040	487550	Q9NSE4	Q9NSE4	9	9	9	Isoleucine--tRNA ligase, mitochondrial	IARS2	Isoleucine--tRNA ligase, mitochondrial	1	9	9	9	9.9	9.9	9.9	113.79	1012	1012	0	52.454	521472	375706	0.720472	-0.472986	564770	567510	649410	467330	331050	386450	218030	290390	504040	487550	10	10
-0.52409	0.0708731	1.14952	SIRPA	8274100	7891700	8578400	8358700	7194200	3469700	6409300	6349000	6769000	6715500	P78324-2	P78324-2	14	14	1	Tyrosine-protein phosphatase non-receptor type substrate 1	SIRPA	Isoform of P78324, Isoform 2 of Tyrosine-protein phosphatase non-receptor type substrate 1	1	14	14	1	32.5	32.5	4.3	55.394	508	508	0	159.79	8168280	5886100	0.720605	-0.47272	8274100	7891700	8578400	8358700	7194200	3469700	6409300	6349000	6769000	6715500	39	38
-0.500513	0.0376613	1.4241	CSNK2A1;CSNK2A3	652300	667460	709050	650050	535110	359820	388580	455870	592760	570110	A0A2R8Y5A0;A0A2R8YD58;E7EU96;Q8NEV1;P68400;A0A2R8Y4D6;A0A2R8Y4H0;A0A2R8YDP2;A0A2R8YF43;A0A2R8YFU2;A0A2R8YEW1;V9GYA2;P68400-2;V9GYW6;A0A2R8YCK2;A0A087WY74;A0A2R8YDY7	A0A2R8Y5A0;A0A2R8YD58;E7EU96;Q8NEV1;P68400;A0A2R8Y4D6;A0A2R8Y4H0;A0A2R8YDP2;A0A2R8YF43;A0A2R8YFU2;A0A2R8YEW1;V9GYA2;P68400-2	4;4;4;4;4;3;3;3;3;3;2;2;2;1;1;1;1	4;4;4;4;4;3;3;3;3;3;2;2;2;1;1;1;1	4;4;4;4;4;3;3;3;3;3;2;2;2;1;1;1;1	Casein kinase II subunit alpha 3;Casein kinase II subunit alpha	CSNK2A1;CSNK2A3	Isoform of P68400, Casein kinase II subunit alpha;Isoform of P68400, Casein kinase II subunit alpha;Isoform of P68400, Casein kinase II subunit alpha;Casein kinase II subunit alpha 3;Casein kinase II subunit alpha;Isoform of P68400, Casein kinase II subuni	17	4	4	4	13.8	13.8	13.8	40.717	354	354;376;385;391;391;207;256;354;363;374;133;144;255;42;117;118;131	0	6.4629	651204	469542	0.721037	-0.471855	652300	667460	709050	650050	535110	359820	388580	455870	592760	570110	5	5
-0.516545	0.087874	1.05614	CAMK2D	723570	689350	741400	739040	481110	424520	354330	374050	630670	697970	D6R938;E9PBG7;E9PF82;Q13557-8;Q13557-12;Q13557-9;Q13557-10;Q13557-5;Q13557;Q13557-3;Q13557-6;Q13557-4;Q13557-11;H0Y9C2;H0Y9J2	D6R938;E9PBG7;E9PF82;Q13557-8;Q13557-12;Q13557-9;Q13557-10;Q13557-5;Q13557;Q13557-3;Q13557-6;Q13557-4;Q13557-11;H0Y9C2	16;16;16;16;16;16;16;16;16;16;16;16;16;8;6	10;10;10;10;10;10;10;10;10;10;10;10;10;4;5	10;10;10;10;10;10;10;10;10;10;10;10;10;4;5	Calcium/calmodulin-dependent protein kinase type II subunit delta	CAMK2D	Isoform of Q13557, Calcium/calmodulin-dependent protein kinase (CaM kinase) II delta, isoform CRA_e;Isoform of Q13557, Calcium/calmodulin-dependent protein kinase type II subunit delta;Isoform of Q13557, Calcium/calmodulin-dependent protein kinase type II	15	16	10	10	37.3	24.1	24.1	56.298	498	498;512;533;478;478;489;492;498;499;510;513;519;524;194;182	0	34.258	683472	492936	0.721223	-0.471482	723570	689350	741400	739040	481110	424520	354330	374050	630670	697970	14	14
-0.488398	0.0213352	1.6709	EEF1E1;EEF1E1-BLOC1S5	68693	66044	78078	62140	58739	40470	44932	41472	61557	57189	H0YAL7;D6RBD7;C9J1V9;O43324-2;O43324;D6RCQ0	H0YAL7;D6RBD7;C9J1V9;O43324-2;O43324;D6RCQ0	2;2;2;2;2;1	2;2;2;2;2;1	2;2;2;2;2;1	Eukaryotic translation elongation factor 1 epsilon-1	EEF1E1;EEF1E1-BLOC1S5	Isoform of O43324, Eukaryotic translation elongation factor 1 epsilon-1 (Fragment);Isoform of O43324, Eukaryotic translation elongation factor 1 epsilon-1;EEF1E1-BLOC1S5 readthrough (NMD candidate);Isoform of O43324, Isoform 2 of Eukaryotic translation elo	6	2	2	2	14.7	14.7	14.7	15.228	136	136;150;151;139;174;94	0	5.9576	67580.4	48741.8	0.721242	-0.471445	68693	66044	78078	62140	58739	40470	44932	41472	61557	57189	2	2
-0.554732	0.0961877	1.01688	GTPBP1	22066	20494	26766	23056	21383	16914	10868	11145	21703	23208	O00178	O00178	2	2	2	GTP-binding protein 1	GTPBP1	GTP-binding protein 1	1	2	2	2	4.6	4.6	4.6	72.453	669	669	0.010062	1.4406	23072.8	16645.1	0.721417	-0.471096	22066	20494	26766	23056	21383	16914	10868	11145	21703	23208	2	2
-0.522954	0.098461	1.00674	SF3A2	10978	10985	10582	10125	7353.5	4731.4	5920.3	6218.6	10082	9649.2	K7EMT0;Q15428	K7EMT0;Q15428	1;1	1;1	1;1	Splicing factor 3A subunit 2	SF3A2	Isoform of Q15428, Splicing factor 3A subunit 2 (Fragment);Splicing factor 3A subunit 2	2	1	1	1	10.4	10.4	10.4	15.224	135	135;464	0	33.565	10128.2	7308.02	0.721555	-0.47082	10978	10985	10582	10125	7353.5	4731.4	5920.3	6218.6	10082	9649.2	2	2
-0.477385	0.00334464	2.47565	UBFD1	24278	24670	24204	25539	21409	20011	16413	18115	19667	14553	H3BUM8;H3BRL3;O14562	H3BUM8;H3BRL3;O14562	1;1;1	1;1;1	1;1;1	Ubiquitin domain-containing protein UBFD1	UBFD1	Isoform of O14562, Ubiquitin domain-containing protein UBFD1;Isoform of O14562, Ubiquitin domain-containing protein UBFD1;Ubiquitin domain-containing protein UBFD1	3	1	1	1	4.2	4.2	4.2	19.576	190	190;300;309	0.010068	1.4485	24341.6	17566.4	0.721662	-0.470605	24278	24670	24204	25539	21409	20011	16413	18115	19667	14553	1	1
-0.658664	0.215844	0.665859	GABBR1	328220	264030	281640	315340	205750	70314	175260	209690	269440	303350	A0A0G2JKF9;Q9UBS5-4;Q9UBS5;A0A140TA42;A0A140T9S4;Q9UBS5-5;Q9UBS5-2;Q9UBS5-3;C9J342;F8WAV2;C9JZG6;F8WDC0	A0A0G2JKF9;Q9UBS5-4;Q9UBS5;A0A140TA42;A0A140T9S4;Q9UBS5-5;Q9UBS5-2;Q9UBS5-3	6;6;6;5;5;5;5;5;1;1;1;1	6;6;6;5;5;5;5;5;1;1;1;1	6;6;6;5;5;5;5;5;1;1;1;1	Gamma-aminobutyric acid type B receptor subunit 1	GABBR1	Isoform of Q9UBS5, GABBR1;Isoform of Q9UBS5, Isoform 1D of Gamma-aminobutyric acid type B receptor subunit 1;Gamma-aminobutyric acid type B receptor subunit 1;Isoform of Q9UBS5, Gamma-aminobutyric acid type B receptor subunit 1;Isoform of Q9UBS5, Gamma-ami	12	6	6	6	7.8	7.8	7.8	108.35	961	961;931;961;578;899;578;844;899;133;137;156;193	0	27.488	282746	204088	0.721808	-0.470312	328220	264030	281640	315340	205750	70314	175260	209690	269440	303350	7	7
-0.596012	0.141367	0.849652	PDE1B	124150	125710	141460	149990	106320	48308	74560	81958	131190	142520	B4DK72;Q01064-2;Q01064	B4DK72;Q01064-2;Q01064	2;2;2	2;2;2	2;2;2	Calcium/calmodulin-dependent 3,5-cyclic nucleotide phosphodiesterase 1B	PDE1B	Isoform of Q01064, Phosphodiesterase;Isoform of Q01064, Isoform PDE1B2 of Calcium/calmodulin-dependent 3,5-cyclic nucleotide phosphodiesterase 1B;Calcium/calmodulin-dependent 3,5-cyclic nucleotide phosphodiesterase 1B	3	2	2	2	3.8	3.8	3.8	56.623	495	495;516;536	0	3.3189	131390	94883.4	0.722151	-0.469628	124150	125710	141460	149990	106320	48308	74560	81958	131190	142520	4	4
-0.491522	0.0673567	1.17162	ACADSB	140210	153400	156990	145860	104600	65336	113200	115140	104520	118520	P45954-2;P45954	P45954-2;P45954	3;3	3;3	3;3	Short/branched chain specific acyl-CoA dehydrogenase, mitochondrial	ACADSB	Isoform of P45954, Isoform 2 of Short/branched chain specific acyl-CoA dehydrogenase, mitochondrial;Short/branched chain specific acyl-CoA dehydrogenase, mitochondrial	2	3	3	3	10.9	10.9	10.9	36.025	330	330;432	0	7.0503	141896	102539	0.722633	-0.468664	140210	153400	156990	145860	104600	65336	113200	115140	104520	118520	3	3
-0.561998	0.127759	0.893607	SLC9A1	117730	126430	101640	112840	116270	42101	80021	81651	115230	106930	B1ALD5;P19634-2;P19634	B1ALD5;P19634-2;P19634	1;1;1	1;1;1	1;1;1	Sodium/hydrogen exchanger 1	SLC9A1	Isoform of P19634, Sodium/hydrogen exchanger 1 (Fragment);Isoform of P19634, Isoform 2 of Sodium/hydrogen exchanger 1;Sodium/hydrogen exchanger 1	3	1	1	1	9.6	9.6	9.6	14.675	135	135;555;815	0	3.3525	116691	84338.4	0.72275	-0.468432	117730	126430	101640	112840	116270	42101	80021	81651	115230	106930	1	1
-0.504969	0.0678998	1.16813	EXOC4	135700	133150	145860	139130	98298	83912	68025	79870	121450	127950	Q96A65;Q96A65-2	Q96A65;Q96A65-2	5;4	5;4	5;4	Exocyst complex component 4	EXOC4	Exocyst complex component 4;Isoform of Q96A65, Isoform 2 of Exocyst complex component 4	2	5	5	5	6.6	6.6	6.6	110.5	974	974;473	0	18.726	132093	95538.4	0.723267	-0.467399	135700	133150	145860	139130	98298	83912	68025	79870	121450	127950	7	7
-0.474525	0.005782	2.23792	ADA	21659	27599	25768	26183	28933	16601	22653	22056	17546	17943	F5GWI4;P00813;F5GYD4;F5GXW0	F5GWI4;P00813;F5GYD4;F5GXW0	3;3;2;2	3;3;2;2	3;3;2;2	Adenosine deaminase	ADA	Isoform of P00813, Adenosine deaminase isoform 2;Adenosine deaminase;Isoform of P00813, Adenosine deaminase;Isoform of P00813, Adenosine deaminase	4	3	3	3	12.1	12.1	12.1	38.292	339	339;363;75;263	0	9.7301	26417.8	19112	0.723452	-0.467032	21659	27599	25768	26183	28933	16601	22653	22056	17546	17943	3	3
-0.635123	0.197594	0.704226	PEX11B	53683	42793	50056	57265	46851	13175	44309	36333	44772	47423	O96011-2;O96011	O96011-2;O96011	1;1	1;1	1;1	Peroxisomal membrane protein 11B	PEX11B	Isoform of O96011, Isoform 2 of Peroxisomal membrane protein 11B;Peroxisomal membrane protein 11B	2	1	1	1	4.9	4.9	4.9	26.724	245	245;259	0.0028107	1.8439	50864.2	36815.8	0.723806	-0.466326	53683	42793	50056	57265	46851	13175	44309	36333	44772	47423	1	1
-0.594006	0.145764	0.836349	MINK1	110700	105070	115410	139220	103330	40310	78269	71990	105060	130370	Q8N4C8-2;Q8N4C8-3;Q8N4C8;Q8N4C8-5;Q8N4C8-4;C9J338;I3L2I2;E7ETN6	Q8N4C8-2;Q8N4C8-3;Q8N4C8;Q8N4C8-5;Q8N4C8-4	7;7;7;6;6;2;2;1	3;3;3;2;2;0;1;0	3;3;3;2;2;0;1;0	Misshapen-like kinase 1	MINK1	Isoform of Q8N4C8, Isoform 1 of Misshapen-like kinase 1;Isoform of Q8N4C8, Isoform 2 of Misshapen-like kinase 1;Misshapen-like kinase 1;Isoform of Q8N4C8, Isoform 5 of Misshapen-like kinase 1;Isoform of Q8N4C8, Isoform 4 of Misshapen-like kinase 1	8	7	3	3	5.9	2.3	2.3	145.8	1295	1295;1303;1332;1275;1312;350;381;102	0	8.0652	116502	84333.2	0.723878	-0.466182	110700	105070	115410	139220	103330	40310	78269	71990	105060	130370	3	3
-0.516223	0.0792006	1.10127	NUMBL	150630	116300	132100	153340	115560	60467	90479	100460	114550	129410	A0A0C4DGH3;Q9Y6R0;M0QXQ4;M0R0Q4;M0QZV7;M0QYC2	A0A0C4DGH3;Q9Y6R0;M0QXQ4	5;5;3;2;2;2	5;5;3;2;2;2	5;5;3;2;2;2	Numb-like protein	NUMBL	Isoform of Q9Y6R0, Numb-like protein;Numb-like protein;Isoform of Q9Y6R0, Numb-like protein (Fragment)	6	5	5	5	10	10	10	60.812	568	568;609;214;110;115;235	0	51.462	135500	98086.2	0.723883	-0.466171	150630	116300	132100	153340	115560	60467	90479	100460	114550	129410	6	6
-0.475904	0.00668674	2.17479	PRPF19	512320	517310	546240	504700	452460	325320	332180	362400	424990	430240	Q9UMS4;F5H2I0;F5GY56;H0YGZ5	Q9UMS4	5;2;2;1	5;2;2;1	5;2;2;1	Pre-mRNA-processing factor 19	PRPF19	Pre-mRNA-processing factor 19	4	5	5	5	8.9	8.9	8.9	55.18	504	504;104;252;119	0	6.9862	513336	371630	0.723951	-0.466036	512320	517310	546240	504700	452460	325320	332180	362400	424990	430240	5	5
-0.534061	0.0830831	1.08049	ZNF512	474250	498710	550350	580980	442590	258040	280670	346140	521430	482900	G3XAG1;Q96ME7-2;Q96ME7-3;Q96ME7	G3XAG1;Q96ME7-2;Q96ME7-3;Q96ME7	2;2;2;2	2;2;2;2	2;2;2;2	Zinc finger protein 512	ZNF512	Isoform of Q96ME7, Zinc finger protein 512;Isoform of Q96ME7, Isoform 2 of Zinc finger protein 512;Isoform of Q96ME7, Isoform 3 of Zinc finger protein 512;Zinc finger protein 512	4	2	2	2	3.2	3.2	3.2	64.594	566	566;490;538;567	0.0022676	2.0775	516822	374292	0.724218	-0.465503	474250	498710	550350	580980	442590	258040	280670	346140	521430	482900	1	1
-0.503871	0.101792	0.992288	ADCY5	24678	22889	26221	22858	15797	14762	10546	14164	21897	21572	B3KWA8;O95622-2;O95622	B3KWA8;O95622-2;O95622	1;1;1	1;1;1	1;1;1	Adenylate cyclase type 5	ADCY5	Isoform of O95622, Adenylate cyclase type 5;Isoform of O95622, Isoform 2 of Adenylate cyclase type 5;Adenylate cyclase type 5	3	1	1	1	0.9	0.9	0.9	103.87	919	919;911;1261	0.0028231	1.8633	22758.8	16486.3	0.724391	-0.46516	24678	22889	26221	22858	15797	14762	10546	14164	21897	21572	1	1
-0.503017	0.102852	0.987789	ABCA5	23384	21355	20920	18249	15202	8664.2	13671	17856	14396	18649	K7EPM3;Q8WWZ7-3;Q8WWZ7-2;Q8WWZ7	K7EPM3;Q8WWZ7-3;Q8WWZ7-2;Q8WWZ7	1;1;1;1	1;1;1;1	1;1;1;1	ATP-binding cassette sub-family A member 5	ABCA5	Isoform of Q8WWZ7, ATP-binding cassette sub-family A member 5 (Fragment);Isoform of Q8WWZ7, Isoform 3 of ATP-binding cassette sub-family A member 5;Isoform of Q8WWZ7, Isoform 2 of ATP-binding cassette sub-family A member 5;ATP-binding cassette sub-family A	4	1	1	1	1	1	1	103.59	917	917;865;925;1642	0.0031085	1.8033	20055.6	14542.8	0.725126	-0.463696	23384	21355	20920	18249	15202	8664.2	13671	17856	14396	18649	1	1
-0.50837	0.0646586	1.18937	MOGS	49161	45010	55012	61853	42136	30560	27305	32517	47372	50371	A0A3B3IRW2;A0A3B3IRK6;Q13724-2;Q13724;A0A3B3IS52;C9J8D4	A0A3B3IRW2;A0A3B3IRK6;Q13724-2;Q13724;A0A3B3IS52;C9J8D4	2;2;2;2;1;1	2;2;2;2;1;1	2;2;2;2;1;1	Mannosyl-oligosaccharide glucosidase	MOGS	Isoform of Q13724, Mannosyl-oligosaccharide glucosidase;Isoform of Q13724, Mannosyl-oligosaccharide glucosidase (Fragment);Isoform of Q13724, Isoform 2 of Mannosyl-oligosaccharide glucosidase;Mannosyl-oligosaccharide glucosidase;Isoform of Q13724, Mannosyl	6	2	2	2	5.3	5.3	5.3	62.248	562	562;715;731;837;428;491	0	3.7762	51374.8	37256	0.72518	-0.463588	49161	45010	55012	61853	42136	30560	27305	32517	47372	50371	2	2
-0.542442	0.121838	0.914216	SCN2B	190740	150650	174040	177390	135960	64865	109040	124870	147730	167950	O60939	O60939	3	3	3	Sodium channel subunit beta-2	SCN2B	Sodium channel subunit beta-2	1	3	3	3	14.4	14.4	14.4	24.326	215	215	0	20.579	167984	121860	0.725424	-0.463104	190740	150650	174040	177390	135960	64865	109040	124870	147730	167950	4	4
-0.525675	0.0798431	1.09776	LPCAT1	16505	18436	18356	20659	14978	9481.3	10402	10533	18062	17588	Q8NF37	Q8NF37	1	1	1	Lysophosphatidylcholine acyltransferase 1	LPCAT1	Lysophosphatidylcholine acyltransferase 1	1	1	1	1	2.4	2.4	2.4	59.151	534	534	0	15.762	18042.8	13094.3	0.725734	-0.462487	16505	18436	18356	20659	14978	9481.3	10402	10533	18062	17588	2	2
-0.483326	0.0704989	1.15182	EGFR	76866	65242	92435	86469	56316	50500	38281	51952	68364	70666	Q504U8;E9PFD7;P00533;P00533-2;P00533-4;P00533-3	Q504U8;E9PFD7;P00533;P00533-2;P00533-4;P00533-3	2;2;2;1;1;1	2;2;2;1;1;1	2;2;2;1;1;1	Receptor protein-tyrosine kinase;Epidermal growth factor receptor	EGFR	Isoform of P00533, Receptor protein-tyrosine kinase;Isoform of P00533, Receptor protein-tyrosine kinase;Epidermal growth factor receptor;Isoform of P00533, Isoform 2 of Epidermal growth factor receptor;Isoform of P00533, Isoform 4 of Epidermal growth facto	6	2	2	2	2.2	2.2	2.2	120.69	1091	1091;1165;1210;405;628;705	0	3.8829	76455	55491.8	0.72581	-0.462336	76866	65242	92435	86469	56316	50500	38281	51952	68364	70666	2	2
-0.547815	0.156938	0.804271	NDUFS3	3237300	3149900	3324700	2831100	2209200	1029700	1977700	2433400	2664300	2806100	O75489;E9PS48;O75489-2;G3V194;E9PKL8	O75489	13;4;4;2;1	13;4;4;2;1	13;4;4;2;1	NADH dehydrogenase [ubiquinone] iron-sulfur protein 3, mitochondrial	NDUFS3	NADH dehydrogenase [ubiquinone] iron-sulfur protein 3, mitochondrial	5	13	13	13	47.3	47.3	47.3	30.241	264	264;161;132;121;77	0	111.23	2985980	2167928	0.726036	-0.461888	3237300	3149900	3324700	2831100	2209200	1029700	1977700	2433400	2664300	2806100	24	24
-0.551597	0.140166	0.853358	PDHB	14948000	15421000	15898000	13931000	11943000	5145000	9912700	12248000	13285000	12896000	P11177-2;P11177;P11177-3;C9J634;F8WF02	P11177-2;P11177;P11177-3;C9J634;F8WF02	12;12;11;8;6	12;12;11;8;6	12;12;11;8;6	Pyruvate dehydrogenase E1 component subunit beta, mitochondrial	PDHB	Isoform of P11177, Isoform 2 of Pyruvate dehydrogenase E1 component subunit beta, mitochondrial;Pyruvate dehydrogenase E1 component subunit beta, mitochondrial;Isoform of P11177, Isoform 3 of Pyruvate dehydrogenase E1 component subunit beta, mitochondrial;	5	12	12	12	49	49	49	37.2	341	341;359;341;350;251	0	99.262	14613200	10614060	0.726334	-0.461296	14948000	15421000	15898000	13931000	11943000	5145000	9912700	12248000	13285000	12896000	43	43
-0.514883	0.0810703	1.09114	DNAJC6	1962400	1955800	1977600	1726100	1580500	856140	1187200	1247700	1768900	1760400	O75061;O75061-4;O75061-2;S4R305;O75061-3	O75061;O75061-4;O75061-2	15;14;14;6;6	15;14;14;6;6	15;14;14;6;6	Putative tyrosine-protein phosphatase auxilin	DNAJC6	Putative tyrosine-protein phosphatase auxilin;Isoform of O75061, Isoform 4 of Putative tyrosine-protein phosphatase auxilin;Isoform of O75061, Isoform 2 of Putative tyrosine-protein phosphatase auxilin	5	15	15	15	21.2	21.2	21.2	99.995	913	913;900;970;516;442	0	98.439	1864240	1354062	0.726335	-0.461294	1962400	1955800	1977600	1726100	1580500	856140	1187200	1247700	1768900	1760400	24	22
-0.523969	0.0893346	1.04898	RABGAP1	251240	240580	298200	267920	200090	134460	136120	158900	225850	277540	Q9Y3P9-2;Q9Y3P9	Q9Y3P9-2;Q9Y3P9	2;2	2;2	2;2	Rab GTPase-activating protein 1	RABGAP1	Isoform of Q9Y3P9, Isoform 2 of Rab GTPase-activating protein 1;Rab GTPase-activating protein 1	2	2	2	2	3.5	3.5	3.5	67.097	599	599;1069	0	16.412	254930	185166	0.726341	-0.461282	251240	240580	298200	267920	200090	134460	136120	158900	225850	277540	2	2
-0.577567	0.125381	0.901769	ESYT2	101890	113740	110900	116120	96339	49299	53600	66976	115260	116080	H7BXI1;A0FGR8-2;A0A087WXU3;A0FGR8;A0FGR8-6;A0FGR8-4;A0FGR8-5	H7BXI1;A0FGR8-2;A0A087WXU3;A0FGR8;A0FGR8-6;A0FGR8-4	4;4;3;3;3;2;1	4;4;3;3;3;2;1	4;4;3;3;3;2;1	Extended synaptotagmin-2	ESYT2	Isoform of A0FGR8, Extended synaptotagmin-2 (Fragment);Isoform of A0FGR8, Isoform 2 of Extended synaptotagmin-2;Isoform of A0FGR8, Extended synaptotagmin-2;Extended synaptotagmin-2;Isoform of A0FGR8, Isoform 6 of Extended synaptotagmin-2;Isoform of A0FGR8,	7	4	4	4	6.3	6.3	6.3	98.008	884	884;893;921;921;942;527;328	0	30.661	109384	79546	0.727219	-0.459538	101890	113740	110900	116120	96339	49299	53600	66976	115260	116080	6	6
-0.499941	0.0750015	1.12493	SEC31A	314220	307040	350730	288880	235070	178090	158400	193510	278150	300760	D6REX3;O94979-3;O94979-9;O94979-2;O94979;O94979-8;D6RHZ5;O94979-6;O94979-10;O94979-4;H7BXG7;O94979-5;O94979-7;D6RE64;D6RCQ9;H0YAF5;H0Y9T9;H0Y9K1;H0Y8V7;H0Y8W8;H0YAB3	D6REX3;O94979-3;O94979-9;O94979-2;O94979;O94979-8;D6RHZ5;O94979-6;O94979-10;O94979-4;H7BXG7;O94979-5;O94979-7	5;5;5;5;5;5;4;4;4;4;3;3;3;1;1;1;1;1;1;1;1	5;5;5;5;5;5;4;4;4;4;3;3;3;1;1;1;1;1;1;1;1	5;5;5;5;5;5;4;4;4;4;3;3;3;1;1;1;1;1;1;1;1	Protein transport protein Sec31A	SEC31A	Isoform of O94979, Protein transport protein Sec31A;Isoform of O94979, Isoform 3 of Protein transport protein Sec31A;Isoform of O94979, Isoform 9 of Protein transport protein Sec31A;Isoform of O94979, Isoform 2 of Protein transport protein Sec31A;Protein t	21	5	5	5	3.7	3.7	3.7	136.22	1251	1251;1106;1200;1205;1220;1233;877;1067;1166;1181;969;509;969;164;166;181;235;237;285;383;443	0	7.5809	302896	220308	0.727339	-0.459301	314220	307040	350730	288880	235070	178090	158400	193510	278150	300760	6	6
-0.505064	0.0603536	1.2193	BRSK2;BRSK1	170700	162690	183860	167310	139620	91379	96715	107370	164700	152140	Q8IWQ3-3;Q8IWQ3-2;Q8IWQ3-4;Q8IWQ3;Q8IWQ3-5;H0YES6;Q8IWQ3-6;Q8TDC3;Q8TDC3-2;K7EN26;A0A0C4DGH9;J3KNK0;Q8TDC3-3	Q8IWQ3-3;Q8IWQ3-2;Q8IWQ3-4;Q8IWQ3;Q8IWQ3-5;H0YES6;Q8IWQ3-6;Q8TDC3;Q8TDC3-2	4;4;4;4;4;3;3;2;2;1;1;1;1	4;4;4;4;4;3;3;2;2;1;1;1;1	4;4;4;4;4;3;3;2;2;1;1;1;1	Serine/threonine-protein kinase BRSK2;Serine/threonine-protein kinase BRSK1	BRSK2;BRSK1	Isoform of Q8IWQ3, Isoform 3 of Serine/threonine-protein kinase BRSK2;Isoform of Q8IWQ3, Isoform 2 of Serine/threonine-protein kinase BRSK2;Isoform of Q8IWQ3, Isoform 4 of Serine/threonine-protein kinase BRSK2;Serine/threonine-protein kinase BRSK2;Isoform	13	4	4	4	7.3	7.3	7.3	74.74	668	668;674;696;736;766;200;614;778;794;63;170;473;343	0	6.9652	167024	121496	0.727415	-0.459149	170700	162690	183860	167310	139620	91379	96715	107370	164700	152140	4	4
-0.547331	0.127896	0.893142	EHD3	1799600	1724200	1753400	1791000	1258200	736510	871340	1148900	1649900	1774700	Q9NZN3;Q9NZN3-2;Q9NZN4-2	Q9NZN3	18;4;1	18;4;1	11;2;0	EH domain-containing protein 3	EHD3	EH domain-containing protein 3	3	18	18	11	38.7	38.7	25.6	60.886	535	535;175;407	0	72.546	1687420	1227458	0.727417	-0.459145	1799600	1724200	1753400	1791000	1258200	736510	871340	1148900	1649900	1774700	24	24
-0.504904	0.139592	0.855141	VPS11	22375	25423	26372	21773	15118	18190	9459.3	12669	22845	19005	A0A0G2JS92;B7Z879;A0A087WXL6;Q9H270	A0A0G2JS92;B7Z879;A0A087WXL6;Q9H270	2;2;2;2	2;2;2;2	2;2;2;2	Vacuolar protein sorting-associated protein 11 homolog	VPS11	Isoform of Q9H270, Vacuolar protein sorting-associated protein 11 homolog;Isoform of Q9H270, Vacuolar protein sorting-associated protein 11 homolog;Isoform of Q9H270, Vacuolar protein sorting-associated protein 11 homolog;Vacuolar protein sorting-associate	4	2	2	2	5.4	5.4	5.4	55.361	484	484;931;941;941	0	6.7559	22466.6	16344.3	0.727491	-0.458998	22375	25423	26372	21773	15118	18190	9459.3	12669	22845	19005	2	2
-0.550567	0.146593	0.833888	QIL1	194090	192280	219600	190060	144250	68325	125200	135010	171900	196940	A0A140TA86;Q5XKP0;K7EIR2;A0A140TA84	A0A140TA86;Q5XKP0	3;3;1;1	3;3;1;1	3;3;1;1	Protein QIL1	QIL1	Isoform of Q5XKP0, MICOS complex subunit MIC13;MICOS complex subunit MIC13	4	3	3	3	24.3	24.3	24.3	15.436	140	140;118;88;110	0	3.276	190414	138536	0.727552	-0.458879	194090	192280	219600	190060	144250	68325	125200	135010	171900	196940	5	5
-0.482219	0.138283	0.85923	COASY	82948	92597	91709	82253	50398	58846	41521	40894	83619	70813	Q13057;Q13057-2;K7EP09;K7EPT0;K7ESK6;K7ES73;K7EN91	Q13057;Q13057-2	3;3;1;1;1;1;1	3;3;1;1;1;1;1	3;3;1;1;1;1;1	Bifunctional coenzyme A synthase;Phosphopantetheine adenylyltransferase;Dephospho-CoA kinase	COASY	Bifunctional coenzyme A synthase;Isoform of Q13057, Isoform 2 of Bifunctional coenzyme A synthase	7	3	3	3	9	9	9	62.328	564	564;593;90;98;128;147;219	0	25.817	80870.2	58856.8	0.727793	-0.458399	82948	92597	91709	82253	50398	58846	41521	40894	83619	70813	4	4
-0.524581	0.129621	0.887324	RPRD2	5163.2	8204.5	6925.3	6380.6	5175.2	2719.2	4719.4	3875.3	4724	7602.4	Q5VT52-5;Q5VT52-2;Q5VT52-3;Q5VT52	Q5VT52-5;Q5VT52-2;Q5VT52-3;Q5VT52	1;1;1;1	1;1;1;1	1;1;1;1	Regulation of nuclear pre-mRNA domain-containing protein 2	RPRD2	Isoform of Q5VT52, Isoform 5 of Regulation of nuclear pre-mRNA domain-containing protein 2;Isoform of Q5VT52, Isoform 2 of Regulation of nuclear pre-mRNA domain-containing protein 2;Isoform of Q5VT52, Isoform 3 of Regulation of nuclear pre-mRNA domain-cont	4	1	1	1	1.5	1.5	1.5	100.27	934	934;1424;1435;1461	0.0048632	1.646	6451.2	4695.16	0.727796	-0.458393	5163.2	8204.5	6925.3	6380.6	5175.2	2719.2	4719.4	3875.3	4724	7602.4	1	1
-0.503291	0.074314	1.12893	SCFD1	186360	180690	207400	189110	141360	115250	93010	112500	172510	178730	Q8WVM8-2;Q8WVM8-3;Q8WVM8	Q8WVM8-2;Q8WVM8-3;Q8WVM8	4;4;4	4;4;4	4;4;4	Sec1 family domain-containing protein 1	SCFD1	Isoform of Q8WVM8, Isoform 2 of Sec1 family domain-containing protein 1;Isoform of Q8WVM8, Isoform 3 of Sec1 family domain-containing protein 1;Sec1 family domain-containing protein 1	3	4	4	4	10	10	10	62.259	550	550;575;642	0	7.2638	183318	133419	0.727799	-0.458389	186360	180690	207400	189110	141360	115250	93010	112500	172510	178730	5	5
-0.500705	0.0573881	1.24118	FAM171A1	172950	160940	183090	206660	139650	204330	119650	122380	101190	96150	Q5VUB5;Q5SW12	Q5VUB5;Q5SW12	2;1	2;1	2;1	Protein FAM171A1	FAM171A1	Protein FAM171A1;Isoform of Q5VUB5, Protein FAM171A1 (Fragment)	2	2	2	2	2.6	2.6	2.6	97.853	890	890;198	0	2.9014	174874	127319	0.728059	-0.457873	172950	160940	183090	206660	139650	204330	119650	122380	101190	96150	2	2
-0.523886	0.0872169	1.0594	LACTB	32583	30994	34668	36818	31533	14902	22517	32851	26201	28133	P83111	P83111	1	1	1	Serine beta-lactamase-like protein LACTB, mitochondrial	LACTB	Serine beta-lactamase-like protein LACTB, mitochondrial	1	1	1	1	2.7	2.7	2.7	60.693	547	547	0	2.6376	33813.6	24635	0.728553	-0.456894	32583	30994	34668	36818	31533	14902	22517	32851	26201	28133	2	2
-0.482711	0.059208	1.22762	PACS1	626240	608410	641290	660510	451160	312560	385260	434920	517520	573060	Q6VY07;Q6VY07-2;B4DF77;H0YF56;E9PSE1;E9PNZ9;H0YE62;E9PSG7;E9PPK2	Q6VY07;Q6VY07-2;B4DF77	8;8;5;2;1;1;1;1;1	8;8;5;2;1;1;1;1;1	8;8;5;2;1;1;1;1;1	Phosphofurin acidic cluster sorting protein 1	PACS1	Phosphofurin acidic cluster sorting protein 1;Isoform of Q6VY07, Isoform 2 of Phosphofurin acidic cluster sorting protein 1;Isoform of Q6VY07, cDNA FLJ58767, highly similar to Phosphofurin acidic cluster sorting protein 1	9	8	8	8	9.6	9.6	9.6	104.9	963	963;1008;499;118;76;79;89;91;166	0	50.963	605252	441146	0.728863	-0.45628	626240	608410	641290	660510	451160	312560	385260	434920	517520	573060	10	10
-0.562493	0.17762	0.750507	CKMT1A;CKMT1B	8868100	7595100	8066900	7884300	5789000	2433100	5928000	6331900	6035000	7673800	P12532;P12532-2;F8WCN3;C9JSQ1;C9J8F6;C9JT96;P17540;C9JJX8;C9J995;C9J6W7;D6RHV3;D6R998	P12532;P12532-2;F8WCN3	17;15;11;8;4;4;4;3;3;3;1;1	17;15;11;8;4;4;4;3;3;3;1;1	17;15;11;8;4;4;4;3;3;3;1;1	Creatine kinase U-type, mitochondrial	CKMT1A;CKMT1B	Creatine kinase U-type, mitochondrial;Isoform of P12532, Isoform 2 of Creatine kinase U-type, mitochondrial;Isoform of P12532, Creatine kinase U-type, mitochondrial	12	17	17	17	43.4	43.4	43.4	47.036	417	417;448;298;241;148;221;419;103;129;203;157;170	0	321.62	7735300	5639040	0.729001	-0.456008	8868100	7595100	8066900	7884300	5789000	2433100	5928000	6331900	6035000	7673800	48	47
-0.55921	0.155048	0.809533	ARHGAP44	258760	245200	264000	257180	191360	83381	194450	156590	226090	244080	E7ERK8;Q17R89-2;Q17R89-3;Q17R89;F5H6L3;I3L4P0;I3L1S9;J3KRS3;Q68EM7-4;Q68EM7-2;Q68EM7-6;Q68EM7-5;Q68EM7	E7ERK8;Q17R89-2;Q17R89-3;Q17R89;F5H6L3	6;6;6;6;5;1;1;1;1;1;1;1;1	6;6;6;6;5;1;1;1;1;1;1;1;1	6;6;6;6;5;1;1;1;1;1;1;1;1	Rho GTPase-activating protein 44	ARHGAP44	Isoform of Q17R89, Rho GTPase-activating protein 44;Isoform of Q17R89, Isoform 2 of Rho GTPase-activating protein 44;Isoform of Q17R89, Isoform 3 of Rho GTPase-activating protein 44;Rho GTPase-activating protein 44;Isoform of Q17R89, Rho GTPase-activating	13	6	6	6	8.1	8.1	8.1	84.149	774	774;768;812;818;591;71;124;178;226;803;840;867;881	0	12.549	246392	179626	0.729025	-0.455959	258760	245200	264000	257180	191360	83381	194450	156590	226090	244080	6	6
-0.475548	0.0307093	1.51273	NOMO3;NOMO1;NOMO2	256710	271860	272060	278770	208610	165460	151030	179040	222740	241560	J3KN36;A0A0G2JN29;A0A087X117;Q5JPE7-2;Q15155;P69849;Q5JPE7;A0A0G2JP90;A0A087WW46;Q5JPE7-3;A0A087WTD5	J3KN36;A0A0G2JN29;A0A087X117;Q5JPE7-2;Q15155;P69849;Q5JPE7;A0A0G2JP90;A0A087WW46;Q5JPE7-3	7;7;7;7;7;7;7;6;6;6;1	7;7;7;7;7;7;7;6;6;6;1	7;7;7;7;7;7;7;6;6;6;1	Nodal modulator 2;Nodal modulator 1;Nodal modulator 3	NOMO3;NOMO1;NOMO2	Isoform of P69849, Nodal modulator 3;Isoform of Q15155, Nodal modulator 1;Isoform of Q15155, Nodal modulator 1;Isoform of Q5JPE7, Isoform 2 of Nodal modulator 2;Nodal modulator 1;Nodal modulator 3;Nodal modulator 2;Isoform of Q15155, Nodal modulator 1;Isof	11	7	7	7	7.9	7.9	7.9	139.38	1267	1267;1267;1267;1222;1222;1222;1267;1100;1100;1100;282	0	30.911	261030	190340	0.729188	-0.455637	256710	271860	272060	278770	208610	165460	151030	179040	222740	241560	8	8
-0.469108	0.0230876	1.63662	AP1B1	2856200	2750400	2906800	2769600	2238200	1548800	1795400	2162300	2270500	2303900	Q10567-3;Q10567-2;Q10567;Q10567-4;C9J1E7	Q10567-3;Q10567-2;Q10567;Q10567-4;C9J1E7	28;28;28;26;19	13;13;13;11;7	13;13;13;11;7	AP-1 complex subunit beta-1	AP1B1	Isoform of Q10567, Isoform C of AP-1 complex subunit beta-1;Isoform of Q10567, Isoform B of AP-1 complex subunit beta-1;AP-1 complex subunit beta-1;Isoform of Q10567, Isoform 4 of AP-1 complex subunit beta-1;Isoform of Q10567, AP-1 complex subunit beta-1 (	5	28	13	13	31.6	17.6	17.6	103.56	939	939;942;949;919;578	0	105.6	2739220	1998980	0.729762	-0.454501	2856200	2750400	2906800	2769600	2238200	1548800	1795400	2162300	2270500	2303900	23	23
-0.482373	0.0404938	1.39261	VARS	1344000	1269600	1316700	1279900	1031300	803200	745630	773380	1111900	1216200	P26640;A0A140T936;A0A140T954;P26640-2;A2ABF4;A0A0G2JJT9;H0Y426;A0A140T904	P26640;A0A140T936	14;13;3;3;2;2;2;1	14;13;3;3;2;2;2;1	13;13;2;3;1;1;2;1	Valine--tRNA ligase	VARS	Valine--tRNA ligase;Isoform of P26640, Valine--tRNA ligase (Fragment)	8	14	14	13	13.7	13.7	12.4	140.47	1264	1264;1183;366;297;174;174;288;95	0	27.688	1264580	922946	0.729844	-0.45434	1344000	1269600	1316700	1279900	1031300	803200	745630	773380	1111900	1216200	18	18
-0.477796	0.0822337	1.08495	SPCS3	24295	23802	22066	20976	15722	13497	10860	15255	20347	19508	P61009	P61009	1	1	1	Signal peptidase complex subunit 3	SPCS3	Signal peptidase complex subunit 3	1	1	1	1	6.1	6.1	6.1	20.313	180	180	0	3.7691	21631.8	15789.6	0.729925	-0.454179	24295	23802	22066	20976	15722	13497	10860	15255	20347	19508	1	1
-0.501212	0.0893006	1.04915	NIPSNAP1	2516600	2325800	2676300	2237600	1961900	1002700	1783900	1852300	1990400	2098900	Q9BPW8;H7C2U6;C9JDV8;F8WCR5	Q9BPW8;H7C2U6	10;6;4;3	10;6;4;3	9;5;4;2	Protein NipSnap homolog 1	NIPSNAP1	Protein NipSnap homolog 1;Isoform of Q9BPW8, Protein NipSnap homolog 1 (Fragment)	4	10	10	9	29.6	29.6	27.1	33.31	284	284;221;75;128	0	34.185	2372740	1732322	0.730093	-0.453847	2516600	2325800	2676300	2237600	1961900	1002700	1783900	1852300	1990400	2098900	14	14
-0.476543	0.040274	1.39498	NTMT1	28562	32990	36032	29186	26363	30393	17927	18632	26733	20441	Q9BV86-2;Q9BV86	Q9BV86-2;Q9BV86	1;1	1;1	1;1	N-terminal Xaa-Pro-Lys N-methyltransferase 1;N-terminal Xaa-Pro-Lys N-methyltransferase 1, N-terminally processed	NTMT1	Isoform of Q9BV86, Isoform 2 of N-terminal Xaa-Pro-Lys N-methyltransferase 1;N-terminal Xaa-Pro-Lys N-methyltransferase 1	2	1	1	1	4.8	4.8	4.8	15.896	145	145;223	0.0031066	1.799	31001.6	22638.4	0.730233	-0.453571	28562	32990	36032	29186	26363	30393	17927	18632	26733	20441	2	2
0.00986589	0.976177	0.0104716	TMTC3	1438.7	2009.6	1412.3	1011.1	0	0	1130.5	0	1689.7	1455.9	Q6ZXV5-2;Q6ZXV5	Q6ZXV5-2;Q6ZXV5	1;1	1;1	1;1	Transmembrane and TPR repeat-containing protein 3	TMTC3	Isoform of Q6ZXV5, Isoform 2 of Protein O-mannosyl-transferase TMTC3;Protein O-mannosyl-transferase TMTC3	2	1	1	1	1.1	1.1	1.1	103.88	914	914;915	0.003989	1.7116	1198.76	875.38	0.730238	-0.453562	1438.7	2009.6	1412.3	1011.1	0	0	1130.5	0	1689.7	1455.9	1	1
-0.504521	0.267898	0.57203	SAMM50	423510	400080	432470	312190	181570	149080	163620	211220	356810	411140	Q9Y512	Q9Y512	7	7	7	Sorting and assembly machinery component 50 homolog	SAMM50	Sorting and assembly machinery component 50 homolog	1	7	7	7	14.7	14.7	14.7	51.976	469	469	0	17.354	353362	258058	0.730294	-0.453452	423510	400080	432470	312190	181570	149080	163620	211220	356810	411140	7	7
-0.473124	0.0323741	1.4898	SLC24A2	624910	606920	653680	605810	495240	321470	420100	446710	528660	510200	Q9UI40-2;Q9UI40	Q9UI40-2;Q9UI40	3;2	3;2	3;2	Sodium/potassium/calcium exchanger 2	SLC24A2	Isoform of Q9UI40, Isoform 2 of Sodium/potassium/calcium exchanger 2;Sodium/potassium/calcium exchanger 2	2	3	3	3	5.4	5.4	5.4	71.654	644	644;661	0	9.1151	604960	441838	0.730359	-0.453322	624910	606920	653680	605810	495240	321470	420100	446710	528660	510200	6	6
-0.484839	0.0577027	1.2388	ATP1B1	19335000	18623000	21283000	18220000	15536000	8939400	13829000	13942000	16729000	15879000	P05026-2;P05026;V9GYR2	P05026-2;P05026;V9GYR2	11;11;7	11;11;7	11;11;7	Sodium/potassium-transporting ATPase subunit beta-1	ATP1B1	Isoform of P05026, Isoform 2 of Sodium/potassium-transporting ATPase subunit beta-1;Sodium/potassium-transporting ATPase subunit beta-1;Isoform of P05026, Sodium/potassium-transporting ATPase subunit beta (Fragment)	3	11	11	11	44.5	44.5	44.5	34.893	301	301;303;130	0	151.72	18832800	13756360	0.730447	-0.453149	19335000	18623000	21283000	18220000	15536000	8939400	13829000	13942000	16729000	15879000	43	43
-0.472525	0.191748	0.717268	NQO2	632070	604100	670360	385250	386650	436280	531620	503390	278560	234970	Q5TD07;P16083;Q5TD05;A2A2U4	Q5TD07;P16083;Q5TD05	6;6;3;1	6;6;3;1	6;6;3;1	Ribosyldihydronicotinamide dehydrogenase [quinone]	NQO2	Isoform of P16083, Ribosyldihydronicotinamide dehydrogenase [quinone];Ribosyldihydronicotinamide dehydrogenase [quinone];Isoform of P16083, Ribosyldihydronicotinamide dehydrogenase [quinone] (Fragment)	4	6	6	6	36.3	36.3	36.3	21.537	193	193;231;139;63	0	69.112	540426	394764	0.730468	-0.453107	632070	604100	670360	385250	386650	436280	531620	503390	278560	234970	7	7
-0.538613	0.107618	0.968116	PVALB	1193800	1267800	1467000	1121500	1616000	640110	1751800	969650	753240	879850	B8ZZ19;P20472;H0Y3U0;B1AH72	B8ZZ19;P20472;H0Y3U0;B1AH72	6;6;5;3	6;6;5;3	5;5;5;3	Parvalbumin alpha	PVALB	Isoform of P20472, Parvalbumin alpha (Fragment);Parvalbumin alpha;Isoform of P20472, Parvalbumin alpha (Fragment);Isoform of P20472, Parvalbumin alpha	4	6	6	5	63.4	63.4	50.5	11.095	101	101;110;106;78	0	7.3743	1351360	987254	0.730563	-0.452919	1193800	1267800	1467000	1121500	1616000	640110	1751800	969650	753240	879850	7	7
-0.431096	0.141045	0.850643	PNN	17164	17069	16415	12378	9334	9548.7	7908.6	9867.5	12635	13693	Q9H307	Q9H307	1	1	1	Pinin	PNN	Pinin	1	1	1	1	1.3	1.3	1.3	81.627	717	717	0	3.2739	14619	10687.3	0.731052	-0.451955	17164	17069	16415	12378	9334	9548.7	7908.6	9867.5	12635	13693	1	1
-0.466976	0.0332945	1.47763	GRIPAP1	231290	229250	254500	243480	176660	141870	148710	142670	200120	213490	A0A087WT45;A0A075B793;Q4V328-4;Q4V328;Q4V328-2;Q4V328-3;A0A087WXA6;A0A087WW92;A0A087WZF5	A0A087WT45;A0A075B793;Q4V328-4;Q4V328;Q4V328-2;Q4V328-3	6;6;6;6;4;3;2;1;1	6;6;6;6;4;3;2;1;1	6;6;6;6;4;3;2;1;1	GRIP1-associated protein 1	GRIPAP1	Isoform of Q4V328, GRIP1-associated protein 1;Isoform of Q4V328, GRIP1-associated protein 1;Isoform of Q4V328, Isoform 4 of GRIP1-associated protein 1;GRIP1-associated protein 1;Isoform of Q4V328, Isoform 2 of GRIP1-associated protein 1;Isoform of Q4V328,	9	6	6	6	8.4	8.4	8.4	90.856	796	796;810;810;841;625;594;302;69;121	0	13.185	229916	168090	0.731093	-0.451873	231290	229250	254500	243480	176660	141870	148710	142670	200120	213490	6	6
-0.492821	0.106243	0.973701	PHYHIPL	2785500	3022400	2909500	2293300	2041000	1851900	1310000	1434500	2590900	2525900	Q96FC7;Q96FC7-2;Q96FC7-3	Q96FC7;Q96FC7-2	10;9;1	10;9;1	7;6;1	Phytanoyl-CoA hydroxylase-interacting protein-like	PHYHIPL	Phytanoyl-CoA hydroxylase-interacting protein-like;Isoform of Q96FC7, Isoform 2 of Phytanoyl-CoA hydroxylase-interacting protein-like	3	10	10	7	29.8	29.8	23.1	42.486	376	376;350;49	0	97.021	2640960	1932060	0.731575	-0.450923	2785500	3022400	2909500	2293300	2041000	1851900	1310000	1434500	2590900	2525900	16	16
-0.465206	0.0099013	2.00431	EGLN1	13435	13033	14430	14640	13913	9078.9	9896.3	10118	12891	10143	Q9GZT9-3;Q9GZT9-2;Q9GZT9	Q9GZT9-3;Q9GZT9-2;Q9GZT9	1;1;1	1;1;1	1;1;1	Egl nine homolog 1	EGLN1	Isoform of Q9GZT9, Isoform 3 of Egl nine homolog 1;Isoform of Q9GZT9, Isoform 2 of Egl nine homolog 1;Egl nine homolog 1	3	1	1	1	3.4	3.4	3.4	36.486	325	325;404;426	0.00033979	2.4169	14092.6	10312.2	0.731749	-0.45058	13435	13033	14430	14640	13913	9078.9	9896.3	10118	12891	10143	1	1
-0.551295	0.162322	0.789623	PRKCE	1451400	1497100	1500000	1316000	937420	755900	559940	751060	1469500	1452200	Q02156;E9PBI2;A0A1W2PPU0;C9JR22;P24723-2;P24723	Q02156	8;3;1;1;1;1	8;3;1;1;1;1	7;3;0;1;0;0	Protein kinase C epsilon type	PRKCE	Protein kinase C epsilon type	6	8	8	7	10	10	9	83.673	737	737;219;95;127;522;683	0	15.177	1356622	992748	0.731779	-0.450519	1451400	1497100	1500000	1316000	937420	755900	559940	751060	1469500	1452200	10	10
-0.508809	0.0978776	1.00932	VPS53	169650	177440	185960	169710	128730	89942	86866	110440	165000	168290	Q5VIR6-4;E7EVT8;Q5VIR6-2;Q5VIR6;I3L0S6;F6VX93;Q5VIR6-3	Q5VIR6-4;E7EVT8;Q5VIR6-2;Q5VIR6	4;2;2;2;1;1;1	4;2;2;2;1;1;1	4;2;2;2;1;1;1	Vacuolar protein sorting-associated protein 53 homolog	VPS53	Isoform of Q5VIR6, Isoform 4 of Vacuolar protein sorting-associated protein 53 homolog;Isoform of Q5VIR6, Vacuolar protein sorting-associated protein 53 homolog;Isoform of Q5VIR6, Isoform 2 of Vacuolar protein sorting-associated protein 53 homolog;Vacuolar	7	4	4	4	6	6	6	94.404	832	832;422;670;699;216;547;673	0	13.847	168436	123260	0.731792	-0.450493	169650	177440	185960	169710	128730	89942	86866	110440	165000	168290	6	6
-0.530875	0.127644	0.894001	ZZEF1	9210.2	10763	11587	8351	9209.2	5358.1	4254.8	7886.2	9551.9	9665	O43149;I3L3Q3;O43149-3	O43149;I3L3Q3;O43149-3	2;1;1	2;1;1	2;1;1	Zinc finger ZZ-type and EF-hand domain-containing protein 1	ZZEF1	Zinc finger ZZ-type and EF-hand domain-containing protein 1;Isoform of O43149, Zinc finger ZZ-type and EF-hand domain-containing protein 1 (Fragment);Isoform of O43149, Isoform 3 of Zinc finger ZZ-type and EF-hand domain-containing protein 1	3	2	2	2	0.7	0.7	0.7	331.07	2961	2961;148;1085	0	3.254	9970.18	7296.3	0.731812	-0.450455	9210.2	10763	11587	8351	9209.2	5358.1	4254.8	7886.2	9551.9	9665	2	2
-0.522628	0.114629	0.940704	GGA3	94053	71525	82916	93478	67019	38883	43912	59556	77671	86436	Q9NZ52-2;Q9NZ52;J3KSG3;J3KSS7;Q9NZ52-3;Q9NZ52-4;J3QRS8;J3QRP3;B7Z1E9	Q9NZ52-2;Q9NZ52;J3KSG3;J3KSS7;Q9NZ52-3;Q9NZ52-4	3;3;2;2;2;2;1;1;1	3;3;2;2;2;2;1;1;1	3;3;2;2;2;2;1;1;1	ADP-ribosylation factor-binding protein GGA3	GGA3	Isoform of Q9NZ52, Isoform Short of ADP-ribosylation factor-binding protein GGA3;ADP-ribosylation factor-binding protein GGA3;Isoform of Q9NZ52, ADP-ribosylation factor-binding protein GGA3 (Fragment);Isoform of Q9NZ52, ADP-ribosylation factor-binding prot	9	3	3	3	4.2	4.2	4.2	74.469	690	690;723;136;632;592;651;106;152;153	0	3.4189	82958.2	60750.6	0.732304	-0.449486	94053	71525	82916	93478	67019	38883	43912	59556	77671	86436	3	3
-0.703939	0.242065	0.616068	PTPRN2	55113	54456	48908	55476	48543	10908	42003	42855	40742	60381	E7EM83;Q92932-2;Q92932-4;Q92932;Q92932-3	E7EM83;Q92932-2;Q92932-4;Q92932;Q92932-3	1;1;1;1;1	1;1;1;1;1	1;1;1;1;1	Protein-tyrosine-phosphatase;Receptor-type tyrosine-protein phosphatase N2	PTPRN2	Isoform of Q92932, Receptor-type tyrosine-protein phosphatase N2;Isoform of Q92932, Isoform 2 of Receptor-type tyrosine-protein phosphatase N2;Isoform of Q92932, Isoform 4 of Receptor-type tyrosine-protein phosphatase N2;Receptor-type tyrosine-protein phos	5	1	1	1	0.9	0.9	0.9	106.99	977	977;986;998;1015;1038	0.0060368	1.588	53256.6	39006.9	0.732433	-0.449232	55113	54456	48908	55476	48543	10908	42003	42855	40742	60381	1	1
-0.491728	0.0715945	1.14512	GNL1	238020	231720	245950	197590	198180	135340	119550	145600	225960	205180	P36915;A2AB27;A0A140T8Y2;P36915-2;A0A140T994	P36915;A2AB27;A0A140T8Y2;P36915-2	9;5;5;5;1	9;5;5;5;1	9;5;5;5;1	Guanine nucleotide-binding protein-like 1	GNL1	Guanine nucleotide-binding protein-like 1;Isoform of P36915, Guanine nucleotide-binding protein-like 1 (Fragment);Isoform of P36915, Guanine nucleotide-binding protein-like 1 (Fragment);Isoform of P36915, Isoform 2 of Guanine nucleotide-binding protein-lik	5	9	9	9	20.8	20.8	20.8	68.66	607	607;264;407;430;66	0	56.339	225156	165126	0.733385	-0.447358	238020	231720	245950	197590	198180	135340	119550	145600	225960	205180	11	11
-0.47052	0.158157	0.80091	SCYL1	90206	82517	94631	57769	56111	47369	38671	43888	75566	78007	E9PPN3;E9PS17;E9PK59;Q96KG9-5;Q96KG9-3;Q96KG9-4;Q96KG9-6;Q96KG9-2;Q96KG9;H0YCI6;A0A0A0MQX4	E9PPN3;E9PS17;E9PK59;Q96KG9-5;Q96KG9-3;Q96KG9-4;Q96KG9-6;Q96KG9-2;Q96KG9	3;3;3;3;3;3;3;3;3;1;1	3;3;3;3;3;3;3;3;3;1;1	3;3;3;3;3;3;3;3;3;1;1	N-terminal kinase-like protein	SCYL1	Isoform of Q96KG9, N-terminal kinase-like protein;Isoform of Q96KG9, N-terminal kinase-like protein;Isoform of Q96KG9, N-terminal kinase-like protein;Isoform of Q96KG9, Isoform 5 of N-terminal kinase-like protein;Isoform of Q96KG9, Isoform 3 of N-terminal	11	3	3	3	5.3	5.3	5.3	73.684	665	665;775;780;626;707;781;787;791;808;175;270	0	4.5935	77040.8	56500.8	0.733388	-0.447351	90206	82517	94631	57769	56111	47369	38671	43888	75566	78007	3	3
-0.481994	0.0546631	1.26231	TXNDC15	26955	22596	26003	23654	20845	12992	14551	18383	22267	21768	H0Y928;H0Y997;Q96J42-2;Q96J42	H0Y928;H0Y997;Q96J42-2;Q96J42	1;1;1;1	1;1;1;1	1;1;1;1	Thioredoxin domain-containing protein 15	TXNDC15	Isoform of Q96J42, Thioredoxin domain-containing protein 15 (Fragment);Isoform of Q96J42, Thioredoxin domain-containing protein 15 (Fragment);Isoform of Q96J42, Isoform 2 of Thioredoxin domain-containing protein 15;Thioredoxin domain-containing protein 15	4	1	1	1	13.9	13.9	13.9	12.93	115	115;344;343;360	0.001975	2.1967	24328	17843.6	0.733459	-0.447211	26955	22596	26003	23654	20845	12992	14551	18383	22267	21768	1	1
-0.479579	0.0514746	1.28841	CNTNAP1	5259300	6097900	6186700	6273500	4856900	3027700	3726400	4411500	5404600	4950600	P78357;K7EMM9	P78357;K7EMM9	30;16	30;16	30;16	Contactin-associated protein 1	CNTNAP1	Contactin-associated protein 1;Isoform of P78357, Contactin-associated protein 1	2	30	30	30	25	25	25	156.26	1384	1384;740	0	73.122	5813840	4265480	0.733677	-0.446783	5259300	6097900	6186700	6273500	4856900	3027700	3726400	4411500	5404600	4950600	42	42
-0.487516	0.0785021	1.10512	GADD45GIP1	38717	36442	44052	31794	36281	16971	35623	32051	28040	27663	Q8TAE8	Q8TAE8	1	1	1	Growth arrest and DNA damage-inducible proteins-interacting protein 1	GADD45GIP1	Growth arrest and DNA damage-inducible proteins-interacting protein 1	1	1	1	1	4.5	4.5	4.5	25.384	222	222	0.0034109	1.772	37919	27825	0.733801	-0.446539	38717	36442	44052	31794	36281	16971	35623	32051	28040	27663	2	2
-0.482463	0.0790773	1.10195	USP5	2707500	2749200	2929000	2591800	1980500	1819000	1377900	1496300	2496500	2501300	P45974-2;P45974;F5H571;H7C5J3;Q92995-2;Q92995	P45974-2;P45974	22;22;2;1;1;1	22;22;2;1;1;1	22;22;2;1;1;1	Ubiquitin carboxyl-terminal hydrolase 5	USP5	Isoform of P45974, Isoform Short of Ubiquitin carboxyl-terminal hydrolase 5;Ubiquitin carboxyl-terminal hydrolase 5	6	22	22	22	31.6	31.6	31.6	93.307	835	835;858;137;299;798;863	0	56.758	2623440	1925800	0.734074	-0.446002	2707500	2749200	2929000	2591800	1980500	1819000	1377900	1496300	2496500	2501300	33	33
-0.474961	0.0388462	1.41065	SFPQ	2221900	2364300	2413900	2612900	1975600	1403400	1457400	1529700	2036600	2282600	P23246;P23246-2;H0Y9K7	P23246;P23246-2	10;8;1	10;8;1	9;7;1	Splicing factor, proline- and glutamine-rich	SFPQ	Splicing factor, proline- and glutamine-rich;Isoform of P23246, Isoform Short of Splicing factor, proline- and glutamine-rich	3	10	10	9	16.1	16.1	15	76.149	707	707;669;223	0	23.692	2350160	1726200	0.734503	-0.445159	2221900	2364300	2413900	2612900	1975600	1403400	1457400	1529700	2036600	2282600	15	15
-0.476877	0.0616958	1.20974	SLC25A3	8855900	8943500	10144000	7792800	7609700	4531000	5427900	6746100	8353600	7446200	Q00325-2;Q00325;F8VVM2;F8VZL5;F8VWR4;F8VWQ0	Q00325-2;Q00325;F8VVM2	10;10;9;4;4;4	10;10;9;4;4;4	10;10;9;4;4;4	Phosphate carrier protein, mitochondrial	SLC25A3	Isoform of Q00325, Isoform B of Phosphate carrier protein, mitochondrial;Phosphate carrier protein, mitochondrial;Isoform of Q00325, Phosphate carrier protein, mitochondrial	6	10	10	10	28.3	28.3	28.3	39.958	361	361;362;324;153;154;156	0	96.864	8778880	6452540	0.735007	-0.44417	8855900	8943500	10144000	7792800	7609700	4531000	5427900	6746100	8353600	7446200	24	24
-0.572677	0.173094	0.761719	MACROD1	35673	50051	47611	49534	37138	15057	36600	24957	35906	52743	Q9BQ69	Q9BQ69	1	1	1	O-acetyl-ADP-ribose deacetylase MACROD1	MACROD1	ADP-ribose glycohydrolase MACROD1	1	1	1	1	3.4	3.4	3.4	35.505	325	325	0.0025221	1.8897	44607.4	32788.8	0.735053	-0.44408	35673	50051	47611	49534	37138	15057	36600	24957	35906	52743	1	1
-0.519512	0.12642	0.898185	GRM3	46561	45145	49790	41737	36576	17849	27710	35116	41591	42563	Q14832-2;Q14832;C9JUH9;C9JIT1	Q14832-2;Q14832;C9JUH9;C9JIT1	2;2;1;1	1;1;1;1	1;1;1;1	Metabotropic glutamate receptor 3	GRM3	Isoform of Q14832, Isoform 2 of Metabotropic glutamate receptor 3;Metabotropic glutamate receptor 3;Isoform of Q14832, Metabotropic glutamate receptor 3 (Fragment);Isoform of Q14832, Metabotropic glutamate receptor 3 (Fragment)	4	2	1	1	3.2	1.7	1.7	60.749	537	537;879;81;87	0.0003406	2.4265	44524	32727.6	0.735055	-0.444075	46561	45145	49790	41737	36576	17849	27710	35116	41591	42563	1	1
-0.473066	0.103954	0.98316	CKB	28423000	24596000	28929000	23436000	17583000	14602000	13933000	14758000	23154000	25455000	P12277;H0YJG0;G3V4N7;G3V461;P06732;G3V2I1;H0YJK0	P12277;H0YJG0	19;10;9;3;2;1;1	19;10;9;3;2;1;1	19;10;9;3;2;1;1	Creatine kinase B-type	CKB	Creatine kinase B-type;Isoform of P12277, Creatine kinase B-type (Fragment)	7	19	19	19	64	64	64	42.644	381	381;179;217;128;381;58;90	0	323.31	24875200	18285200	0.735078	-0.444032	28423000	24596000	28929000	23436000	17583000	14602000	13933000	14758000	23154000	25455000	109	109
-0.563625	0.211825	0.674024	BSN	3252900	2748900	3322100	2775500	2023800	827020	2283100	2056600	2410800	2982300	Q9UPA5	Q9UPA5	37	37	36	Protein bassoon	BSN	Protein bassoon	1	37	37	36	11.1	11.1	10.9	416.46	3926	3926	0	248.51	2857360	2100674	0.73518	-0.443831	3252900	2748900	3322100	2775500	2023800	827020	2283100	2056600	2410800	2982300	50	50
-0.449924	0.0376995	1.42366	ABHD12	173910	184930	234710	221190	151290	122590	120540	137290	165080	180710	Q8N2K0-3;Q8N2K0;Q8N2K0-2;I3L1V0;I3L294;Q5T712	Q8N2K0-3;Q8N2K0;Q8N2K0-2;I3L1V0	4;4;4;2;1;1	4;4;4;2;1;1	4;4;4;2;1;1	Monoacylglycerol lipase ABHD12	ABHD12	Isoform of Q8N2K0, Isoform 3 of Monoacylglycerol lipase ABHD12;Monoacylglycerol lipase ABHD12;Isoform of Q8N2K0, Isoform 2 of Monoacylglycerol lipase ABHD12;Isoform of Q8N2K0, Monoacylglycerol lipase ABHD12 (Fragment)	6	4	4	4	12.8	12.8	12.8	41.386	360	360;398;404;194;159;187	0	11.677	195766	144010	0.735623	-0.442961	173910	184930	234710	221190	151290	122590	120540	137290	165080	180710	5	5
-0.452865	0.0426821	1.36975	HMOX2	363150	369660	376750	337010	263930	241250	195450	230170	300000	315960	A0A087WT44;P30519-2;P30519;I3L159;I3L1F5;I3L276;I3L4P8;A0A1B0GXH0;I3L463;I3L1Y2	A0A087WT44;P30519-2;P30519;I3L159;I3L1F5	6;6;6;4;4;2;2;2;2;1	6;6;6;4;4;2;2;2;2;1	6;6;6;4;4;2;2;2;2;1	Heme oxygenase 2	HMOX2	Isoform of P30519, Heme oxygenase 2;Isoform of P30519, Isoform 2 of Heme oxygenase 2;Heme oxygenase 2;Isoform of P30519, Heme oxygenase 2 (Fragment);Isoform of P30519, Heme oxygenase 2 (Fragment)	10	6	6	6	21.9	21.9	21.9	41.669	370	370;287;316;229;238;110;130;131;132;110	0	13.851	346262	254812	0.735894	-0.442431	363150	369660	376750	337010	263930	241250	195450	230170	300000	315960	8	8
-0.549912	0.140728	0.851621	PTBP2	58663	65381	67927	69201	47708	37182	29746	29820	67680	67568	Q9UKA9;Q9UKA9-2;Q9UKA9-4;Q9UKA9-3;Q9UKA9-5	Q9UKA9;Q9UKA9-2;Q9UKA9-4;Q9UKA9-3	3;3;2;2;1	3;3;2;2;1	3;3;2;2;1	Polypyrimidine tract-binding protein 2	PTBP2	Polypyrimidine tract-binding protein 2;Isoform of Q9UKA9, Isoform 2 of Polypyrimidine tract-binding protein 2;Isoform of Q9UKA9, Isoform 4 of Polypyrimidine tract-binding protein 2;Isoform of Q9UKA9, Isoform 3 of Polypyrimidine tract-binding protein 2	5	3	3	3	9.6	9.6	9.6	57.49	531	531;532;536;537;356	0	21.86	62614.6	46080.2	0.735934	-0.442352	58663	65381	67927	69201	47708	37182	29746	29820	67680	67568	4	4
-0.456448	0.10731	0.969358	SRRT	64721	65003	70558	57429	40627	36106	35314	36156	54176	61366	Q9BXP5-5;Q9BXP5-4;Q9BXP5-2;Q9BXP5-3;Q9BXP5;H7C3A1;A0A0A0MSP6	Q9BXP5-5;Q9BXP5-4;Q9BXP5-2;Q9BXP5-3;Q9BXP5;H7C3A1	4;4;4;4;4;2;1	4;4;4;4;4;2;1	4;4;4;4;4;2;1	Serrate RNA effector molecule homolog	SRRT	Isoform of Q9BXP5, Isoform 5 of Serrate RNA effector molecule homolog;Isoform of Q9BXP5, Isoform 4 of Serrate RNA effector molecule homolog;Isoform of Q9BXP5, Isoform 2 of Serrate RNA effector molecule homolog;Isoform of Q9BXP5, Isoform 3 of Serrate RNA ef	7	4	4	4	5.4	5.4	5.4	96.221	839	839;871;872;875;876;499;148	0	6.4031	60333.8	44405.8	0.736002	-0.442218	64721	65003	70558	57429	40627	36106	35314	36156	54176	61366	4	4
-0.400073	0.102503	0.989265	HCFC1	37262	35628	51326	77484	58062	49563	39866	36511	36073	35999	A6NEM2;P51610-2;P51610;P51610-4;H7C1C4;P51610-3;Q9Y5Z7	A6NEM2;P51610-2;P51610;P51610-4;H7C1C4	3;3;3;3;2;1;1	3;3;3;3;2;1;1	3;3;3;3;2;1;1	Host cell factor 1;HCF N-terminal chain 1;HCF N-terminal chain 2;HCF N-terminal chain 3;HCF N-terminal chain 4;HCF N-terminal chain 5;HCF N-terminal chain 6;HCF C-terminal chain 1;HCF C-terminal chain 2;HCF C-terminal chain 3;HCF C-terminal chain 4;HCF C-terminal chain 5;HCF C-terminal chain 6	HCFC1	Isoform of P51610, Host cell factor 1;Isoform of P51610, Isoform 2 of Host cell factor 1;Host cell factor 1;Isoform of P51610, Isoform 4 of Host cell factor 1;Isoform of P51610, Host cell factor 1 (Fragment)	7	3	3	3	1.5	1.5	1.5	213.47	2080	2080;1966;2035;2079;611;428;792	0	8.2998	52891.6	38936.4	0.736155	-0.441919	37262	35628	51326	77484	58062	49563	39866	36511	36073	35999	3	3
-0.52342	0.117453	0.930136	KHDRBS3	109940	99562	101190	109190	81458	46690	58158	64306	98050	109890	O75525-2;O75525;E5RG12;H0YAQ1;H0YAQ3;E5RJZ9	O75525-2;O75525	3;3;1;1;1;1	2;2;1;1;1;1	2;2;1;1;1;1	KH domain-containing, RNA-binding, signal transduction-associated protein 3	KHDRBS3	Isoform of O75525, Isoform 2 of KH domain-containing, RNA-binding, signal transduction-associated protein 3;KH domain-containing, RNA-binding, signal transduction-associated protein 3	6	3	2	2	10.3	7	7	30.249	271	271;346;160;195;196;265	0	2.6904	101642	74838.2	0.736292	-0.44165	109940	99562	101190	109190	81458	46690	58158	64306	98050	109890	2	2
-0.508904	0.193916	0.712385	RBM39	128390	137940	143090	124070	73152	73535	59410	58198	113750	148990	Q5QP23;A0A0U1RQH7;H0Y4X3;G3XAC6;Q14498-3;Q14498-2;Q14498	Q5QP23;A0A0U1RQH7;H0Y4X3;G3XAC6;Q14498-3;Q14498-2;Q14498	1;1;1;1;1;1;1	1;1;1;1;1;1;1	1;1;1;1;1;1;1	RNA-binding protein 39	RBM39	Isoform of Q14498, RNA-binding protein 39 (Fragment);Isoform of Q14498, RNA-binding protein 39 (Fragment);Isoform of Q14498, RNA-binding protein 39 (Fragment);Isoform of Q14498, RNA-binding protein 39;Isoform of Q14498, Isoform 3 of RNA-binding protein 39;	7	1	1	1	6.5	6.5	6.5	27.081	231	231;245;336;423;508;524;530	0	3.1639	122680	90437.4	0.73718	-0.439911	128390	137940	143090	124070	73152	73535	59410	58198	113750	148990	2	2
-0.503028	0.0971056	1.01276	SLK	328700	306800	363380	344420	260720	189970	159680	212960	310680	334590	Q9H2G2-2;Q9H2G2;O94804	Q9H2G2-2;Q9H2G2	6;5;1	6;5;1	6;5;1	STE20-like serine/threonine-protein kinase	SLK	Isoform of Q9H2G2, Isoform 2 of STE20-like serine/threonine-protein kinase;STE20-like serine/threonine-protein kinase	3	6	6	6	5.1	5.1	5.1	138.99	1204	1204;1235;968	0	14.144	325140	239702	0.737227	-0.439819	328700	306800	363380	344420	260720	189970	159680	212960	310680	334590	8	8
-0.482406	0.0710167	1.14864	ARF6	204680	229010	226720	199680	180570	144440	106980	135110	213250	183740	P62330	P62330	3	3	3	ADP-ribosylation factor 6	ARF6	ADP-ribosylation factor 6	1	3	3	3	24.6	24.6	24.6	20.082	175	175	0	9.9065	210872	155520	0.737509	-0.439267	204680	229010	226720	199680	180570	144440	106980	135110	213250	183740	3	3
-0.444791	0.0440414	1.35614	KARS	127340	112200	141870	107510	92347	70835	76349	79105	99745	110220	Q15046;Q15046-2;H3BRC9	Q15046;Q15046-2	4;3;1	4;3;1	4;3;1	Lysine--tRNA ligase	KARS	Lysine--tRNA ligase;Isoform of Q15046, Isoform Mitochondrial of Lysine--tRNA ligase	3	4	4	4	9	9	9	68.047	597	597;625;76	0	4.5243	117617	86754	0.7376	-0.43909	127340	112200	141870	107510	92347	70835	76349	79105	99745	110220	4	4
-0.438993	0.0503946	1.29762	RNASET2	33915	45691	38757	56258	55379	26339	35779	40812	38359	34175	H0YAE9;D6REQ6;D6RHI9;A0A087WZM2;O00584;A0A087WWI1;O00584-2	H0YAE9;D6REQ6;D6RHI9;A0A087WZM2;O00584;A0A087WWI1;O00584-2	2;2;2;2;2;1;1	2;2;2;2;2;1;1	2;2;2;2;2;1;1	Ribonuclease T2	RNASET2	Uncharacterized protein (Fragment);Isoform of O00584, Ribonuclease T2, isoform CRA_c;Isoform of O00584, Ribonuclease T2 (Fragment);Isoform of O00584, Ribonuclease T2;Ribonuclease T2;Isoform of O00584, Ribonuclease T2;Isoform of O00584, Isoform 2 of Ribonuc	7	2	2	2	10.8	10.8	10.8	21.772	185	185;218;253;306;256;238;121	0	4.585	46823.2	34552	0.737925	-0.438454	33915	45691	38757	56258	55379	26339	35779	40812	38359	34175	2	2
-0.44151	0.253301	0.596363	TUBB8	84851	131960	94913	57390	78082	81297	40977	45543	87573	79534	Q3ZCM7;A0A075B736;Q5SQY0	Q3ZCM7;A0A075B736;Q5SQY0	9;8;8	1;1;1	1;1;1	Tubulin beta-8 chain	TUBB8	Tubulin beta-8 chain;Isoform of Q3ZCM7, Tubulin beta chain;Isoform of Q3ZCM7, Tubulin beta chain	3	9	1	1	24.3	7.2	7.2	49.775	444	444;407;410	0	6.5182	90418.6	66740.4	0.738127	-0.438059	84851	131960	94913	57390	78082	81297	40977	45543	87573	79534	2	2
-0.509504	0.116362	0.934189	GRM2	122700	118400	117040	127710	102810	48349	83028	100040	106600	106790	H7BXL3;C9JL63;Q14416;C9JD41;C9J2I2	H7BXL3;C9JL63;Q14416	3;3;3;1;1	3;3;3;1;1	2;2;2;1;0	Metabotropic glutamate receptor 2	GRM2	Isoform of Q14416, Metabotropic glutamate receptor 2;Isoform of Q14416, Metabotropic glutamate receptor 2;Metabotropic glutamate receptor 2	5	3	3	2	6.7	6.7	4.8	47.797	435	435;594;872;70;171	0	3.4658	119384	88134.6	0.738245	-0.437829	122700	118400	117040	127710	102810	48349	83028	100040	106600	106790	3	3
-0.466982	0.0383135	1.41665	DPYSL4	2464400	2534300	2633400	2442700	2375600	1326800	1799600	1870200	2162100	2246000	O14531;Q5T0Q6	O14531;Q5T0Q6	16;9	16;9	16;9	Dihydropyrimidinase-related protein 4	DPYSL4	Dihydropyrimidinase-related protein 4;Isoform of O14531, Dihydropyrimidinase-related protein 4	2	16	16	16	36.4	36.4	36.4	61.877	572	572;412	0	201.6	2524400	1863680	0.738267	-0.437786	2464400	2534300	2633400	2442700	2375600	1326800	1799600	1870200	2162100	2246000	28	28
-0.482763	0.121466	0.915545	LRSAM1	10057	10950	11559	10273	7144.7	7839.4	5531.9	4719.4	9810.1	9660.4	Q6UWE0-2;Q6UWE0	Q6UWE0-2;Q6UWE0	1;1	1;1	1;1	E3 ubiquitin-protein ligase LRSAM1	LRSAM1	Isoform of Q6UWE0, Isoform 2 of E3 ubiquitin-protein ligase LRSAM1;E3 ubiquitin-protein ligase LRSAM1	2	1	1	1	1.3	1.3	1.3	80.427	696	696;723	0	3.0438	10114.9	7470.16	0.738532	-0.437268	10057	10950	11559	10273	7144.7	7839.4	5531.9	4719.4	9810.1	9660.4	1	1
-0.522003	0.163851	0.785552	ISCU	419170	413920	428290	378350	313240	135640	333030	324360	333720	344600	F5H5N2;B4DNC9;B3KQ30;Q9H1K1;Q9H1K1-2	F5H5N2;B4DNC9;B3KQ30;Q9H1K1;Q9H1K1-2	2;2;2;2;1	2;2;2;2;1	2;2;2;2;1	Iron-sulfur cluster assembly enzyme ISCU, mitochondrial	ISCU	Isoform of Q9H1K1, Iron-sulfur cluster assembly enzyme ISCU, mitochondrial;Isoform of Q9H1K1, Iron-sulfur cluster assembly enzyme ISCU, mitochondrial;Isoform of Q9H1K1, Iron-sulfur cluster assembly enzyme ISCU, mitochondrial;Iron-sulfur cluster assembly en	5	2	2	2	11.7	11.7	11.7	16.64	154	154;154;156;167;142	0	6.8186	395322	292178	0.739089	-0.436181	419170	413920	428290	378350	313240	135640	333030	324360	333720	344600	3	3
-0.541042	0.179396	0.746187	AGK	1467200	1384400	1521900	1454200	990160	495030	782360	1167800	1311100	1384100	Q53H12;E9PC15;A0A3B3ITD0;A0A3B3ISY9;A0A3B3ISZ0;E9PG39;A0A0G2JLG5;A0A3B3ITX7;A0A3B3ITV0;A0A3B3IUC9;A0A3B3IS09;A0A0G2JLD0;A0A3B3IRM6;Q53H12-2	Q53H12;E9PC15;A0A3B3ITD0;A0A3B3ISY9;A0A3B3ISZ0;E9PG39;A0A0G2JLG5	13;12;12;11;11;8;7;6;5;4;3;2;1;1	13;12;12;11;11;8;7;6;5;4;3;2;1;1	13;12;12;11;11;8;7;6;5;4;3;2;1;1	Acylglycerol kinase, mitochondrial	AGK	Acylglycerol kinase, mitochondrial;Isoform of Q53H12, Acylglycerol kinase, mitochondrial;Isoform of Q53H12, Acylglycerol kinase, mitochondrial;Isoform of Q53H12, Acylglycerol kinase, mitochondrial;Isoform of Q53H12, Acylglycerol kinase, mitochondrial;Isofo	14	13	13	13	36.7	36.7	36.7	47.137	422	422;394;418;330;350;244;226;214;138;134;146;51;81;65	0	39.542	1381054	1020924	0.739235	-0.435894	1467200	1384400	1521900	1454200	990160	495030	782360	1167800	1311100	1384100	20	21
-0.457112	0.041569	1.38123	SAE1	176720	186760	178570	165900	140880	113140	103580	108150	145710	169490	M0QZS6;B3KNJ4;Q9UBE0-2;Q9UBE0-3;Q9UBE0;M0QX65;M0R375	M0QZS6;B3KNJ4;Q9UBE0-2;Q9UBE0-3;Q9UBE0;M0QX65	3;3;3;3;3;2;1	3;3;3;3;3;2;1	3;3;3;3;3;2;1	SUMO-activating enzyme subunit 1;SUMO-activating enzyme subunit 1, N-terminally processed	SAE1	Isoform of Q9UBE0, SUMO-activating enzyme subunit 1;Isoform of Q9UBE0, SUMO-1 activating enzyme subunit 1, isoform CRA_a;Isoform of Q9UBE0, Isoform 2 of SUMO-activating enzyme subunit 1;Isoform of Q9UBE0, Isoform 3 of SUMO-activating enzyme subunit 1;SUMO-	7	3	3	3	14.3	14.3	14.3	29.422	265	265;299;266;299;346;205;50	0	4.0073	171922	127092	0.73924	-0.435885	176720	186760	178570	165900	140880	113140	103580	108150	145710	169490	4	4
-0.650246	0.240719	0.61849	SYN1	23479000	22406000	23063000	24757000	17668000	5249600	15437000	17949000	21798000	23709000	P17600;P17600-2;A0A1W2PS00;A0A1W2PSE9	P17600;P17600-2	30;28;6;1	30;28;6;1	27;26;6;0	Synapsin-1	SYN1	Synapsin-1;Isoform of P17600, Isoform IB of Synapsin-1	4	30	30	27	54.2	54.2	50.5	74.111	705	705;669;148;55	0	217.19	22580000	16697160	0.739467	-0.435443	23479000	22406000	23063000	24757000	17668000	5249600	15437000	17949000	21798000	23709000	103	103
-0.411235	0.0719257	1.14312	SLC12A2	243120	252410	259560	188340	163470	197850	142240	144790	178650	168040	P55011-3;P55011;G3XAL9	P55011-3;P55011;G3XAL9	6;6;5	6;6;5	6;6;5	Solute carrier family 12 member 2	SLC12A2	Isoform of P55011, Isoform 2 of Solute carrier family 12 member 2;Solute carrier family 12 member 2;Isoform of P55011, Solute carrier family 12 (Sodium/potassium/chloride transporters), member 2, isoform CRA_a	3	6	6	6	6.4	6.4	6.4	129.68	1196	1196;1212;1150	0	10.77	223674	165458	0.739728	-0.434933	243120	252410	259560	188340	163470	197850	142240	144790	178650	168040	5	6
-0.450828	0.0584639	1.23311	EIF4G1	746770	765330	788720	607730	576850	451690	423590	438440	646690	664570	E7EX73;E9PGM1;E7EUU4;Q04637-6;Q04637-7;Q04637-5;Q04637-4;Q04637-3;Q04637;Q04637-8;Q04637-9;C9JF13;C9J6B6;C9J2Z7;C9K073;H7C044	E7EX73;E9PGM1;E7EUU4;Q04637-6;Q04637-7;Q04637-5;Q04637-4;Q04637-3;Q04637;Q04637-8;Q04637-9;C9JF13	9;9;9;9;9;9;9;9;9;9;9;5;4;3;3;1	9;9;9;9;9;9;9;9;9;9;9;5;4;3;3;1	7;7;7;7;7;7;7;7;7;7;7;3;3;3;3;1	Eukaryotic translation initiation factor 4 gamma 1	EIF4G1	Isoform of Q04637, Eukaryotic translation initiation factor 4 gamma 1;Isoform of Q04637, Eukaryotic translation initiation factor 4 gamma 1;Isoform of Q04637, Eukaryotic translation initiation factor 4 gamma 1;Isoform of Q04637, Isoform E of Eukaryotic tra	16	9	9	7	6.1	6.1	5.1	158.64	1436	1436;1513;1560;1403;1404;1435;1512;1559;1599;1600;1606;903;757;833;869;226	0	14.051	705364	521824	0.739794	-0.434805	746770	765330	788720	607730	576850	451690	423590	438440	646690	664570	11	11
-0.538026	0.134863	0.870108	ATG16L1	14844	13093	14817	17127	13320	6467.6	8123.9	9934.9	15588	15477	Q676U5-3;Q676U5;E7EVC7;Q676U5-4;Q676U5-2	Q676U5-3;Q676U5;E7EVC7;Q676U5-4;Q676U5-2	2;2;1;1;1	2;2;1;1;1	2;2;1;1;1	Autophagy-related protein 16-1	ATG16L1	Isoform of Q676U5, Isoform 3 of Autophagy-related protein 16-1;Autophagy-related protein 16-1;Isoform of Q676U5, Autophagy-related protein 16-1;Isoform of Q676U5, Isoform 4 of Autophagy-related protein 16-1;Isoform of Q676U5, Isoform 2 of Autophagy-related	5	2	2	2	6.2	6.2	6.2	53.219	470	470;607;624;428;588	0	57.457	14864.2	11011.5	0.740809	-0.432826	14844	13093	14817	17127	13320	6467.6	8123.9	9934.9	15588	15477	2	2
-0.360459	0.304927	0.515805	C1RL	31216	77807	36265	41302	66067	45586	41348	36332	23883	45525	F5H7C8;F5H6S5;F5GWF3;Q9NZP8	F5H7C8;F5H6S5;F5GWF3;Q9NZP8	1;1;1;1	1;1;1;1	1;1;1;1	Complement C1r subcomponent-like protein	C1RL	Isoform of Q9NZP8, Complement C1r subcomponent-like protein;Isoform of Q9NZP8, Complement C1r subcomponent-like protein (Fragment);Isoform of Q9NZP8, Complement C1r subcomponent-like protein;Complement C1r subcomponent-like protein	4	1	1	1	4.8	4.8	4.8	20.391	187	187;191;314;487	0	2.5525	51326.2	38035.2	0.741048	-0.43236	31216	77807	36265	41302	66067	45586	41348	36332	23883	45525	2	2
-0.539233	0.176858	0.752376	PLXNA1	282680	266200	276120	288400	186380	98674	146430	193930	249240	294190	Q9UIW2;P51805	Q9UIW2	9;4	4;1	4;1	Plexin-A1	PLXNA1	Plexin-A1	2	9	4	4	5.1	2.2	2.2	211.06	1896	1896;1871	0	6.3567	263358	195166	0.741066	-0.432326	282680	266200	276120	288400	186380	98674	146430	193930	249240	294190	5	5
-0.489322	0.104954	0.979	SBF1	1032400	1022600	1063800	1075100	747820	555070	562000	585770	1001200	1032000	O95248;O95248-5;O95248-4;H0Y5W8;H0YD05;Q86WG5	O95248;O95248-5;O95248-4	17;17;17;2;1;1	17;17;17;2;1;1	17;17;17;2;1;1	Myotubularin-related protein 5	SBF1	Myotubularin-related protein 5;Isoform of O95248, Isoform 5 of Myotubularin-related protein 5;Isoform of O95248, Isoform 4 of Myotubularin-related protein 5	6	17	17	17	11.5	11.5	11.5	208.44	1868	1868;1893;1894;415;331;1849	0	52.534	1001208	742182	0.741287	-0.431897	1032400	1022600	1063800	1075100	747820	555070	562000	585770	1001200	1032000	19	19
-0.465689	0.0735987	1.13313	VPS35	1934900	1814400	1944900	1946300	1394300	1123800	1007000	1200900	1719000	1789200	Q96QK1;I3L4S0;A0A1W2PP10;A0A3B3ITD4	Q96QK1	17;3;3;3	17;3;3;3	17;3;3;3	Vacuolar protein sorting-associated protein 35	VPS35	Vacuolar protein sorting-associated protein 35	4	17	17	17	26.3	26.3	26.3	91.706	796	796;41;46;47	0	92.025	1830520	1358012	0.741872	-0.430757	1934900	1814400	1944900	1946300	1394300	1123800	1007000	1200900	1719000	1789200	28	28
-0.566974	0.188575	0.724515	RALGAPB	45995	44946	56604	47067	31782	20627	19592	26478	48170	56063	A0A0J9YW54;A2A2F0;Q86X10-2;Q86X10-3;Q86X10	A0A0J9YW54;A2A2F0;Q86X10-2;Q86X10-3;Q86X10	1;1;1;1;1	1;1;1;1;1	1;1;1;1;1	Ral GTPase-activating protein subunit beta	RALGAPB	Isoform of Q86X10, Ral GTPase-activating protein subunit beta (Fragment);Isoform of Q86X10, Ral GTPase-activating protein subunit beta (Fragment);Isoform of Q86X10, Isoform 2 of Ral GTPase-activating protein subunit beta;Isoform of Q86X10, Isoform 3 of Ral	5	1	1	1	1.8	1.8	1.8	96.292	866	866;1323;1273;1491;1494	0.0010098	2.3437	45847	34013.2	0.741885	-0.430733	45995	44946	56604	47067	31782	20627	19592	26478	48170	56063	1	1
-0.435161	0.0130237	1.88527	SEC11L3;SEC11C	30372	35608	33062	28425	30654	20461	21133	24418	26580	27403	B4DI03;K7EJQ7;Q9BY50	B4DI03;K7EJQ7;Q9BY50	1;1;1	1;1;1	1;1;1	Signal peptidase complex catalytic subunit SEC11;Signal peptidase complex catalytic subunit SEC11C	SEC11L3;SEC11C	Isoform of Q9BY50, Signal peptidase complex catalytic subunit SEC11;Isoform of Q9BY50, Signal peptidase complex catalytic subunit SEC11;Signal peptidase complex catalytic subunit SEC11C	3	1	1	1	5.8	5.8	5.8	17.404	156	156;161;192	0.00067499	2.3586	32047	23788.2	0.742291	-0.429943	30372	35608	33062	28425	30654	20461	21133	24418	26580	27403	1	1
-0.471362	0.115844	0.936125	LRRC59	872110	849910	894410	736380	617390	350010	563380	621070	751940	714200	Q96AG4;I3L223	Q96AG4	7;1	7;1	7;1	Leucine-rich repeat-containing protein 59	LRRC59	Leucine-rich repeat-containing protein 59	2	7	7	7	28.7	28.7	28.7	34.93	307	307;62	0	21.399	803428	596420	0.742344	-0.42984	872110	849910	894410	736380	617390	350010	563380	621070	751940	714200	11	11
-0.507095	0.119906	0.921158	TRIP12	7783.4	6642.2	7503.5	6663.3	6627	4981.9	3008.4	4838.3	6475.2	7437.3	Q14669-4;Q14669;Q14669-2;Q14669-3;H7C2Y1	Q14669-4;Q14669;Q14669-2;Q14669-3;H7C2Y1	2;2;2;2;1	2;2;2;2;1	2;2;2;2;1	E3 ubiquitin-protein ligase TRIP12	TRIP12	Isoform of Q14669, Isoform 4 of E3 ubiquitin-protein ligase TRIP12;E3 ubiquitin-protein ligase TRIP12;Isoform of Q14669, Isoform 2 of E3 ubiquitin-protein ligase TRIP12;Isoform of Q14669, Isoform 3 of E3 ubiquitin-protein ligase TRIP12;Isoform of Q14669, E	5	2	2	2	1.4	1.4	1.4	192.07	1722	1722;1992;2025;2040;187	0.0016667	2.2749	7141.96	5303.24	0.742547	-0.429446	7783.4	6642.2	7503.5	6663.3	6627	4981.9	3008.4	4838.3	6475.2	7437.3	2	2
-0.47119	0.0675563	1.17033	B3GALTL	62399	66434	67602	67578	83539	37235	43540	53874	65648	65246	Q6Y288	Q6Y288	2	2	2	Beta-1,3-glucosyltransferase	B3GALTL	Beta-1,3-glucosyltransferase	1	2	2	2	7.4	7.4	7.4	56.563	498	498	0	10.297	70655.2	52464.8	0.742547	-0.429446	62399	66434	67602	67578	83539	37235	43540	53874	65648	65246	3	3
-0.444238	0.0374193	1.4269	TP53BP1	15836	17094	15571	16657	12547	8870.5	11055	11056	13947	13995	A6NNK5;Q12888;Q12888-3;Q12888-2	A6NNK5;Q12888;Q12888-3;Q12888-2	1;1;1;1	1;1;1;1	1;1;1;1	Tumor suppressor p53-binding protein 1	TP53BP1	Isoform of Q12888, TP53-binding protein 1;TP53-binding protein 1;Isoform of Q12888, Isoform 3 of TP53-binding protein 1;Isoform of Q12888, Isoform 2 of TP53-binding protein 1	4	1	1	1	0.5	0.5	0.5	209.02	1927	1927;1972;1975;1977	0	6.1328	15743.8	11691.5	0.74261	-0.429324	15836	17094	15571	16657	12547	8870.5	11055	11056	13947	13995	1	1
-0.429296	0.0122728	1.91106	RASA1	61185	59795	71451	53910	53220	43041	40822	39803	51204	51986	E9PGC0;P20936-2;P20936-4;P20936	E9PGC0;P20936-2;P20936-4;P20936	2;2;2;2	2;2;2;2	2;2;2;2	Ras GTPase-activating protein 1	RASA1	Isoform of P20936, Ras GTPase-activating protein 1;Isoform of P20936, Isoform 2 of Ras GTPase-activating protein 1;Isoform of P20936, Isoform 4 of Ras GTPase-activating protein 1;Ras GTPase-activating protein 1	4	2	2	2	2.7	2.7	2.7	101.79	881	881;870;880;1047	0	4.5109	60646.4	45037.6	0.742626	-0.429292	61185	59795	71451	53910	53220	43041	40822	39803	51204	51986	3	3
-0.519412	0.142426	0.846411	EFR3A	73182	73237	75693	67516	62921	27468	45831	56062	68034	70216	A0A1B0GUZ7;Q14156-3;Q14156-2;Q14156	A0A1B0GUZ7;Q14156-3;Q14156-2;Q14156	3;3;3;3	3;3;3;3	3;3;3;3	Protein EFR3 homolog A	EFR3A	Isoform of Q14156, Protein EFR3 homolog A;Isoform of Q14156, Isoform 3 of Protein EFR3 homolog A;Isoform of Q14156, Isoform 2 of Protein EFR3 homolog A;Protein EFR3 homolog A	4	3	3	3	4.2	4.2	4.2	96.13	848	848;777;785;821	0	4.4877	71458.8	53104.4	0.743147	-0.42828	73182	73237	75693	67516	62921	27468	45831	56062	68034	70216	3	3
-0.513622	0.181864	0.740252	ARPC5L	211150	177370	228830	236710	133910	78833	134210	124610	167520	243410	Q9BPX5	Q9BPX5	2	2	2	Actin-related protein 2/3 complex subunit 5-like protein	ARPC5L	Actin-related protein 2/3 complex subunit 5-like protein	1	2	2	2	21.6	21.6	21.6	16.941	153	153	0	20.554	200124	148733	0.743202	-0.428173	211150	177370	228830	236710	133910	78833	134210	124610	167520	243410	2	2
-0.415192	0.0604639	1.2185	MLYCD	56291	56986	57925	44262	38546	31267	36307	45157	41987	37360	O95822-2;O95822	O95822-2;O95822	1;1	1;1	1;1	Malonyl-CoA decarboxylase, mitochondrial	MLYCD	Isoform of O95822, Isoform Cytoplasmic+peroxisomal of Malonyl-CoA decarboxylase, mitochondrial;Malonyl-CoA decarboxylase, mitochondrial	2	1	1	1	3.3	3.3	3.3	50.945	454	454;493	0	2.5374	51358.2	38174.2	0.743293	-0.427997	56291	56986	57925	44262	38546	31267	36307	45157	41987	37360	1	1
-0.482014	0.0891395	1.04993	EPB41L1	5272500	5082400	5461300	5650700	4275800	2561200	3315800	3556100	4923000	5200600	A0A0C4DH22;Q9H4G0;Q9H4G0-2;Q9H4G0-4;Q9H4G0-3;Q4VXN0;H7C2K6;X6RC15;Q4VXN1;Q4VXN5;H0Y482;Q4VXN6;Q4VXN2;Q4VXN7;A0A2R8Y6T6;A0A3B3ITC5;A0A1B0GWG0;A0A2R8Y6D0;A0A2R8Y420;A0A2R8Y7N0;A0A3B3IUD6;A0A2R8YFR9;A0A2R8Y6G5;A0A2R8YCW8;A0A2R8Y570;A0A2R8Y5G2;A0A2R8Y5Z6;A0A3B3IU06;P11171-7	A0A0C4DH22;Q9H4G0;Q9H4G0-2;Q9H4G0-4;Q9H4G0-3	26;26;24;23;23;9;9;7;7;4;3;3;1;1;1;1;1;1;1;1;1;1;1;1;1;1;1;1;1	25;25;23;22;22;8;9;7;7;4;3;3;1;1;1;1;1;1;1;1;1;1;1;1;1;1;1;1;1	14;14;13;13;11;7;3;1;6;4;0;3;1;1;0;0;0;0;0;0;0;0;0;0;0;0;0;0;0	Band 4.1-like protein 1	EPB41L1	Isoform of Q9H4G0, Band 4.1-like protein 1;Band 4.1-like protein 1;Isoform of Q9H4G0, Isoform 2 of Band 4.1-like protein 1;Isoform of Q9H4G0, Isoform 4 of Band 4.1-like protein 1;Isoform of Q9H4G0, Isoform 3 of Band 4.1-like protein 1	29	26	25	14	35.8	34.4	17.2	98.374	880	880;881;779;701;772;257;268;197;199;188;119;168;37;114;364;481;483;542;544;565;607;675;680;748;766;782;787;807;720	0	145.94	5218900	3879720	0.743398	-0.427793	5272500	5082400	5461300	5650700	4275800	2561200	3315800	3556100	4923000	5200600	39	39
-0.540964	0.151313	0.820125	ASTN1	55549	55831	63280	65661	55374	22887	35492	46504	58673	61822	B1AJS1;O14525-3;O14525-2;O14525	B1AJS1;O14525-3;O14525-2;O14525	2;2;2;2	2;2;2;2	2;2;2;2	Astrotactin-1	ASTN1	Isoform of O14525, Astrotactin-1;Isoform of O14525, Isoform 3 of Astrotactin-1;Isoform of O14525, Isoform 1 of Astrotactin-1;Astrotactin-1	4	2	2	2	2.1	2.1	2.1	136.48	1228	1228;1216;1294;1302	0	5.9809	60031.6	44640.4	0.743615	-0.427372	55549	55831	63280	65661	55374	22887	35492	46504	58673	61822	2	2
[truncated: 2,791 more rows]
[truncated: 15 more columns]

## Sheet: Diff. exp. proteins
LogFC	p_value	neg_logP	Gene names	Reporter intensity corrected C1.1	Reporter intensity corrected C1.2	Reporter intensity corrected C1.3	Reporter intensity corrected C2.1	Reporter intensity corrected C2.2	Reporter intensity corrected P1.1	Reporter intensity corrected P1.2	Reporter intensity corrected P1.3	Reporter intensity corrected P2.1	Reporter intensity corrected P2.2	Protein IDs	Majority protein IDs	Peptide counts (all)	Peptide counts (razor+unique)	Peptide counts (unique)	Protein names	Gene names	Fasta headers	Number of proteins	Peptides	Razor + unique peptides	Unique peptides	Sequence coverage [%]	Unique + razor sequence coverage [%]	Unique sequence coverage [%]	Mol. weight [kDa]	Sequence length	Sequence lengths	Q-value	Score	AVE 0-5 CTRL	AVE 6-10 PAT	Ratio PAT:CTRL	LOG2 Ratio PAT:CTRL	Reporter intensity 1	Reporter intensity 2	Reporter intensity 3	Reporter intensity 4	Reporter intensity 5	Reporter intensity 6	Reporter intensity 7	Reporter intensity 8	Reporter intensity 9	Reporter intensity 10	Reporter intensity count 1	Reporter intensity count 2
[truncated: 3,450 more rows]
[truncated: 15 more columns]
