# Supplementary material for: Dominant-acting CSF1R variants cause microglial depletion and altered astrocytic phenotype in zebrafish and adult-onset leukodystrophy
Source: Acta Neuropathol. 2022 Jun 17;144(2):211–39. doi: 10.1007/s00401-022-02440-5 (PMC9288387; doi:10.1007/s00401-022-02440-5)
Supplement: Supplementary file 7 — Supplementary file7 Comparison of differentially expressed genes and proteins in the occipital gyrus of ALSP patients to published datasets (XLSX 43 KB) [file 401_2022_2440_MOESM7_ESM.xlsx]

## Sheet: MG mouse Hickman 2013
Dataset: Hickman et al., 2013 (DOI: 10.1038/nn.3554)
Transcriptomics						Proteomics
	Gene	LogFC ALSP vs CONTROLS	FDR	LogFDR		Gene	LogFC ALSP vs CONTROLS	FDR	LogFDR
ENSG00000089692	LAG3	1.67489	0.037792	1.4226		RPS15A	-0.319857	0.0467697	1.33004
ENSG00000095970	TREM2	-1.89698	0.0450286	1.34651		ITGAM	-1.00732	0.0109599	1.96019
ENSG00000182578	CSF1R	-2.02248	0.0490813	1.30908
ENSG00000112799	LY86	-2.93029	0.010714	1.97005
ENSG00000171659	GPR34	-3.13574	0.00739532	2.13104
ENSG00000181631	P2RY13	-3.42597	0.0188086	1.72564
ENSG00000171227	TMEM37	-4.23809	0.0118464	1.92641
ENSG00000168329	CX3CR1	-4.78731	0.000291909	3.53475
ENSG00000169313	P2RY12	-4.81766	0.00230769	2.63682

## Sheet: MG adult human Galatro 2017
Dataset: Galatro et al., 2017 (DOI: 10.1038/nn.4597)
Transcriptomics						Proteomics
	Gene	LogFC ALSP vs CONTROLS	FDR	LogFDR		Gene	LogFC ALSP vs CONTROLS	FDR	LogFDR
ENSG00000101194	SLC17A9	1.69195	0.0150438	1.82264		RPS15A	-0.319857	0.0467697	1.33004
ENSG00000187796	CARD9	1.55718	0.0123536	1.90821		LCP1	-0.377386	0.0391556	1.40721
ENSG00000182179	UBA7	-1.56291	0.0373648	1.42754		CYBB	-0.51077	0.0176497	1.75326
ENSG00000095970	TREM2	-1.89698	0.0450286	1.34651		ITGAM	-1.00732	0.0109599	1.96019
ENSG00000135077	HAVCR2	-1.97415	0.00461209	2.3361
ENSG00000182578	CSF1R	-2.02248	0.0490813	1.30908
ENSG00000148908	RGS10	-2.18324	0.0315748	1.50066
ENSG00000121933	TMIGD3	-2.28088	0.00853652	2.06872
ENSG00000204472	AIF1	-2.30632	0.0147734	1.83052
ENSG00000123338	NCKAP1L	-2.3392	0.0298954	1.5244
ENSG00000110934	BIN2	-2.36677	0.0178931	1.74732
ENSG00000197629	MPEG1	-2.46523	0.037152	1.43002
ENSG00000142512	SIGLEC10	-2.79683	0.0102147	1.99077
ENSG00000077420	APBB1IP	-2.81406	0.0459917	1.33732
ENSG00000112799	LY86	-2.93029	0.010714	1.97005
ENSG00000175567	UCP2	-2.98819	0.00494579	2.30576
ENSG00000162882	HAAO	-2.99575	0.00987316	2.00554
ENSG00000104043	ATP8B4	-3.06208	0.00271794	2.56576
ENSG00000173391	OLR1	-3.12779	0.00620327	2.20738
ENSG00000171659	GPR34	-3.13574	0.00739532	2.13104
ENSG00000102854	MSLN	-3.22985	0.0042862	2.36793
ENSG00000010671	BTK	-3.26126	0.00144282	2.84079
ENSG00000042980	ADAM28	-3.32157	0.00286812	2.5424
ENSG00000197992	CLEC9A	-3.37506	0.0289774	1.53794
ENSG00000181631	P2RY13	-3.42597	0.0188086	1.72564
ENSG00000141497	ZMYND15	-3.93324	0.00219618	2.65833
ENSG00000183486	MX2	-4.12277	7.01629e-05	4.15389
ENSG00000166428	PLD4	-4.13966	0.00749217	2.12539
ENSG00000168329	CX3CR1	-4.78731	0.000291909	3.53475
ENSG00000131401	NAPSB	-4.80506	0.000910311	3.04081
ENSG00000169313	P2RY12	-4.81766	0.00230769	2.63682
ENSG00000132744	ACY3	-4.93267	0.0198572	1.70208
ENSG00000073737	DHRS9	-6.87652	0.000549833	3.25977

## Sheet: MG human PFC Zhong 2019
Dataset: Zhong et al., 2019 (DOI: 10.3389/fnagi.2019.00328)
Transcriptomics						Proteomics
	Gene	LogFC ALSP vs CONTROLS	FDR	LogFDR		Gene	LogFC ALSP vs CONTROLS	FDR	LogFDR
ENSG00000182511	FES	2.00714	0.025039	1.60138		ANXA5	0.621354	0.0213651	1.67029
ENSG00000177606	JUN	1.93017	0.0147551	1.83106		APOE	0.392376	0.0232998	1.63265
ENSG00000122862	SRGN	1.88622	0.022141	1.6548		PTPRZ1	0.338134	0.0438434	1.3581
ENSG00000100219	XBP1	1.82161	0.000664682	3.17739		TUBB3	-0.306762	0.0287559	1.54127
ENSG00000164434	FABP7	1.69542	0.0425128	1.37148		RPS15A	-0.319857	0.0467697	1.33004
ENSG00000054654	SYNE2	1.53677	0.0223248	1.65121		LCP1	-0.377386	0.0391556	1.40721
ENSG00000198951	NAGA	-1.57651	0.0060809	2.21603		ABHD12	-0.449924	0.0376995	1.42366
ENSG00000114115	RBP1	-1.67171	0.00177189	2.75156		AP1B1	-0.469108	0.0230876	1.63662
ENSG00000095970	TREM2	-1.89698	0.0450286	1.34651		CYBB	-0.51077	0.0176497	1.75326
ENSG00000135077	HAVCR2	-1.97415	0.00461209	2.3361		DOCK4	-0.650611	0.026205	1.58162
ENSG00000182578	CSF1R	-2.02248	0.0490813	1.30908		MPP1	-0.806971	0.029896	1.52439
ENSG00000148908	RGS10	-2.18324	0.0315748	1.50066		GSTK1	-0.81421	0.031048	1.50797
ENSG00000135124	P2RX4	-2.22836	0.00396162	2.40213		ITGAM	-1.00732	0.0109599	1.96019
ENSG00000121933	TMIGD3	-2.28088	0.00853652	2.06872
ENSG00000204472	AIF1	-2.30632	0.0147734	1.83052
ENSG00000123338	NCKAP1L	-2.3392	0.0298954	1.5244
ENSG00000110934	BIN2	-2.36677	0.0178931	1.74732
ENSG00000197629	MPEG1	-2.46523	0.037152	1.43002
ENSG00000142512	SIGLEC10	-2.79683	0.0102147	1.99077
ENSG00000077420	APBB1IP	-2.81406	0.0459917	1.33732
ENSG00000112799	LY86	-2.93029	0.010714	1.97005
ENSG00000175567	UCP2	-2.98819	0.00494579	2.30576
ENSG00000104043	ATP8B4	-3.06208	0.00271794	2.56576
ENSG00000173391	OLR1	-3.12779	0.00620327	2.20738
ENSG00000171659	GPR34	-3.13574	0.00739532	2.13104
ENSG00000042980	ADAM28	-3.32157	0.00286812	2.5424
ENSG00000181631	P2RY13	-3.42597	0.0188086	1.72564
ENSG00000089127	OAS1	-3.74538	0.000531523	3.27448
ENSG00000166428	PLD4	-4.13966	0.00749217	2.12539
ENSG00000168329	CX3CR1	-4.78731	0.000291909	3.53475
ENSG00000169313	P2RY12	-4.81766	0.00230769	2.63682
ENSG00000132744	ACY3	-4.93267	0.0198572	1.70208
ENSG00000073737	DHRS9	-6.87652	0.000549833	3.25977

## Sheet: MG MS Van der Poel et al., 2019
Dataset: van der Poel et al., 2019 (DOI: 10.1038/s41467-019-08976-7)
Transcriptomics
GM microglia UP in Van der Poel et al., 2019:						WM microglia UP in Van der Poel et al., 2019:
Gene	LogFC ALSP vs CONTROLS	FDR	LogFDR			Gene	LogFC ALSP vs CONTROLS	FDR	LogFDR
PCK1	6.59518	0.000806935	3.09316			BCAR3	1.645	0.00987316	2.00554
ANKRD37	5.38624	1.52968e-05	4.8154			ARHGAP10	2.22473	0.0425672	1.37093
MT1G	4.11105	0.00015196	3.81827			CHI3L1	2.96777	0.00273371	2.56325
ACKR1	3.45557	0.00626091	2.20336
CXCR4	3.31099	0.000290788	3.53642
TUBB6	2.89461	0.0191583	1.71764
NRARP	2.42761	0.0243094	1.61423
STC2	2.37791	0.0464186	1.33331
TGIF1	2.06714	0.00978831	2.00929
PEAR1	1.96726	0.0497517	1.30319
GM microglia DOWN in Van der Poel et al., 2019:						WM microglia DOWN in Van der Poel et al., 2019:
Gene	LogFC ALSP vs CONTROLS	FDR	LogFDR			Gene	LogFC ALSP vs CONTROLS	FDR	LogFDR
FRMPD2	-3.16289	0.00112239	2.94986			S100A12	4.5605	0.0151531	1.8195
						FCGBP	3.85304	0.00285425	2.54451
						STAB1	2.12497	0.0451938	1.34492
						GPR146	1.79163	0.0152783	1.81593
						SMO	1.58173	0.0163473	1.78655
						UBA7	-1.56291	0.0373648	1.42754
						CSF1R	-2.02248	0.0490813	1.30908

## Sheet: MG AD Srinivasan et al., 2020
Dataset: Srinivasan et al., 2020 (doi: 10.1016/j.celrep.2020.107843)
Transcriptomics
Gene	LogFC ALSP vs CONTROLS	FDR	LogFDR
S100A4	5.32881	0.0351286	1.45434
TGFBI	4.24346	0.0331368	1.47969
RUNX3	4.08794	0.00721257	2.14191
ATOH8	3.4338	0.00190833	2.71935
LINC01238	3.29717	0.00575818	2.23971
CLDN15	3.04741	0.000289831	3.53786
EMP2	2.14539	0.0136502	1.86486
ZBTB8B	2.102	0.0159856	1.79627
RFX2	2.10082	0.0126285	1.89865
SMIM3	2.03089	0.00778219	2.1089
CHCHD5	-1.52954	0.0156214	1.80628
RIMS2	-1.59957	0.0197721	1.70395

## Sheet: All ECM
NABA_MATRISOME (Nabe et al., 2016; https://doi.org/10.1016/j.matbio.2015.06.003 )
Transcriptomics					Proteomics
Gene	LogFC ALSP vs CONTROLS	FDR	LogFDR		Gene	LogFC ALSP vs CONTROLS	FDR	LogFDR
S100A4	5.32881	0.0351286	1.45434		CSF1	2.48285	0.0155438	1.80844
SERPINE1	5.0816	0.00997389	2.00114		AGT	1.32008	0.0450926	1.34589
SERPINH1	4.71165	0.000613106	3.21246		NELL2	0.754982	0.0442962	1.35363
CCL2	4.44709	0.0260534	1.58414		SERPINA3	0.621502	0.0289404	1.53849
ANGPT2	4.26252	0.000331544	3.47946		ANXA5	0.621354	0.0213651	1.67029
TGFBI	4.24346	0.0331368	1.47969		SPARCL1	0.593201	0.00340114	2.46838
PRELP	4.0108	0.012521	1.90236		CSTB	0.591926	0.0418496	1.37831
ANGPTL4	3.97823	0.00116531	2.93356		S100A1	0.498923	0.026104	1.58329
WFIKKN1	3.48365	0.000166228	3.77929		BCAN	0.45502	0.0169908	1.76979
FGF8	3.41905	0.00558222	2.25319		LGI3	-0.300434	0.0487686	1.31186
CHAD	3.25054	0.00224334	2.6491		RPS15A	-0.319857	0.0467697	1.33004
CLEC1A	3.22649	0.00461209	2.3361		EGLN1	-0.465206	0.0099013	2.00431
PGF	3.06517	0.0103919	1.98331		TGM2	-0.541826	0.0386888	1.41241
MMP23B	2.96449	0.0309942	1.50872		WNT3A	-0.563565	0.0338973	1.46983
COL1A2	2.89925	0.0251658	1.59919		LGI1	-0.636026	0.0427714	1.36885
FGF17	2.76478	0.00144555	2.83997
TGM2	2.73286	0.0412746	1.38432
GDF7	2.62685	0.00239403	2.62087
P4HA2	2.59756	0.000513777	3.28922
HGFAC	2.5712	0.0104892	1.97926
PODN	2.51653	0.0289774	1.53794
ADAMTS2	2.4703	0.0025025	2.60163
TGM1	2.41872	0.00109263	2.96153
VEGFA	2.32685	0.000784167	3.10559
P3H2	2.32635	0.00311865	2.50603
WNT7A	2.22768	0.00408194	2.38913
CRISPLD2	2.21325	0.0397784	1.40035
SERPINF2	2.18797	0.00299748	2.52324
CLEC2B	2.11756	0.0203306	1.69185
SEMA3F	2.11445	0.01623	1.78968
BMP4	2.02309	0.0420808	1.37592
PLOD3	2.00013	0.00517317	2.28624
COL27A1	1.96451	0.0237942	1.62353
P4HA1	1.90771	0.000331612	3.47937
SRGN	1.88622	0.022141	1.6548
PSPN	1.82718	0.00183408	2.73658
C1QL2	1.70259	0.0444884	1.35175
CSF1	1.69814	0.015699	1.80413
AMH	1.67875	0.0139055	1.85681
S100A10	1.65741	0.0312195	1.50557
VCAN	1.63451	0.00077539	3.11048
WNT5B	1.62315	0.00652362	2.18551
PCOLCE	1.58019	0.0330525	1.4808
ADAMTS9	1.50666	0.048784	1.31172
BMP8B	-1.50702	0.0497517	1.30319
CHADL	-1.51846	0.0417241	1.37961
TECTA	-1.71837	0.0170428	1.76846
VWA3A	-1.77592	0.0117533	1.92984
SFRP1	-1.83061	0.022933	1.63954
CD109	-1.84003	0.0152783	1.81593
COL9A3	-2.07685	0.00620929	2.20696
LGI2	-2.0866	0.0224645	1.6485
COL24A1	-2.18405	0.00265184	2.57645
CTSO	-2.19546	0.00230769	2.63682
SEMA3B	-2.19933	0.0103348	1.9857
COL15A1	-2.72793	0.0377605	1.42296
SFTPD	-2.76032	0.0194194	1.71176
ADAMTS14	-2.85673	0.0013896	2.85711
GLDN	-3.2459	0.0213951	1.66969
ADAM28	-3.32157	0.00286812	2.5424
INHA	-3.36474	0.0217673	1.6622
CLEC9A	-3.37506	0.0289774	1.53794
SVEP1	-3.84841	0.000380002	3.42021

## Sheet: OL (Lein)
LEIN_OLIGODENDROCYTE_MARKERS; Lein et al., 2007 (DOI: 10.1038/nature05453)
Transcriptomics					Proteomics
Gene	LogFC ALSP vs CONTROLS	FDR	LogFDR		Gene	LogFC ALSP vs CONTROLS	FDR	LogFDR
CA2	2.29852	0.00157414	2.80296		PTGDS	0.753068	0.00809074	2.09201
OMG	-1.50367	0.0297992	1.5258		APOD	0.706575	0.0109236	1.96163
NRBP2	-1.68912	0.00218059	2.66143		NDRG1	0.271468	0.0343366	1.46424
HMGCS1	-1.76715	0.00192217	2.71621		GPM6B	0.220102	0.0421359	1.37535
MAL	-1.91773	0.0458954	1.33823		RPS15A	-0.319857	0.0467697	1.33004
ERMN	-2.26911	0.0411559	1.38557
TPPP3	-2.41167	0.0118767	1.9253
MAG	-2.49548	0.0260209	1.58468
MOBP	-2.57636	0.0481481	1.31742
OPALIN	-3.96892	0.000422342	3.37434

## Sheet: OL+OPC Lake 2017
Dataset: Lake et al., 2017 (DOI: 10.1038/nbt.4038)
Transcriptomics						Proteomics
	Gene	LogFC ALSP vs CONTROLS	FDR	LogFDR		Gene	LogFC ALSP vs CONTROLS	FDR	LogFDR
ENSG00000038427	VCAN	1.63451	0.00077539	3.11048		PTGDS	0.753068	0.00809074	2.09201
ENSG00000165966	PDZRN4	1.60508	0.0122976	1.91018		BCAN	0.45502	0.0169908	1.76979
ENSG00000179104	TMTC2	-1.73783	0.0414502	1.38247		PTPRZ1	0.338134	0.0438434	1.3581
ENSG00000198597	ZNF536	-2.20499	0.0315534	1.50095		RPS15A	-0.319857	0.0467697	1.33004
ENSG00000227110	LMCD1-AS1	-2.32645	0.0411559	1.38557		SLC24A2	-0.473124	0.0323741	1.4898
ENSG00000039319	ZFYVE16	-2.36177	0.00213812	2.66997		SIK3	-0.757687	0.029146	1.53542
ENSG00000168314	MOBP	-2.57636	0.0481481	1.31742
ENSG00000183960	KCNH8	-3.20108	0.00612561	2.21285
ENSG00000172508	CARNS1	-4.0912	0.00219497	2.65857

## Sheet: Reactive astrocytes
Escartin et al., 2021 (DOI: 10.1038/s41593-020-00783-4)
Transcriptomics						Proteomics
	Gene	LogFC ALSP vs CONTROLS	FDR	LogFDR		Gene	LogFC ALSP vs CONTROLS	FDR	LogFDR
ENSG00000106211	HSPB1	5.39603	0.000555883	3.25502		GFAP	2.06595	0.0089384	2.04874
ENSG00000133048	CHI3L1	2.96777	0.00273371	2.56325		VIM	1.50126	0.0301458	1.52077
ENSG00000164434	FABP7	1.69542	0.0425128	1.37148		HSPB1	1.13871	0.00452136	2.34473
ENSG00000131095	GFAP	1.51822	0.0452894	1.344		SYNM	0.439672	0.00408147	2.38918
						RPS15A	-0.319857	0.0467697	1.33004

## Sheet: Astrocytes human PFC Zhong 2019
Dataset: Zhong et al., 2019 (DOI: 10.3389/fnagi.2019.00328)
Transcriptomics						Proteomics
	Gene	LogFC ALSP vs CONTROLS	FDR	LogFDR		Gene	LogFC ALSP vs CONTROLS	FDR	LogFDR
ENSG00000106211	HSPB1	5.39603	0.000555883	3.25502		GFAP	2.06595	0.0089384	2.04874
ENSG00000125148	MT2A	3.08304	9.33406e-05	4.02993		VIM	1.50126	0.0301458	1.52077
ENSG00000132481	TRIM47	2.58547	0.000233307	3.63207		AGT	1.32008	0.0450926	1.34589
ENSG00000114315	HES1	2.51859	0.00997389	2.00114		HSPB1	1.13871	0.00452136	2.34473
ENSG00000169715	MT1E	2.39873	0.000380002	3.42021		DKK3	1.09749	0.00554382	2.25619
ENSG00000177606	JUN	1.93017	0.0147551	1.83106		PSAT1	0.896427	0.0096126	2.01716
ENSG00000122884	P4HA1	1.90771	0.000331612	3.47937		CLU	0.888583	0.000586086	3.23204
ENSG00000164056	SPRY1	1.73777	0.0240364	1.61913		C2orf72	0.708454	0.0162312	1.78965
ENSG00000164434	FABP7	1.69542	0.0425128	1.37148		RCN1	0.687393	0.0476999	1.32148
ENSG00000182103	FAM181B	1.65328	0.00570226	2.24395		AQP4	0.660702	0.00196107	2.70751
ENSG00000148482	SLC39A12	1.65102	0.031854	1.49684		ANXA5	0.621354	0.0213651	1.67029
ENSG00000131095	GFAP	1.51822	0.0452894	1.344		SPARCL1	0.593201	0.00340114	2.46838
ENSG00000162551	ALPL	1.51025	0.0407445	1.38993		BCAN	0.45502	0.0169908	1.76979
ENSG00000157103	SLC6A1	-1.51437	0.00232036	2.63445		APOE	0.392376	0.0232998	1.63265
ENSG00000112972	HMGCS1	-1.76715	0.00192217	2.71621		PTPRZ1	0.338134	0.0438434	1.3581
ENSG00000008311	AASS	-1.95363	0.00442988	2.35361		PDLIM5	0.32891	0.0260459	1.58426
						TUBB3	-0.306762	0.0287559	1.54127
						RPS15A	-0.319857	0.0467697	1.33004
						SNX3	-0.367488	0.0445229	1.35142
						HADHB	-0.374308	0.0272194	1.56512
						SFXN5	-0.542285	0.0265982	1.57515
						LGI1	-0.636026	0.0427714	1.36885
						ABCD3	-0.700485	0.0374279	1.4268

[truncated: 1 more sheets: Astrocytes mouse (Lein)]
